# Supplementary material for: Co-expression network analyses of anthocyanin biosynthesis genes in Ruellia (Wild Petunias; Acanthaceae)
Source: BMC Ecol Evol. 2022 Mar 8;22:27. doi: 10.1186/s12862-021-01955-x (PMC8905905; doi:10.1186/s12862-021-01955-x)
Supplement: Supplementary file 12 — Additional file 12: Table S1. Results from attempted assembly of structural genes in the ABP in Ruellia. Genes that were assembled in either the leaf (L) or petal (P) tissue shown. Genes that failed to be assembled are shown via an "-". Genes terminated by a premature stop codon are shown via X. The presence of pelargonidins, cyanidins, and/or delphinidins shown via the first three columns. [file 12862_2021_1955_MOESM12_ESM.xlsx]

## Sheet: Sheet2
Table S1. Results from attempted assembly of structural genes in the ABP in Ruellia. Genes that were assembled in either the leaf (L) or petal (P) tissue shown. Genes that failed to be assembled are shown via an "-". Genes terminated by a premature stop codon are shown via X. The presence of pelargonidins, cyanidins, and/or delphinidins shown via the first three columns.
	P	C	D	CHS	CHI	F3H	DFR1	DFR2	DFR3	ANS	UFGT	F3'H1	F3'H2	F3'H3	F3'5'H
R. bourgaei				P	P	-	-	P	P	-	P	-	L	P	-
R. lutea				P	P	P	P	P	P	-	P	P	L	P	X
R. speciosa				P	P	P	-	P	P	P	P	-	-	L	P
R. fulgida	✓			P	P	P	P	P	P	P	P	P	L	L	X
R. elegans	✓	✓		P	P	P	P	P	P	P	P	-	P	-	-
R. brevifolia	✓			P	P	P	P	-	P	P	P	P	-	P	-
R. breedlovei			✓	P	P	P	P	-	P	P	P	P	-	-	P
R. hirsuto-glandulosa			✓	P	P	-	-	P	P	P	P	-	L	L	P
R. longepetiolata		✓	✓	P	P	P	-	P	P	P	P	-	P	-	P
R. simplex		✓	✓	P	P	P	-	P	P	P	P	L	P	P	P
