# Supplementary material for: Co-expression network analyses of anthocyanin biosynthesis genes in Ruellia (Wild Petunias; Acanthaceae)
Source: BMC Ecol Evol. 2022 Mar 8;22:27. doi: 10.1186/s12862-021-01955-x (PMC8905905; doi:10.1186/s12862-021-01955-x)
Supplement: Supplementary file 13 — Additional file 13: Table S2. Custom primers used in the qRT-PCR analysis. [file 12862_2021_1955_MOESM13_ESM.xlsx]

## Sheet: Sheet1
Table S2. Primers used in qRT-PCR.
Gene	Primer sequence
RsF3'H1	Forward Primer: 5’ – TAATAGGCAGGAACCGATGG – 3’
	Reverse Primer: 5’ – GAAAACTTCTCAGGCGCATC – 3’
RsF3'H2	Forward Primer: 5’ – GAACGACGGTCCTCATCAAT – 3’
	Reverse Primer: 5’ – ATCCCACACCGTCTTGAGTC – 3’
RsF3'H3	Forward Primer: 5’ – GGTGAAAAGCCCAAAGTTGA – 3’
	Reverse Primer: 5’ – GCCCATTAGCCAATTCAAAA – 3’
RsDFR1	Forward Primer: 5’ – ATATACCTCCAGTGCATTTCTC – 3’
	Reverse Primer: 5’ – GGAAGTCAGTTGCATTCCCTT – 3’
RsDFR2	Forward Primer: 5’ – AGCTGGAGCGATCTGGATTA – 3’
	Reverse Primer: 5’ – TAGGCTTGGGGGTAGTGTTG – 3’
RsDFR3	Forward Primer: 5’ – TAGGGGAAAGCTGCTTGAAA – 3’
	Reverse Primer: 5’ – TCAGCGAGTGTCTTGGAATG – 3’
Rs18s	Forward Primer: 5’ – TGTCGGCCAAGGCTATAAAC – 3’
	Reverse Primer: 5’ – ATGGCCGTTCTTAGTTGGTG – 3’
