# Supplementary material for: Co-expression network analyses of anthocyanin biosynthesis genes in Ruellia (Wild Petunias; Acanthaceae)
Source: BMC Ecol Evol. 2022 Mar 8;22:27. doi: 10.1186/s12862-021-01955-x (PMC8905905; doi:10.1186/s12862-021-01955-x)
Supplement: Supplementary file 14 — Additional file 14: Table S3. Pearson correlation coefficents (r) among identified R2R3 MYBs and ABP structural genes. Values of r ≥ 0.65 are shown in bold and the highest r value for each MYB are highlighted in red. [file 12862_2021_1955_MOESM14_ESM.xlsx]

## Sheet: Sheet1
Table S3. dN/dS ratios of ABP associated genes in Ruellia.
Gene	CHS	CHI	F3H	F3'H1	F3'H2	F3'H3	F3'5'H	DFR1	DFR2	DFR3	ANS	UF3GT	MYB10L
dN	0.0719	0.0719	0.1131	0.0832	0.1722	0.1039	0.0583	0.0635	0.0398	0.1402	0.1104	0.0795	0.171
dS	0.2521	0.2846	0.2497	0.1672	0.3163	0.2742	0.1865	0.1788	0.2033	0.1953	0.3757	0.2206	0.3313
dN/dS	0.285204	0.252635	0.452944	0.497608	0.54442	0.37892	0.312601	0.355145	0.19577	0.71813	0.293851	0.360381	0.516149
