# Supplementary material for: Co-expression network analyses of anthocyanin biosynthesis genes in Ruellia (Wild Petunias; Acanthaceae)
Source: BMC Ecol Evol. 2022 Mar 8;22:27. doi: 10.1186/s12862-021-01955-x (PMC8905905; doi:10.1186/s12862-021-01955-x)
Supplement: Supplementary file 17 — Additional file 17. Table S3. Pearson correlation coefficents (r) among identified R2R3 MYBs and ABP structural genes. Values of r ≥ 0.65 are shown in bold and the highest r value for each MYB are highlighted in red. [file 12862_2021_1955_MOESM17_ESM.xlsx]

## Sheet: R. simplex CHS
Variant	Predicted Effect	Score	Expected Accuracy
M1A	effect	55	0.75
M1R	effect	64	0.8
M1N	effect	58	0.75
M1D	effect	79	0.85
M1C	effect	20	0.63
M1Q	effect	38	0.66
M1E	effect	70	0.85
M1G	effect	72	0.85
M1H	effect	54	0.75
M1I	effect	10	0.59
M1L	neutral	-68	0.82
M1K	effect	65	0.8
M1M	neutral	-99	0.97
M1F	effect	29	0.63
M1P	effect	73	0.85
M1S	effect	53	0.75
M1T	effect	50	0.75
M1W	effect	54	0.75
M1Y	effect	37	0.66
M1V	neutral	-59	0.78
T2A	neutral	-97	0.97
T2R	neutral	-82	0.93
T2N	neutral	-95	0.97
T2D	neutral	-85	0.93
T2C	neutral	-77	0.87
T2Q	neutral	-92	0.97
T2E	neutral	-86	0.93
T2G	neutral	-90	0.93
T2H	neutral	-60	0.78
T2I	neutral	-75	0.87
T2L	neutral	-90	0.93
T2K	neutral	-91	0.97
T2M	neutral	-82	0.93
T2F	neutral	-49	0.72
T2P	neutral	-87	0.93
T2S	neutral	-98	0.97
T2T	neutral	-99	0.97
T2W	neutral	-39	0.66
T2Y	neutral	-55	0.78
T2V	neutral	-94	0.97
T3A	neutral	-95	0.97
T3R	neutral	-80	0.87
T3N	neutral	-95	0.97
T3D	neutral	-80	0.87
T3C	neutral	-63	0.82
T3Q	neutral	-88	0.93
T3E	neutral	-80	0.87
T3G	neutral	-84	0.93
T3H	neutral	-86	0.93
T3I	neutral	-80	0.87
T3L	neutral	-77	0.87
T3K	neutral	-89	0.93
T3M	neutral	-86	0.93
T3F	neutral	-69	0.82
T3P	neutral	-95	0.97
T3S	neutral	-97	0.97
T3T	neutral	-99	0.97
T3W	neutral	-20	0.57
T3Y	neutral	-73	0.87
T3V	neutral	-94	0.97
I4A	neutral	-74	0.87
I4R	neutral	-73	0.87
I4N	neutral	-79	0.87
I4D	neutral	-70	0.82
I4C	neutral	-56	0.78
I4Q	neutral	-81	0.93
I4E	neutral	-68	0.82
I4G	neutral	-62	0.82
I4H	neutral	-40	0.66
I4I	neutral	-99	0.97
I4L	neutral	-94	0.97
I4K	neutral	-82	0.93
I4M	neutral	-85	0.93
I4F	neutral	-55	0.78
I4P	neutral	-83	0.93
I4S	neutral	-96	0.97
I4T	neutral	-95	0.97
I4W	neutral	-49	0.72
I4Y	neutral	-82	0.93
I4V	neutral	-92	0.97
V5A	neutral	-3	0.53
V5R	effect	23	0.63
V5N	neutral	-2	0.53
V5D	effect	29	0.63
V5C	neutral	-18	0.57
V5Q	effect	1	0.53
V5E	effect	9	0.53
V5G	effect	10	0.59
V5H	effect	16	0.59
V5I	neutral	-81	0.93
V5L	neutral	-79	0.87
V5K	effect	16	0.59
V5M	neutral	-77	0.87
V5F	neutral	-7	0.53
V5P	neutral	-5	0.53
V5S	neutral	-1	0.53
V5T	neutral	-20	0.57
V5W	effect	15	0.59
V5Y	effect	6	0.53
V5V	neutral	-99	0.97
E6A	neutral	-43	0.72
E6R	neutral	-42	0.72
E6N	neutral	-61	0.82
E6D	neutral	-64	0.82
E6C	neutral	-26	0.61
E6Q	neutral	-73	0.87
E6E	neutral	-99	0.97
E6G	neutral	-1	0.53
E6H	neutral	-46	0.72
E6I	neutral	-20	0.57
E6L	neutral	-14	0.57
E6K	neutral	-33	0.66
E6M	neutral	-33	0.66
E6F	effect	3	0.53
E6P	effect	18	0.59
E6S	neutral	-54	0.78
E6T	neutral	-18	0.57
E6W	effect	19	0.59
E6Y	effect	1	0.53
E6V	neutral	-34	0.66
E7A	neutral	-17	0.57
E7R	neutral	0	0.53
E7N	neutral	-17	0.57
E7D	neutral	-13	0.57
E7C	effect	9	0.53
E7Q	neutral	-23	0.61
E7E	neutral	-99	0.97
E7G	effect	4	0.53
E7H	effect	7	0.53
E7I	effect	26	0.63
E7L	effect	34	0.66
E7K	effect	11	0.59
E7M	effect	25	0.63
E7F	effect	36	0.66
E7P	effect	28	0.63
E7S	neutral	-13	0.57
E7T	effect	1	0.53
E7W	effect	50	0.75
E7Y	effect	33	0.66
E7V	effect	19	0.59
I8A	neutral	-10	0.53
I8R	neutral	-19	0.57
I8N	effect	18	0.59
I8D	effect	38	0.66
I8C	neutral	-1	0.53
I8Q	neutral	-15	0.57
I8E	effect	18	0.59
I8G	effect	7	0.53
I8H	effect	3	0.53
I8I	neutral	-99	0.97
I8L	neutral	-56	0.78
I8K	effect	24	0.63
I8M	neutral	-78	0.87
I8F	neutral	-69	0.82
I8P	effect	37	0.66
I8S	neutral	-30	0.61
I8T	neutral	-28	0.61
I8W	neutral	-2	0.53
I8Y	neutral	-42	0.72
I8V	neutral	-62	0.82
R9A	effect	42	0.71
R9R	neutral	-99	0.97
R9N	effect	61	0.8
R9D	effect	78	0.85
R9C	effect	27	0.63
R9Q	effect	54	0.75
R9E	effect	68	0.8
R9G	effect	67	0.8
R9H	neutral	-8	0.53
R9I	effect	20	0.63
R9L	effect	19	0.59
R9K	effect	53	0.75
R9M	effect	10	0.59
R9F	effect	44	0.71
R9P	effect	71	0.85
R9S	effect	54	0.75
R9T	effect	48	0.71
R9W	effect	65	0.8
R9Y	effect	37	0.66
R9V	effect	37	0.66
R10A	neutral	-9	0.53
R10R	neutral	-99	0.97
R10N	neutral	-35	0.66
R10D	effect	60	0.8
R10C	neutral	-31	0.66
R10Q	neutral	-38	0.66
R10E	effect	4	0.53
R10G	effect	19	0.59
R10H	neutral	-17	0.57
R10I	effect	16	0.59
R10L	neutral	-20	0.57
R10K	neutral	-81	0.93
R10M	neutral	-46	0.72
R10F	effect	31	0.66
R10P	effect	37	0.66
R10S	neutral	-27	0.61
R10T	neutral	-18	0.57
R10W	effect	16	0.59
R10Y	effect	13	0.59
R10V	effect	10	0.59
A11A	neutral	-99	0.97
A11R	neutral	-34	0.66
A11N	neutral	-53	0.78
A11D	effect	4	0.53
A11C	neutral	-16	0.57
A11Q	neutral	-64	0.82
A11E	neutral	-25	0.61
A11G	neutral	-61	0.82
A11H	neutral	-64	0.82
A11I	neutral	-2	0.53
A11L	neutral	-2	0.53
A11K	neutral	-33	0.66
A11M	neutral	-37	0.66
A11F	effect	24	0.63
A11P	neutral	-19	0.57
A11S	neutral	-79	0.87
A11T	neutral	-69	0.82
A11W	effect	34	0.66
A11Y	effect	19	0.59
A11V	neutral	-67	0.82
Q12A	neutral	-12	0.57
Q12R	neutral	-68	0.82
Q12N	neutral	-5	0.53
Q12D	effect	19	0.59
Q12C	neutral	-12	0.57
Q12Q	neutral	-99	0.97
Q12E	neutral	-52	0.78
Q12G	effect	23	0.63
Q12H	neutral	-80	0.87
Q12I	neutral	-14	0.57
Q12L	neutral	-15	0.57
Q12K	neutral	-60	0.78
Q12M	neutral	-41	0.72
Q12F	neutral	0	0.53
Q12P	neutral	-48	0.72
Q12S	neutral	-7	0.53
Q12T	neutral	-54	0.78
Q12W	effect	8	0.53
Q12Y	neutral	-8	0.53
Q12V	neutral	-16	0.57
R13A	effect	47	0.71
R13R	neutral	-99	0.97
R13N	effect	61	0.8
R13D	effect	85	0.91
R13C	effect	52	0.75
R13Q	neutral	-5	0.53
R13E	effect	71	0.85
R13G	effect	72	0.85
R13H	effect	16	0.59
R13I	effect	50	0.75
R13L	effect	47	0.71
R13K	neutral	-6	0.53
R13M	effect	27	0.63
R13F	effect	65	0.8
R13P	effect	69	0.8
R13S	effect	51	0.75
R13T	effect	46	0.71
R13W	effect	56	0.75
R13Y	effect	62	0.8
R13V	effect	46	0.71
A14A	neutral	-99	0.97
A14R	effect	14	0.59
A14N	effect	10	0.59
A14D	effect	56	0.75
A14C	neutral	-10	0.53
A14Q	effect	6	0.53
A14E	effect	43	0.71
A14G	neutral	-69	0.82
A14H	neutral	-3	0.53
A14I	effect	20	0.63
A14L	effect	20	0.63
A14K	effect	33	0.66
A14M	effect	15	0.59
A14F	effect	38	0.66
A14P	effect	16	0.59
A14S	neutral	-83	0.93
A14T	neutral	-20	0.57
A14W	effect	50	0.75
A14Y	effect	36	0.66
A14V	neutral	-2	0.53
E15A	neutral	-61	0.82
E15R	neutral	-74	0.87
E15N	neutral	-84	0.93
E15D	neutral	-89	0.93
E15C	neutral	-28	0.61
E15Q	neutral	-87	0.93
E15E	neutral	-99	0.97
E15G	neutral	-59	0.78
E15H	neutral	-82	0.93
E15I	neutral	-68	0.82
E15L	neutral	-8	0.53
E15K	neutral	-74	0.87
E15M	neutral	-39	0.66
E15F	neutral	-1	0.53
E15P	neutral	-13	0.57
E15S	neutral	-76	0.87
E15T	neutral	-79	0.87
E15W	effect	13	0.59
E15Y	neutral	-16	0.57
E15V	neutral	-73	0.87
G16A	effect	40	0.71
G16R	effect	56	0.75
G16N	effect	52	0.75
G16D	effect	79	0.85
G16C	effect	44	0.71
G16Q	effect	45	0.71
G16E	effect	75	0.85
G16G	neutral	-99	0.97
G16H	effect	67	0.8
G16I	effect	70	0.85
G16L	effect	71	0.85
G16K	effect	80	0.91
G16M	effect	67	0.8
G16F	effect	69	0.8
G16P	effect	67	0.8
G16S	effect	34	0.66
G16T	effect	54	0.75
G16W	effect	79	0.85
G16Y	effect	75	0.85
G16V	effect	65	0.8
P17A	neutral	-29	0.61
P17R	effect	29	0.63
P17N	effect	31	0.66
P17D	effect	42	0.71
P17C	effect	1	0.53
P17Q	neutral	-52	0.78
P17E	neutral	-11	0.57
P17G	effect	31	0.66
P17H	neutral	-4	0.53
P17I	effect	31	0.66
P17L	neutral	-28	0.61
P17K	neutral	-32	0.66
P17M	effect	5	0.53
P17F	effect	25	0.63
P17P	neutral	-99	0.97
P17S	effect	1	0.53
P17T	neutral	-51	0.78
P17W	effect	53	0.75
P17Y	effect	40	0.71
P17V	effect	14	0.59
A18A	neutral	-99	0.97
A18R	effect	52	0.75
A18N	effect	51	0.75
A18D	effect	71	0.85
A18C	effect	8	0.53
A18Q	effect	54	0.75
A18E	effect	66	0.8
A18G	effect	37	0.66
A18H	effect	59	0.75
A18I	effect	41	0.71
A18L	effect	49	0.71
A18K	effect	67	0.8
A18M	effect	39	0.66
A18F	effect	61	0.8
A18P	effect	55	0.75
A18S	effect	6	0.53
A18T	effect	14	0.59
A18W	effect	71	0.85
A18Y	effect	61	0.8
A18V	neutral	-9	0.53
T19A	neutral	-45	0.72
T19R	effect	67	0.8
T19N	effect	8	0.53
T19D	effect	61	0.8
T19C	neutral	-28	0.61
T19Q	effect	50	0.75
T19E	effect	67	0.8
T19G	effect	41	0.71
T19H	effect	47	0.71
T19I	effect	50	0.75
T19L	effect	63	0.8
T19K	effect	53	0.75
T19M	effect	24	0.63
T19F	effect	56	0.75
T19P	effect	65	0.8
T19S	neutral	-76	0.87
T19T	neutral	-99	0.97
T19W	effect	73	0.85
T19Y	effect	50	0.75
T19V	effect	23	0.63
I20A	effect	46	0.71
I20R	effect	78	0.85
I20N	effect	70	0.85
I20D	effect	81	0.91
I20C	effect	14	0.59
I20Q	effect	60	0.8
I20E	effect	64	0.8
I20G	effect	76	0.85
I20H	effect	70	0.85
I20I	neutral	-99	0.97
I20L	effect	9	0.53
I20K	effect	81	0.91
I20M	neutral	-6	0.53
I20F	effect	37	0.66
I20P	effect	81	0.91
I20S	effect	61	0.8
I20T	effect	58	0.75
I20W	effect	75	0.85
I20Y	effect	67	0.8
I20V	neutral	-86	0.93
L21A	neutral	-7	0.53
L21R	effect	39	0.66
L21N	effect	19	0.59
L21D	effect	60	0.8
L21C	neutral	-33	0.66
L21Q	effect	19	0.59
L21E	effect	45	0.71
L21G	effect	47	0.71
L21H	effect	21	0.63
L21I	neutral	-53	0.78
L21L	neutral	-99	0.97
L21K	effect	49	0.71
L21M	neutral	-96	0.97
L21F	neutral	-17	0.57
L21P	effect	57	0.75
L21S	neutral	-7	0.53
L21T	neutral	-5	0.53
L21W	effect	37	0.66
L21Y	effect	21	0.63
L21V	neutral	-40	0.66
A22A	neutral	-99	0.97
A22R	effect	82	0.91
A22N	effect	66	0.8
A22D	effect	81	0.91
A22C	effect	38	0.66
A22Q	effect	71	0.85
A22E	effect	80	0.91
A22G	neutral	-59	0.78
A22H	effect	78	0.85
A22I	effect	71	0.85
A22L	effect	75	0.85
A22K	effect	83	0.91
A22M	effect	67	0.8
A22F	effect	79	0.85
A22P	effect	70	0.85
A22S	effect	7	0.53
A22T	effect	60	0.8
A22W	effect	84	0.91
A22Y	effect	79	0.85
A22V	effect	64	0.8
I23A	effect	64	0.8
I23R	effect	84	0.91
I23N	effect	80	0.91
I23D	effect	89	0.91
I23C	effect	29	0.63
I23Q	effect	73	0.85
I23E	effect	83	0.91
I23G	effect	85	0.91
I23H	effect	78	0.85
I23I	neutral	-99	0.97
I23L	neutral	-14	0.57
I23K	effect	85	0.91
I23M	neutral	-21	0.61
I23F	effect	37	0.66
I23P	effect	87	0.91
I23S	effect	73	0.85
I23T	effect	57	0.75
I23W	effect	78	0.85
I23Y	effect	71	0.85
I23V	neutral	-16	0.57
G24A	effect	70	0.85
G24R	effect	94	0.95
G24N	effect	86	0.91
G24D	effect	92	0.95
G24C	effect	79	0.85
G24Q	effect	88	0.91
G24E	effect	93	0.95
G24G	neutral	-99	0.97
G24H	effect	91	0.95
G24I	effect	91	0.95
G24L	effect	90	0.95
G24K	effect	95	0.95
G24M	effect	90	0.95
G24F	effect	93	0.95
G24P	effect	93	0.95
G24S	effect	71	0.85
G24T	effect	88	0.91
G24W	effect	94	0.95
G24Y	effect	93	0.95
G24V	effect	87	0.91
T25A	effect	38	0.66
T25R	effect	48	0.71
T25N	effect	17	0.59
T25D	effect	59	0.75
T25C	effect	14	0.59
T25Q	effect	42	0.71
T25E	effect	64	0.8
T25G	effect	48	0.71
T25H	effect	40	0.71
T25I	effect	43	0.71
T25L	effect	61	0.8
T25K	effect	42	0.71
T25M	effect	48	0.71
T25F	effect	68	0.8
T25P	effect	56	0.75
T25S	neutral	-18	0.57
T25T	neutral	-99	0.97
T25W	effect	73	0.85
T25Y	effect	62	0.8
T25V	effect	26	0.63
A26A	neutral	-99	0.97
A26R	effect	59	0.75
A26N	effect	29	0.63
A26D	effect	59	0.75
A26C	neutral	-32	0.66
A26Q	effect	13	0.59
A26E	effect	27	0.63
A26G	effect	6	0.53
A26H	effect	39	0.66
A26I	effect	24	0.63
A26L	effect	37	0.66
A26K	effect	54	0.75
A26M	effect	17	0.59
A26F	effect	33	0.66
A26P	effect	54	0.75
A26S	neutral	-80	0.87
A26T	neutral	-12	0.57
A26W	effect	58	0.75
A26Y	effect	26	0.63
A26V	neutral	-13	0.57
N27A	neutral	-36	0.66
N27R	effect	62	0.8
N27N	neutral	-99	0.97
N27D	effect	57	0.75
N27C	effect	13	0.59
N27Q	effect	27	0.63
N27E	effect	61	0.8
N27G	effect	34	0.66
N27H	neutral	-16	0.57
N27I	neutral	-47	0.72
N27L	neutral	-48	0.72
N27K	effect	61	0.8
N27M	effect	10	0.59
N27F	effect	27	0.63
N27P	effect	61	0.8
N27S	neutral	-59	0.78
N27T	neutral	-94	0.97
N27W	effect	69	0.8
N27Y	effect	40	0.71
N27V	neutral	-85	0.93
P28A	effect	54	0.75
P28R	effect	81	0.91
P28N	effect	65	0.8
P28D	effect	79	0.85
P28C	effect	39	0.66
P28Q	effect	60	0.8
P28E	effect	76	0.85
P28G	effect	74	0.85
P28H	effect	61	0.8
P28I	effect	72	0.85
P28L	effect	74	0.85
P28K	effect	75	0.85
P28M	effect	67	0.8
P28F	effect	78	0.85
P28P	neutral	-99	0.97
P28S	effect	57	0.75
P28T	effect	60	0.8
P28W	effect	82	0.91
P28Y	effect	75	0.85
P28V	effect	65	0.8
P29A	neutral	-90	0.93
P29R	neutral	-14	0.57
P29N	neutral	-39	0.66
P29D	neutral	-77	0.87
P29C	neutral	-40	0.66
P29Q	neutral	-47	0.72
P29E	neutral	-81	0.93
P29G	neutral	-73	0.87
P29H	neutral	-50	0.72
P29I	neutral	-12	0.57
P29L	neutral	-71	0.87
P29K	neutral	-74	0.87
P29M	neutral	-42	0.72
P29F	neutral	-14	0.57
P29P	neutral	-99	0.97
P29S	neutral	-93	0.97
P29T	neutral	-85	0.93
P29W	effect	14	0.59
P29Y	neutral	-3	0.53
P29V	neutral	-85	0.93
N30A	effect	17	0.59
N30R	effect	42	0.71
N30N	neutral	-99	0.97
N30D	effect	51	0.75
N30C	effect	18	0.59
N30Q	neutral	-5	0.53
N30E	effect	38	0.66
N30G	effect	20	0.63
N30H	neutral	-73	0.87
N30I	effect	34	0.66
N30L	effect	40	0.71
N30K	effect	40	0.71
N30M	effect	38	0.66
N30F	effect	21	0.63
N30P	effect	59	0.75
N30S	effect	17	0.59
N30T	neutral	-56	0.78
N30W	effect	62	0.8
N30Y	neutral	-38	0.66
N30V	effect	29	0.63
C31A	neutral	-56	0.78
C31R	effect	26	0.63
C31N	effect	36	0.66
C31D	effect	52	0.75
C31C	neutral	-99	0.97
C31Q	neutral	-24	0.61
C31E	effect	1	0.53
C31G	effect	40	0.71
C31H	neutral	-53	0.78
C31I	neutral	-64	0.82
C31L	neutral	-48	0.72
C31K	effect	41	0.71
C31M	effect	9	0.53
C31F	neutral	-46	0.72
C31P	effect	47	0.71
C31S	neutral	-46	0.72
C31T	neutral	-34	0.66
C31W	neutral	-18	0.57
C31Y	neutral	-34	0.66
C31V	neutral	-80	0.87
V32A	neutral	-5	0.53
V32R	effect	8	0.53
V32N	neutral	-12	0.57
V32D	effect	67	0.8
V32C	neutral	-21	0.61
V32Q	effect	48	0.71
V32E	effect	59	0.75
V32G	effect	18	0.59
V32H	neutral	-48	0.72
V32I	neutral	-89	0.93
V32L	neutral	-69	0.82
V32K	effect	68	0.8
V32M	neutral	-73	0.87
V32F	neutral	-79	0.87
V32P	effect	67	0.8
V32S	neutral	-2	0.53
V32T	neutral	-32	0.66
V32W	neutral	-18	0.57
V32Y	neutral	-72	0.87
V32V	neutral	-99	0.97
D33A	neutral	-54	0.78
D33R	neutral	-39	0.66
D33N	neutral	-70	0.82
D33D	neutral	-99	0.97
D33C	neutral	-62	0.82
D33Q	neutral	-65	0.82
D33E	neutral	-75	0.87
D33G	neutral	-34	0.66
D33H	neutral	-82	0.93
D33I	neutral	-43	0.72
D33L	neutral	-59	0.78
D33K	neutral	-37	0.66
D33M	neutral	-46	0.72
D33F	neutral	-51	0.78
D33P	neutral	-57	0.78
D33S	neutral	-80	0.87
D33T	neutral	-81	0.93
D33W	effect	8	0.53
D33Y	neutral	-77	0.87
D33V	neutral	-53	0.78
Q34A	effect	46	0.71
Q34R	effect	75	0.85
Q34N	effect	45	0.71
Q34D	effect	78	0.85
Q34C	effect	53	0.75
Q34Q	neutral	-99	0.97
Q34E	effect	61	0.8
Q34G	effect	76	0.85
Q34H	effect	26	0.63
Q34I	effect	67	0.8
Q34L	effect	68	0.8
Q34K	effect	79	0.85
Q34M	effect	35	0.66
Q34F	effect	71	0.85
Q34P	effect	82	0.91
Q34S	effect	70	0.85
Q34T	effect	63	0.8
Q34W	effect	77	0.85
Q34Y	effect	62	0.8
Q34V	effect	50	0.75
D35A	neutral	-90	0.93
D35R	neutral	-39	0.66
D35N	neutral	-67	0.82
D35D	neutral	-99	0.97
D35C	neutral	-8	0.53
D35Q	neutral	-72	0.87
D35E	neutral	-78	0.87
D35G	neutral	-36	0.66
D35H	effect	26	0.63
D35I	effect	14	0.59
D35L	effect	23	0.63
D35K	neutral	-38	0.66
D35M	effect	2	0.53
D35F	effect	33	0.66
D35P	effect	40	0.71
D35S	neutral	-97	0.97
D35T	neutral	-84	0.93
D35W	effect	47	0.71
D35Y	effect	33	0.66
D35V	effect	2	0.53
N36A	neutral	-86	0.93
N36R	neutral	-42	0.72
N36N	neutral	-99	0.97
N36D	neutral	-94	0.97
N36C	neutral	-64	0.82
N36Q	neutral	-94	0.97
N36E	neutral	-91	0.97
N36G	neutral	-73	0.87
N36H	neutral	-81	0.93
N36I	neutral	-63	0.82
N36L	neutral	-54	0.78
N36K	neutral	-89	0.93
N36M	neutral	-71	0.87
N36F	neutral	-37	0.66
N36P	neutral	-45	0.72
N36S	neutral	-96	0.97
N36T	neutral	-98	0.97
N36W	neutral	-23	0.61
N36Y	neutral	-58	0.78
N36V	neutral	-58	0.78
Y37A	effect	29	0.63
Y37R	effect	69	0.8
Y37N	effect	61	0.8
Y37D	effect	70	0.85
Y37C	effect	2	0.53
Y37Q	effect	55	0.75
Y37E	effect	69	0.8
Y37G	effect	59	0.75
Y37H	effect	45	0.71
Y37I	effect	2	0.53
Y37L	neutral	-2	0.53
Y37K	effect	73	0.85
Y37M	effect	31	0.66
Y37F	neutral	-88	0.93
Y37P	effect	79	0.85
Y37S	effect	57	0.75
Y37T	effect	56	0.75
Y37W	effect	22	0.63
Y37Y	neutral	-99	0.97
Y37V	neutral	-5	0.53
P38A	neutral	-74	0.87
P38R	effect	31	0.66
P38N	neutral	-2	0.53
P38D	effect	18	0.59
P38C	neutral	-37	0.66
P38Q	effect	1	0.53
P38E	effect	26	0.63
P38G	effect	1	0.53
P38H	effect	6	0.53
P38I	effect	1	0.53
P38L	neutral	0	0.53
P38K	effect	30	0.66
P38M	neutral	-11	0.57
P38F	effect	26	0.63
P38P	neutral	-99	0.97
P38S	neutral	-32	0.66
P38T	neutral	-43	0.72
P38W	effect	25	0.63
P38Y	effect	24	0.63
P38V	neutral	-19	0.57
D39A	effect	13	0.59
D39R	effect	64	0.8
D39N	effect	4	0.53
D39D	neutral	-99	0.97
D39C	effect	14	0.59
D39Q	effect	23	0.63
D39E	neutral	-16	0.57
D39G	effect	22	0.63
D39H	effect	51	0.75
D39I	effect	56	0.75
D39L	effect	61	0.8
D39K	effect	66	0.8
D39M	effect	53	0.75
D39F	effect	58	0.75
D39P	effect	61	0.8
D39S	effect	18	0.59
D39T	effect	21	0.63
D39W	effect	63	0.8
D39Y	effect	62	0.8
D39V	effect	49	0.71
Y40A	effect	17	0.59
Y40R	effect	59	0.75
Y40N	effect	40	0.71
Y40D	effect	67	0.8
Y40C	effect	4	0.53
Y40Q	effect	33	0.66
Y40E	effect	63	0.8
Y40G	effect	41	0.71
Y40H	neutral	-9	0.53
Y40I	effect	22	0.63
Y40L	neutral	-44	0.72
Y40K	effect	59	0.75
Y40M	effect	30	0.66
Y40F	neutral	-88	0.93
Y40P	effect	76	0.85
Y40S	effect	43	0.71
Y40T	effect	44	0.71
Y40W	neutral	-27	0.61
Y40Y	neutral	-99	0.97
Y40V	effect	14	0.59
Y41A	effect	32	0.66
Y41R	effect	70	0.85
Y41N	effect	62	0.8
Y41D	effect	73	0.85
Y41C	effect	11	0.59
Y41Q	effect	58	0.75
Y41E	effect	71	0.85
Y41G	effect	63	0.8
Y41H	effect	6	0.53
Y41I	effect	9	0.53
Y41L	neutral	-28	0.61
Y41K	effect	75	0.85
Y41M	effect	29	0.63
Y41F	neutral	-68	0.82
Y41P	effect	81	0.91
Y41S	effect	41	0.71
Y41T	effect	56	0.75
Y41W	effect	44	0.71
Y41Y	neutral	-99	0.97
Y41V	effect	27	0.63
F42A	effect	5	0.53
F42R	effect	28	0.63
F42N	effect	27	0.63
F42D	effect	55	0.75
F42C	neutral	-55	0.78
F42Q	effect	20	0.63
F42E	effect	40	0.71
F42G	effect	32	0.66
F42H	effect	8	0.53
F42I	neutral	-9	0.53
F42L	neutral	-6	0.53
F42K	effect	43	0.71
F42M	neutral	-19	0.57
F42F	neutral	-99	0.97
F42P	effect	59	0.75
F42S	effect	3	0.53
F42T	effect	7	0.53
F42W	neutral	-26	0.61
F42Y	neutral	-25	0.61
F42V	neutral	-5	0.53
R43A	effect	20	0.63
R43R	neutral	-99	0.97
R43N	neutral	-41	0.72
R43D	effect	13	0.59
R43C	effect	15	0.59
R43Q	effect	4	0.53
R43E	effect	8	0.53
R43G	neutral	-8	0.53
R43H	neutral	-27	0.61
R43I	effect	36	0.66
R43L	effect	41	0.71
R43K	neutral	-61	0.82
R43M	effect	23	0.63
R43F	effect	32	0.66
R43P	effect	64	0.8
R43S	effect	13	0.59
R43T	effect	22	0.63
R43W	effect	54	0.75
R43Y	effect	26	0.63
R43V	effect	36	0.66
I44A	neutral	-58	0.78
I44R	effect	15	0.59
I44N	neutral	-14	0.57
I44D	effect	38	0.66
I44C	neutral	-39	0.66
I44Q	neutral	-9	0.53
I44E	neutral	-3	0.53
I44G	effect	21	0.63
I44H	effect	3	0.53
I44I	neutral	-99	0.97
I44L	neutral	-85	0.93
I44K	effect	12	0.59
I44M	neutral	-74	0.87
I44F	neutral	-15	0.57
I44P	effect	27	0.63
I44S	neutral	-32	0.66
I44T	neutral	-41	0.72
I44W	effect	15	0.59
I44Y	neutral	-6	0.53
I44V	neutral	-96	0.97
T45A	effect	3	0.53
T45R	effect	48	0.71
T45N	effect	22	0.63
T45D	effect	47	0.71
T45C	neutral	-42	0.72
T45Q	effect	29	0.63
T45E	effect	45	0.71
T45G	effect	32	0.66
T45H	effect	21	0.63
T45I	effect	34	0.66
T45L	effect	32	0.66
T45K	effect	50	0.75
T45M	effect	19	0.59
T45F	effect	32	0.66
T45P	effect	13	0.59
T45S	neutral	-18	0.57
T45T	neutral	-99	0.97
T45W	effect	43	0.71
T45Y	effect	34	0.66
T45V	effect	10	0.59
N46A	neutral	-13	0.57
N46R	neutral	-13	0.57
N46N	neutral	-99	0.97
N46D	neutral	-63	0.82
N46C	neutral	-18	0.57
N46Q	neutral	-51	0.78
N46E	effect	1	0.53
N46G	neutral	-68	0.82
N46H	neutral	-46	0.72
N46I	effect	9	0.53
N46L	effect	11	0.59
N46K	neutral	-77	0.87
N46M	neutral	-5	0.53
N46F	effect	10	0.59
N46P	effect	9	0.53
N46S	neutral	-35	0.66
N46T	neutral	-69	0.82
N46W	effect	18	0.59
N46Y	effect	8	0.53
N46V	neutral	-10	0.53
S47A	neutral	-69	0.82
S47R	neutral	-22	0.61
S47N	neutral	-86	0.93
S47D	effect	8	0.53
S47C	neutral	-91	0.97
S47Q	neutral	-32	0.66
S47E	neutral	-8	0.53
S47G	neutral	-44	0.72
S47H	neutral	-43	0.72
S47I	neutral	-15	0.57
S47L	neutral	-13	0.57
S47K	neutral	-17	0.57
S47M	neutral	-25	0.61
S47F	neutral	-13	0.57
S47P	effect	1	0.53
S47S	neutral	-99	0.97
S47T	neutral	-45	0.72
S47W	neutral	-5	0.53
S47Y	neutral	-14	0.57
S47V	neutral	-31	0.66
E48A	neutral	-20	0.57
E48R	effect	19	0.59
E48N	neutral	-78	0.87
E48D	neutral	-86	0.93
E48C	neutral	-23	0.61
E48Q	neutral	-53	0.78
E48E	neutral	-99	0.97
E48G	effect	1	0.53
E48H	neutral	-44	0.72
E48I	neutral	0	0.53
E48L	effect	2	0.53
E48K	effect	12	0.59
E48M	neutral	-12	0.57
E48F	effect	2	0.53
E48P	effect	34	0.66
E48S	neutral	-67	0.82
E48T	neutral	-20	0.57
E48W	effect	13	0.59
E48Y	effect	1	0.53
E48V	neutral	-11	0.57
H49A	effect	35	0.66
H49R	effect	9	0.53
H49N	effect	12	0.59
H49D	neutral	-27	0.61
H49C	neutral	0	0.53
H49Q	neutral	-3	0.53
H49E	effect	37	0.66
H49G	effect	34	0.66
H49H	neutral	-99	0.97
H49I	effect	30	0.66
H49L	effect	25	0.63
H49K	effect	36	0.66
H49M	effect	25	0.63
H49F	effect	31	0.66
H49P	effect	53	0.75
H49S	effect	24	0.63
H49T	effect	13	0.59
H49W	effect	36	0.66
H49Y	effect	14	0.59
H49V	effect	25	0.63
M50A	neutral	-31	0.66
M50R	neutral	-54	0.78
M50N	neutral	-38	0.66
M50D	neutral	-8	0.53
M50C	effect	1	0.53
M50Q	neutral	-55	0.78
M50E	neutral	-31	0.66
M50G	effect	5	0.53
M50H	effect	5	0.53
M50I	neutral	-56	0.78
M50L	neutral	-84	0.93
M50K	neutral	-85	0.93
M50M	neutral	-99	0.97
M50F	neutral	-2	0.53
M50P	effect	1	0.53
M50S	neutral	-47	0.72
M50T	neutral	-47	0.72
M50W	effect	25	0.63
M50Y	effect	12	0.59
M50V	neutral	-36	0.66
T51A	neutral	-89	0.93
T51R	neutral	-85	0.93
T51N	neutral	-93	0.97
T51D	neutral	-88	0.93
T51C	neutral	-69	0.82
T51Q	neutral	-94	0.97
T51E	neutral	-85	0.93
T51G	neutral	-59	0.78
T51H	neutral	-82	0.93
T51I	neutral	-87	0.93
T51L	neutral	-84	0.93
T51K	neutral	-86	0.93
T51M	neutral	-78	0.87
T51F	neutral	-40	0.66
T51P	neutral	-95	0.97
T51S	neutral	-95	0.97
T51T	neutral	-99	0.97
T51W	neutral	-42	0.72
T51Y	neutral	-62	0.82
T51V	neutral	-92	0.97
E52A	neutral	-72	0.87
E52R	neutral	-68	0.82
E52N	neutral	-82	0.93
E52D	neutral	-94	0.97
E52C	neutral	-34	0.66
E52Q	neutral	-90	0.93
E52E	neutral	-99	0.97
E52G	neutral	-68	0.82
E52H	neutral	-83	0.93
E52I	neutral	-16	0.57
E52L	neutral	-70	0.82
E52K	neutral	-57	0.78
E52M	neutral	-28	0.61
E52F	neutral	-2	0.53
E52P	neutral	-67	0.82
E52S	neutral	-73	0.87
E52T	neutral	-77	0.87
E52W	effect	2	0.53
E52Y	neutral	-11	0.57
E52V	neutral	-39	0.66
L53A	neutral	-3	0.53
L53R	effect	27	0.63
L53N	effect	5	0.53
L53D	effect	44	0.71
L53C	neutral	-24	0.61
L53Q	neutral	0	0.53
L53E	effect	32	0.66
L53G	effect	36	0.66
L53H	neutral	-15	0.57
L53I	neutral	-40	0.66
L53L	neutral	-99	0.97
L53K	effect	38	0.66
L53M	neutral	-57	0.78
L53F	neutral	-28	0.61
L53P	effect	30	0.66
L53S	neutral	-4	0.53
L53T	effect	4	0.53
L53W	effect	10	0.59
L53Y	neutral	-23	0.61
L53V	neutral	-39	0.66
K54A	effect	2	0.53
K54R	neutral	-23	0.61
K54N	effect	5	0.53
K54D	effect	30	0.66
K54C	effect	2	0.53
K54Q	neutral	-3	0.53
K54E	effect	25	0.63
K54G	effect	19	0.59
K54H	neutral	-30	0.61
K54I	effect	4	0.53
K54L	effect	7	0.53
K54K	neutral	-99	0.97
K54M	neutral	-27	0.61
K54F	effect	22	0.63
K54P	effect	36	0.66
K54S	effect	4	0.53
K54T	effect	9	0.53
K54W	effect	33	0.66
K54Y	effect	19	0.59
K54V	effect	8	0.53
E55A	neutral	-65	0.82
E55R	neutral	-36	0.66
E55N	neutral	-72	0.87
E55D	neutral	-74	0.87
E55C	neutral	-15	0.57
E55Q	neutral	-82	0.93
E55E	neutral	-99	0.97
E55G	neutral	-32	0.66
E55H	neutral	-14	0.57
E55I	effect	5	0.53
E55L	neutral	-41	0.72
E55K	neutral	-52	0.78
E55M	neutral	-2	0.53
E55F	effect	6	0.53
E55P	neutral	-14	0.57
E55S	neutral	-51	0.78
E55T	neutral	-44	0.72
E55W	effect	32	0.66
E55Y	effect	11	0.59
E55V	neutral	-8	0.53
K56A	effect	39	0.66
K56R	effect	2	0.53
K56N	effect	35	0.66
K56D	effect	74	0.85
K56C	effect	30	0.66
K56Q	effect	27	0.63
K56E	effect	66	0.8
K56G	effect	56	0.75
K56H	effect	31	0.66
K56I	effect	36	0.66
K56L	effect	35	0.66
K56K	neutral	-99	0.97
K56M	effect	32	0.66
K56F	effect	53	0.75
K56P	effect	69	0.8
K56S	effect	30	0.66
K56T	effect	32	0.66
K56W	effect	64	0.8
K56Y	effect	52	0.75
K56V	effect	41	0.71
F57A	effect	38	0.66
F57R	effect	62	0.8
F57N	effect	66	0.8
F57D	effect	78	0.85
F57C	effect	18	0.59
F57Q	effect	57	0.75
F57E	effect	68	0.8
F57G	effect	67	0.8
F57H	effect	57	0.75
F57I	effect	22	0.63
F57L	neutral	-12	0.57
F57K	effect	61	0.8
F57M	neutral	-11	0.57
F57F	neutral	-99	0.97
F57P	effect	75	0.85
F57S	effect	49	0.71
F57T	effect	44	0.71
F57W	effect	56	0.75
F57Y	effect	48	0.71
F57V	effect	34	0.66
K58A	effect	15	0.59
K58R	neutral	-74	0.87
K58N	neutral	-30	0.61
K58D	effect	16	0.59
K58C	effect	19	0.59
K58Q	neutral	-63	0.82
K58E	effect	49	0.71
K58G	effect	49	0.71
K58H	neutral	-10	0.53
K58I	effect	6	0.53
K58L	effect	26	0.63
K58K	neutral	-99	0.97
K58M	neutral	-1	0.53
K58F	effect	44	0.71
K58P	effect	61	0.8
K58S	neutral	-24	0.61
K58T	neutral	-41	0.72
K58W	effect	60	0.8
K58Y	effect	41	0.71
K58V	effect	20	0.63
R59A	effect	46	0.71
R59R	neutral	-99	0.97
R59N	effect	48	0.71
R59D	effect	76	0.85
R59C	effect	26	0.63
R59Q	effect	39	0.66
R59E	effect	66	0.8
R59G	effect	72	0.85
R59H	effect	32	0.66
R59I	effect	42	0.71
R59L	effect	48	0.71
R59K	neutral	-12	0.57
R59M	effect	37	0.66
R59F	effect	67	0.8
R59P	effect	78	0.85
R59S	effect	48	0.71
R59T	effect	41	0.71
R59W	effect	77	0.85
R59Y	effect	67	0.8
R59V	effect	52	0.75
M60A	effect	38	0.66
M60R	effect	60	0.8
M60N	effect	69	0.8
M60D	effect	77	0.85
M60C	effect	22	0.63
M60Q	effect	60	0.8
M60E	effect	74	0.85
M60G	effect	71	0.85
M60H	effect	58	0.75
M60I	neutral	-81	0.93
M60L	neutral	-15	0.57
M60K	effect	72	0.85
M60M	neutral	-99	0.97
M60F	effect	23	0.63
M60P	effect	79	0.85
M60S	effect	65	0.8
M60T	effect	49	0.71
M60W	effect	36	0.66
M60Y	effect	31	0.66
M60V	neutral	-30	0.61
C61A	effect	55	0.75
C61R	effect	86	0.91
C61N	effect	81	0.91
C61D	effect	87	0.91
C61C	neutral	-99	0.97
C61Q	effect	81	0.91
C61E	effect	87	0.91
C61G	effect	82	0.91
C61H	effect	80	0.91
C61I	effect	75	0.85
C61L	effect	81	0.91
C61K	effect	85	0.91
C61M	effect	74	0.85
C61F	effect	66	0.8
C61P	effect	88	0.91
C61S	effect	68	0.8
C61T	effect	76	0.85
C61W	effect	70	0.85
C61Y	effect	67	0.8
C61V	effect	68	0.8
D62A	effect	14	0.59
D62R	effect	66	0.8
D62N	effect	6	0.53
D62D	neutral	-99	0.97
D62C	effect	45	0.71
D62Q	effect	1	0.53
D62E	neutral	-54	0.78
D62G	effect	24	0.63
D62H	effect	52	0.75
D62I	effect	62	0.8
D62L	effect	70	0.85
D62K	effect	32	0.66
D62M	effect	66	0.8
D62F	effect	59	0.75
D62P	effect	73	0.85
D62S	effect	43	0.71
D62T	effect	46	0.71
D62W	effect	76	0.85
D62Y	effect	61	0.8
D62V	effect	56	0.75
K63A	effect	37	0.66
K63R	neutral	-45	0.72
K63N	neutral	-6	0.53
K63D	effect	69	0.8
K63C	effect	37	0.66
K63Q	effect	43	0.71
K63E	effect	63	0.8
K63G	effect	58	0.75
K63H	effect	14	0.59
K63I	effect	26	0.63
K63L	effect	37	0.66
K63K	neutral	-99	0.97
K63M	effect	13	0.59
K63F	effect	45	0.71
K63P	effect	75	0.85
K63S	effect	9	0.53
K63T	effect	35	0.66
K63W	effect	62	0.8
K63Y	effect	49	0.71
K63V	effect	36	0.66
S64A	effect	11	0.59
S64R	effect	36	0.66
S64N	effect	11	0.59
S64D	effect	50	0.75
S64C	effect	14	0.59
S64Q	effect	3	0.53
S64E	effect	35	0.66
S64G	effect	23	0.63
S64H	neutral	-1	0.53
S64I	effect	29	0.63
S64L	effect	24	0.63
S64K	effect	31	0.66
S64M	effect	30	0.66
S64F	effect	31	0.66
S64P	effect	52	0.75
S64S	neutral	-99	0.97
S64T	neutral	-65	0.82
S64W	effect	53	0.75
S64Y	effect	24	0.63
S64V	effect	26	0.63
M65A	neutral	-13	0.57
M65R	neutral	-30	0.61
M65N	neutral	-34	0.66
M65D	effect	9	0.53
M65C	neutral	-57	0.78
M65Q	neutral	-59	0.78
M65E	neutral	-33	0.66
M65G	neutral	-21	0.61
M65H	neutral	-51	0.78
M65I	neutral	-40	0.66
M65L	neutral	-38	0.66
M65K	neutral	-50	0.72
M65M	neutral	-99	0.97
M65F	neutral	-14	0.57
M65P	effect	11	0.59
M65S	neutral	-49	0.72
M65T	neutral	-55	0.78
M65W	effect	44	0.71
M65Y	effect	30	0.66
M65V	neutral	-31	0.66
I66A	effect	36	0.66
I66R	effect	57	0.75
I66N	effect	42	0.71
I66D	effect	67	0.8
I66C	effect	13	0.59
I66Q	effect	43	0.71
I66E	effect	52	0.75
I66G	effect	63	0.8
I66H	effect	54	0.75
I66I	neutral	-99	0.97
I66L	effect	3	0.53
I66K	effect	46	0.71
I66M	neutral	-15	0.57
I66F	effect	34	0.66
I66P	effect	50	0.75
I66S	effect	36	0.66
I66T	effect	24	0.63
I66W	effect	52	0.75
I66Y	effect	40	0.71
I66V	neutral	-62	0.82
K67A	effect	33	0.66
K67R	neutral	-85	0.93
K67N	neutral	-25	0.61
K67D	effect	58	0.75
K67C	effect	30	0.66
K67Q	neutral	-26	0.61
K67E	neutral	-10	0.53
K67G	effect	48	0.71
K67H	effect	2	0.53
K67I	effect	28	0.63
K67L	effect	28	0.63
K67K	neutral	-99	0.97
K67M	effect	1	0.53
K67F	effect	49	0.71
K67P	effect	58	0.75
K67S	neutral	-22	0.61
K67T	neutral	-28	0.61
K67W	effect	30	0.66
K67Y	effect	46	0.71
K67V	effect	28	0.63
K68A	effect	32	0.66
K68R	neutral	-60	0.78
K68N	effect	24	0.63
K68D	effect	67	0.8
K68C	effect	24	0.63
K68Q	effect	13	0.59
K68E	effect	53	0.75
K68G	effect	49	0.71
K68H	neutral	-5	0.53
K68I	effect	38	0.66
K68L	effect	40	0.71
K68K	neutral	-99	0.97
K68M	effect	22	0.63
K68F	effect	49	0.71
K68P	effect	55	0.75
K68S	effect	25	0.63
K68T	effect	12	0.59
K68W	effect	58	0.75
K68Y	effect	46	0.71
K68V	effect	37	0.66
R69A	effect	32	0.66
R69R	neutral	-99	0.97
R69N	effect	33	0.66
R69D	effect	69	0.8
R69C	effect	19	0.59
R69Q	neutral	-3	0.53
R69E	effect	51	0.75
R69G	effect	49	0.71
R69H	effect	12	0.59
R69I	effect	31	0.66
R69L	effect	37	0.66
R69K	neutral	-16	0.57
R69M	effect	25	0.63
R69F	effect	22	0.63
R69P	effect	63	0.8
R69S	effect	14	0.59
R69T	effect	18	0.59
R69W	effect	60	0.8
R69Y	effect	16	0.59
R69V	effect	35	0.66
Y70A	effect	52	0.75
Y70R	effect	59	0.75
Y70N	effect	55	0.75
Y70D	effect	75	0.85
Y70C	effect	6	0.53
Y70Q	effect	48	0.71
Y70E	effect	72	0.85
Y70G	effect	68	0.8
Y70H	neutral	-73	0.87
Y70I	effect	32	0.66
Y70L	effect	51	0.75
Y70K	effect	67	0.8
Y70M	effect	47	0.71
Y70F	neutral	-7	0.53
Y70P	effect	79	0.85
Y70S	effect	54	0.75
Y70T	effect	60	0.8
Y70W	effect	56	0.75
Y70Y	neutral	-99	0.97
Y70V	effect	36	0.66
M71A	effect	47	0.71
M71R	effect	72	0.85
M71N	effect	74	0.85
M71D	effect	82	0.91
M71C	effect	17	0.59
M71Q	effect	70	0.85
M71E	effect	81	0.91
M71G	effect	72	0.85
M71H	effect	58	0.75
M71I	neutral	-7	0.53
M71L	neutral	-26	0.61
M71K	effect	80	0.91
M71M	neutral	-99	0.97
M71F	neutral	-32	0.66
M71P	effect	80	0.91
M71S	effect	58	0.75
M71T	effect	1	0.53
M71W	effect	74	0.85
M71Y	effect	62	0.8
M71V	neutral	-21	0.61
Y72A	neutral	-9	0.53
Y72R	neutral	-8	0.53
Y72N	neutral	-34	0.66
Y72D	effect	23	0.63
Y72C	neutral	-58	0.78
Y72Q	neutral	-45	0.72
Y72E	effect	17	0.59
Y72G	effect	8	0.53
Y72H	neutral	-90	0.93
Y72I	neutral	-45	0.72
Y72L	neutral	-36	0.66
Y72K	effect	12	0.59
Y72M	neutral	-52	0.78
Y72F	neutral	-59	0.78
Y72P	effect	36	0.66
Y72S	neutral	-11	0.57
Y72T	neutral	-14	0.57
Y72W	neutral	-37	0.66
Y72Y	neutral	-99	0.97
Y72V	neutral	-49	0.72
L73A	effect	28	0.63
L73R	effect	34	0.66
L73N	effect	29	0.63
L73D	effect	61	0.8
L73C	neutral	-36	0.66
L73Q	effect	2	0.53
L73E	effect	50	0.75
L73G	effect	55	0.75
L73H	neutral	-61	0.82
L73I	neutral	-71	0.87
L73L	neutral	-99	0.97
L73K	effect	54	0.75
L73M	neutral	-86	0.93
L73F	neutral	-63	0.82
L73P	effect	62	0.8
L73S	effect	38	0.66
L73T	effect	24	0.63
L73W	neutral	-25	0.61
L73Y	effect	11	0.59
L73V	neutral	-62	0.82
T74A	effect	4	0.53
T74R	effect	21	0.63
T74N	neutral	-87	0.93
T74D	neutral	-68	0.82
T74C	neutral	-10	0.53
T74Q	neutral	-1	0.53
T74E	effect	20	0.63
T74G	neutral	-4	0.53
T74H	neutral	-34	0.66
T74I	effect	33	0.66
T74L	effect	36	0.66
T74K	effect	9	0.53
T74M	neutral	-14	0.57
T74F	effect	39	0.66
T74P	effect	8	0.53
T74S	neutral	-84	0.93
T74T	neutral	-99	0.97
T74W	effect	44	0.71
T74Y	effect	27	0.63
T74V	effect	19	0.59
E75A	effect	31	0.66
E75R	effect	72	0.85
E75N	effect	62	0.8
E75D	neutral	-38	0.66
E75C	effect	34	0.66
E75Q	effect	31	0.66
E75E	neutral	-99	0.97
E75G	effect	52	0.75
E75H	effect	59	0.75
E75I	effect	40	0.71
E75L	effect	53	0.75
E75K	effect	61	0.8
E75M	effect	24	0.63
E75F	effect	64	0.8
E75P	effect	64	0.8
E75S	effect	45	0.71
E75T	effect	41	0.71
E75W	effect	73	0.85
E75Y	effect	63	0.8
E75V	effect	51	0.75
D76A	neutral	-5	0.53
D76R	effect	28	0.63
D76N	effect	25	0.63
D76D	neutral	-99	0.97
D76C	neutral	0	0.53
D76Q	neutral	-11	0.57
D76E	neutral	-93	0.97
D76G	neutral	0	0.53
D76H	effect	25	0.63
D76I	effect	41	0.71
D76L	effect	40	0.71
D76K	neutral	-38	0.66
D76M	effect	29	0.63
D76F	effect	19	0.59
D76P	effect	55	0.75
D76S	neutral	-9	0.53
D76T	neutral	-18	0.57
D76W	effect	46	0.71
D76Y	effect	31	0.66
D76V	effect	32	0.66
I77A	effect	16	0.59
I77R	neutral	-48	0.72
I77N	effect	23	0.63
I77D	effect	43	0.71
I77C	neutral	-39	0.66
I77Q	effect	8	0.53
I77E	effect	31	0.66
I77G	effect	43	0.71
I77H	neutral	-61	0.82
I77I	neutral	-99	0.97
I77L	neutral	-84	0.93
I77K	effect	41	0.71
I77M	neutral	-87	0.93
I77F	neutral	-74	0.87
I77P	effect	46	0.71
I77S	effect	4	0.53
I77T	neutral	-55	0.78
I77W	neutral	-15	0.57
I77Y	neutral	-72	0.87
I77V	neutral	-62	0.82
L78A	effect	24	0.63
L78R	effect	49	0.71
L78N	effect	46	0.71
L78D	effect	62	0.8
L78C	neutral	-21	0.61
L78Q	effect	31	0.66
L78E	effect	39	0.66
L78G	effect	54	0.75
L78H	effect	37	0.66
L78I	neutral	-83	0.93
L78L	neutral	-99	0.97
L78K	effect	54	0.75
L78M	neutral	-62	0.82
L78F	neutral	-22	0.61
L78P	effect	36	0.66
L78S	effect	34	0.66
L78T	effect	22	0.63
L78W	neutral	-10	0.53
L78Y	effect	2	0.53
L78V	neutral	-70	0.82
Q79A	neutral	-84	0.93
Q79R	neutral	-94	0.97
Q79N	neutral	-96	0.97
Q79D	neutral	-69	0.82
Q79C	neutral	-74	0.87
Q79Q	neutral	-99	0.97
Q79E	neutral	-97	0.97
Q79G	neutral	-58	0.78
Q79H	neutral	-87	0.93
Q79I	neutral	-71	0.87
Q79L	neutral	-60	0.78
Q79K	neutral	-98	0.97
Q79M	neutral	-76	0.87
Q79F	neutral	-60	0.78
Q79P	neutral	-57	0.78
Q79S	neutral	-92	0.97
Q79T	neutral	-77	0.87
Q79W	neutral	-74	0.87
Q79Y	neutral	-62	0.82
Q79V	neutral	-71	0.87
E80A	neutral	-64	0.82
E80R	neutral	-46	0.72
E80N	neutral	-51	0.78
E80D	neutral	-54	0.78
E80C	neutral	-5	0.53
E80Q	neutral	-86	0.93
E80E	neutral	-99	0.97
E80G	neutral	-23	0.61
E80H	effect	3	0.53
E80I	effect	19	0.59
E80L	neutral	-26	0.61
E80K	neutral	-61	0.82
E80M	effect	9	0.53
E80F	effect	21	0.63
E80P	effect	45	0.71
E80S	neutral	-40	0.66
E80T	neutral	-38	0.66
E80W	effect	34	0.66
E80Y	effect	22	0.63
E80V	effect	8	0.53
N81A	effect	15	0.59
N81R	effect	2	0.53
N81N	neutral	-99	0.97
N81D	effect	24	0.63
N81C	effect	4	0.53
N81Q	neutral	-28	0.61
N81E	effect	27	0.63
N81G	effect	11	0.59
N81H	neutral	-84	0.93
N81I	effect	6	0.53
N81L	effect	21	0.63
N81K	effect	15	0.59
N81M	effect	8	0.53
N81F	effect	24	0.63
N81P	effect	22	0.63
N81S	effect	1	0.53
N81T	neutral	-23	0.61
N81W	effect	26	0.63
N81Y	neutral	-49	0.72
N81V	effect	9	0.53
P82A	effect	26	0.63
P82R	effect	51	0.75
P82N	effect	46	0.71
P82D	effect	43	0.71
P82C	effect	17	0.59
P82Q	effect	25	0.63
P82E	effect	50	0.75
P82G	effect	51	0.75
P82H	effect	29	0.63
P82I	effect	44	0.71
P82L	effect	41	0.71
P82K	effect	51	0.75
P82M	effect	42	0.71
P82F	effect	54	0.75
P82P	neutral	-99	0.97
P82S	effect	18	0.59
P82T	effect	19	0.59
P82W	effect	54	0.75
P82Y	effect	49	0.71
P82V	effect	40	0.71
N83A	neutral	-28	0.61
N83R	neutral	-30	0.61
N83N	neutral	-99	0.97
N83D	neutral	-19	0.57
N83C	neutral	-62	0.82
N83Q	neutral	-44	0.72
N83E	neutral	-34	0.66
N83G	neutral	-38	0.66
N83H	neutral	-30	0.61
N83I	effect	8	0.53
N83L	effect	23	0.63
N83K	neutral	-30	0.61
N83M	neutral	-15	0.57
N83F	effect	21	0.63
N83P	effect	28	0.63
N83S	neutral	-74	0.87
N83T	neutral	-66	0.82
N83W	effect	31	0.66
N83Y	effect	12	0.59
N83V	effect	13	0.59
M84A	effect	44	0.71
M84R	effect	67	0.8
M84N	effect	60	0.8
M84D	effect	63	0.8
M84C	effect	3	0.53
M84Q	effect	51	0.75
M84E	effect	59	0.75
M84G	effect	65	0.8
M84H	effect	50	0.75
M84I	neutral	-73	0.87
M84L	neutral	-45	0.72
M84K	effect	68	0.8
M84M	neutral	-99	0.97
M84F	neutral	-46	0.72
M84P	effect	72	0.85
M84S	effect	51	0.75
M84T	effect	46	0.71
M84W	effect	48	0.71
M84Y	effect	33	0.66
M84V	neutral	-29	0.61
C85A	effect	7	0.53
C85R	effect	27	0.63
C85N	effect	59	0.75
C85D	effect	75	0.85
C85C	neutral	-99	0.97
C85Q	effect	68	0.8
C85E	effect	73	0.85
C85G	effect	11	0.59
C85H	effect	40	0.71
C85I	effect	8	0.53
C85L	effect	31	0.66
C85K	effect	74	0.85
C85M	effect	59	0.75
C85F	effect	33	0.66
C85P	effect	75	0.85
C85S	effect	15	0.59
C85T	effect	14	0.59
C85W	effect	56	0.75
C85Y	effect	25	0.63
C85V	effect	20	0.63
A86A	neutral	-99	0.97
A86R	neutral	-44	0.72
A86N	neutral	-69	0.82
A86D	neutral	-64	0.82
A86C	neutral	-80	0.87
A86Q	neutral	-54	0.78
A86E	neutral	-71	0.87
A86G	neutral	-69	0.82
A86H	neutral	-56	0.78
A86I	neutral	-61	0.82
A86L	neutral	-46	0.72
A86K	neutral	-62	0.82
A86M	effect	14	0.59
A86F	neutral	-32	0.66
A86P	neutral	-25	0.61
A86S	neutral	-90	0.93
A86T	neutral	-93	0.97
A86W	effect	55	0.75
A86Y	effect	32	0.66
A86V	neutral	-56	0.78
Y87A	effect	63	0.8
Y87R	effect	61	0.8
Y87N	effect	67	0.8
Y87D	effect	72	0.85
Y87C	effect	52	0.75
Y87Q	effect	62	0.8
Y87E	effect	74	0.85
Y87G	effect	73	0.85
Y87H	neutral	-10	0.53
Y87I	effect	51	0.75
Y87L	effect	59	0.75
Y87K	effect	70	0.85
Y87M	effect	60	0.8
Y87F	neutral	-31	0.66
Y87P	effect	75	0.85
Y87S	effect	69	0.8
Y87T	effect	67	0.8
Y87W	effect	41	0.71
Y87Y	neutral	-99	0.97
Y87V	effect	60	0.8
M88A	neutral	-3	0.53
M88R	neutral	-17	0.57
M88N	neutral	-26	0.61
M88D	effect	21	0.63
M88C	effect	14	0.59
M88Q	neutral	-22	0.61
M88E	neutral	-18	0.57
M88G	effect	20	0.63
M88H	neutral	-13	0.57
M88I	effect	2	0.53
M88L	neutral	-3	0.53
M88K	neutral	-31	0.66
M88M	neutral	-99	0.97
M88F	effect	4	0.53
M88P	effect	32	0.66
M88S	neutral	-27	0.61
M88T	neutral	-24	0.61
M88W	effect	38	0.66
M88Y	effect	24	0.63
M88V	neutral	-3	0.53
A89A	neutral	-99	0.97
A89R	neutral	-5	0.53
A89N	neutral	-9	0.53
A89D	effect	15	0.59
A89C	effect	33	0.66
A89Q	neutral	-23	0.61
A89E	neutral	-33	0.66
A89G	neutral	-34	0.66
A89H	effect	56	0.75
A89I	neutral	-4	0.53
A89L	neutral	-18	0.57
A89K	neutral	-1	0.53
A89M	effect	32	0.66
A89F	effect	66	0.8
A89P	neutral	-11	0.57
A89S	neutral	-53	0.78
A89T	neutral	-49	0.72
A89W	effect	70	0.85
A89Y	effect	63	0.8
A89V	neutral	-27	0.61
P90A	neutral	-15	0.57
P90R	effect	51	0.75
P90N	neutral	-23	0.61
P90D	effect	60	0.8
P90C	effect	19	0.59
P90Q	effect	32	0.66
P90E	effect	59	0.75
P90G	effect	31	0.66
P90H	effect	45	0.71
P90I	effect	38	0.66
P90L	effect	4	0.53
P90K	effect	12	0.59
P90M	effect	39	0.66
P90F	effect	41	0.71
P90P	neutral	-99	0.97
P90S	neutral	-22	0.61
P90T	effect	6	0.53
P90W	effect	55	0.75
P90Y	effect	50	0.75
P90V	effect	32	0.66
S91A	effect	45	0.71
S91R	effect	72	0.85
S91N	effect	56	0.75
S91D	effect	69	0.8
S91C	effect	45	0.71
S91Q	effect	62	0.8
S91E	effect	73	0.85
S91G	effect	52	0.75
S91H	effect	63	0.8
S91I	effect	70	0.85
S91L	effect	66	0.8
S91K	effect	76	0.85
S91M	effect	66	0.8
S91F	effect	75	0.85
S91P	effect	68	0.8
S91S	neutral	-99	0.97
S91T	effect	28	0.63
S91W	effect	80	0.91
S91Y	effect	72	0.85
S91V	effect	68	0.8
L92A	effect	49	0.71
L92R	effect	62	0.8
L92N	effect	66	0.8
L92D	effect	78	0.85
L92C	effect	14	0.59
L92Q	effect	58	0.75
L92E	effect	72	0.85
L92G	effect	74	0.85
L92H	effect	31	0.66
L92I	neutral	-13	0.57
L92L	neutral	-99	0.97
L92K	effect	75	0.85
L92M	neutral	-17	0.57
L92F	neutral	-54	0.78
L92P	effect	78	0.85
L92S	effect	64	0.8
L92T	effect	49	0.71
L92W	effect	54	0.75
L92Y	effect	37	0.66
L92V	effect	1	0.53
D93A	effect	22	0.63
D93R	effect	62	0.8
D93N	neutral	-43	0.72
D93D	neutral	-99	0.97
D93C	effect	19	0.59
D93Q	effect	33	0.66
D93E	neutral	-22	0.61
D93G	effect	35	0.66
D93H	effect	38	0.66
D93I	effect	52	0.75
D93L	effect	57	0.75
D93K	effect	55	0.75
D93M	effect	35	0.66
D93F	effect	57	0.75
D93P	effect	72	0.85
D93S	effect	15	0.59
D93T	effect	20	0.63
D93W	effect	65	0.8
D93Y	effect	61	0.8
D93V	effect	53	0.75
A94A	neutral	-99	0.97
A94R	neutral	-53	0.78
A94N	neutral	-72	0.87
A94D	neutral	-53	0.78
A94C	neutral	-49	0.72
A94Q	neutral	-67	0.82
A94E	neutral	-61	0.82
A94G	neutral	-76	0.87
A94H	neutral	-14	0.57
A94I	neutral	-76	0.87
A94L	neutral	-51	0.78
A94K	neutral	-57	0.78
A94M	neutral	-28	0.61
A94F	effect	3	0.53
A94P	neutral	-55	0.78
A94S	neutral	-84	0.93
A94T	neutral	-79	0.87
A94W	effect	48	0.71
A94Y	effect	24	0.63
A94V	neutral	-84	0.93
R95A	effect	75	0.85
R95R	neutral	-99	0.97
R95N	effect	81	0.91
R95D	effect	90	0.95
R95C	effect	35	0.66
R95Q	effect	76	0.85
R95E	effect	87	0.91
R95G	effect	86	0.91
R95H	effect	64	0.8
R95I	effect	79	0.85
R95L	effect	80	0.91
R95K	effect	56	0.75
R95M	effect	76	0.85
R95F	effect	86	0.91
R95P	effect	90	0.95
R95S	effect	78	0.85
R95T	effect	74	0.85
R95W	effect	88	0.91
R95Y	effect	73	0.85
R95V	effect	79	0.85
Q96A	effect	43	0.71
Q96R	neutral	-5	0.53
Q96N	effect	41	0.71
Q96D	effect	69	0.8
Q96C	effect	39	0.66
Q96Q	neutral	-99	0.97
Q96E	effect	57	0.75
Q96G	effect	63	0.8
Q96H	neutral	-67	0.82
Q96I	effect	41	0.71
Q96L	effect	40	0.71
Q96K	effect	77	0.85
Q96M	effect	5	0.53
Q96F	effect	67	0.8
Q96P	effect	70	0.85
Q96S	effect	51	0.75
Q96T	effect	36	0.66
Q96W	effect	77	0.85
Q96Y	effect	50	0.75
Q96V	effect	32	0.66
D97A	neutral	-42	0.72
D97R	effect	30	0.66
D97N	neutral	-39	0.66
D97D	neutral	-99	0.97
D97C	effect	21	0.63
D97Q	neutral	-42	0.72
D97E	neutral	-64	0.82
D97G	neutral	-18	0.57
D97H	effect	29	0.63
D97I	effect	48	0.71
D97L	effect	49	0.71
D97K	neutral	0	0.53
D97M	effect	50	0.75
D97F	effect	58	0.75
D97P	effect	72	0.85
D97S	effect	7	0.53
D97T	effect	24	0.63
D97W	effect	69	0.8
D97Y	effect	49	0.71
D97V	effect	48	0.71
M98A	neutral	-15	0.57
M98R	effect	11	0.59
M98N	effect	20	0.63
M98D	effect	35	0.66
M98C	neutral	-41	0.72
M98Q	effect	1	0.53
M98E	effect	30	0.66
M98G	effect	25	0.63
M98H	neutral	-30	0.61
M98I	neutral	-96	0.97
M98L	neutral	-82	0.93
M98K	effect	35	0.66
M98M	neutral	-99	0.97
M98F	neutral	-24	0.61
M98P	effect	44	0.71
M98S	neutral	-12	0.57
M98T	neutral	-16	0.57
M98W	effect	15	0.59
M98Y	neutral	-8	0.53
M98V	neutral	-80	0.87
V99A	neutral	-83	0.93
V99R	neutral	-72	0.87
V99N	neutral	-21	0.61
V99D	neutral	-3	0.53
V99C	neutral	-93	0.97
V99Q	neutral	-80	0.87
V99E	neutral	-3	0.53
V99G	neutral	-70	0.82
V99H	neutral	-16	0.57
V99I	neutral	-89	0.93
V99L	neutral	-95	0.97
V99K	neutral	-65	0.82
V99M	neutral	-93	0.97
V99F	neutral	-66	0.82
V99P	neutral	-15	0.57
V99S	neutral	-82	0.93
V99T	neutral	-87	0.93
V99W	neutral	-38	0.66
V99Y	neutral	-77	0.87
V99V	neutral	-99	0.97
V100A	neutral	-80	0.87
V100R	neutral	-63	0.82
V100N	neutral	-81	0.93
V100D	neutral	-62	0.82
V100C	neutral	-61	0.82
V100Q	neutral	-36	0.66
V100E	neutral	-70	0.82
V100G	neutral	-27	0.61
V100H	neutral	-48	0.72
V100I	neutral	-92	0.97
V100L	neutral	-85	0.93
V100K	neutral	-58	0.78
V100M	neutral	-90	0.93
V100F	neutral	-32	0.66
V100P	effect	2	0.53
V100S	neutral	-75	0.87
V100T	neutral	-85	0.93
V100W	neutral	-40	0.66
V100Y	neutral	-9	0.53
[truncated: 5,821 more rows]

## Sheet: R. simplex CHI
Variant	Predicted Effect	Score	Expected Accuracy
M1A	effect	47	0.71
M1R	effect	78	0.85
M1N	effect	71	0.85
M1D	effect	81	0.91
M1C	effect	48	0.71
M1Q	effect	63	0.8
M1E	effect	69	0.8
M1G	effect	76	0.85
M1H	effect	71	0.85
M1I	effect	53	0.75
M1L	effect	47	0.71
M1K	effect	78	0.85
M1M	neutral	-99	0.97
M1F	effect	61	0.8
M1P	effect	67	0.8
M1S	effect	58	0.75
M1T	effect	68	0.8
M1W	effect	75	0.85
M1Y	effect	63	0.8
M1V	effect	48	0.71
S2A	neutral	-98	0.97
S2R	neutral	-84	0.93
S2N	neutral	-97	0.97
S2D	neutral	-85	0.93
S2C	neutral	-76	0.87
S2Q	neutral	-94	0.97
S2E	neutral	-93	0.97
S2G	neutral	-92	0.97
S2H	neutral	-96	0.97
S2I	neutral	-89	0.93
S2L	neutral	-88	0.93
S2K	neutral	-90	0.93
S2M	neutral	-81	0.93
S2F	neutral	-45	0.72
S2P	neutral	-96	0.97
S2S	neutral	-99	0.97
S2T	neutral	-98	0.97
S2W	neutral	-40	0.66
S2Y	neutral	-52	0.78
S2V	neutral	-94	0.97
K3A	neutral	-92	0.97
K3R	neutral	-96	0.97
K3N	neutral	-89	0.93
K3D	neutral	-73	0.87
K3C	neutral	-67	0.82
K3Q	neutral	-95	0.97
K3E	neutral	-90	0.93
K3G	neutral	-79	0.87
K3H	neutral	-75	0.87
K3I	neutral	-94	0.97
K3L	neutral	-94	0.97
K3K	neutral	-99	0.97
K3M	neutral	-87	0.93
K3F	neutral	-69	0.82
K3P	neutral	-95	0.97
K3S	neutral	-93	0.97
K3T	neutral	-96	0.97
K3W	neutral	-44	0.72
K3Y	neutral	-57	0.78
K3V	neutral	-96	0.97
L4A	neutral	-89	0.93
L4R	neutral	-81	0.93
L4N	neutral	-82	0.93
L4D	neutral	-63	0.82
L4C	neutral	-87	0.93
L4Q	neutral	-86	0.93
L4E	neutral	-74	0.87
L4G	neutral	-86	0.93
L4H	neutral	-87	0.93
L4I	neutral	-95	0.97
L4L	neutral	-99	0.97
L4K	neutral	-81	0.93
L4M	neutral	-98	0.97
L4F	neutral	-96	0.97
L4P	neutral	-93	0.97
L4S	neutral	-95	0.97
L4T	neutral	-94	0.97
L4W	neutral	-82	0.93
L4Y	neutral	-93	0.97
L4V	neutral	-95	0.97
P5A	neutral	-63	0.82
P5R	effect	13	0.59
P5N	neutral	-16	0.57
P5D	effect	6	0.53
P5C	neutral	-26	0.61
P5Q	neutral	-61	0.82
P5E	neutral	-28	0.61
P5G	neutral	-32	0.66
P5H	neutral	-5	0.53
P5I	neutral	-19	0.57
P5L	neutral	-12	0.57
P5K	neutral	-42	0.72
P5M	neutral	-31	0.66
P5F	neutral	-9	0.53
P5P	neutral	-99	0.97
P5S	neutral	-67	0.82
P5T	neutral	-63	0.82
P5W	effect	9	0.53
P5Y	neutral	0	0.53
P5V	neutral	-47	0.72
L6A	neutral	-41	0.72
L6R	neutral	-39	0.66
L6N	neutral	-66	0.82
L6D	neutral	-17	0.57
L6C	neutral	-42	0.72
L6Q	neutral	-54	0.78
L6E	neutral	-41	0.72
L6G	neutral	-41	0.72
L6H	neutral	-69	0.82
L6I	neutral	-73	0.87
L6L	neutral	-99	0.97
L6K	neutral	-43	0.72
L6M	neutral	-83	0.93
L6F	neutral	-61	0.82
L6P	neutral	-45	0.72
L6S	neutral	-72	0.87
L6T	neutral	-64	0.82
L6W	neutral	-42	0.72
L6Y	neutral	-64	0.82
L6V	neutral	-71	0.87
V7A	neutral	-22	0.61
V7R	effect	27	0.63
V7N	effect	13	0.59
V7D	effect	34	0.66
V7C	neutral	-19	0.57
V7Q	effect	9	0.53
V7E	effect	23	0.63
V7G	effect	19	0.59
V7H	effect	23	0.63
V7I	neutral	-69	0.82
V7L	neutral	-52	0.78
V7K	effect	30	0.66
V7M	neutral	-17	0.57
V7F	neutral	-2	0.53
V7P	effect	16	0.59
V7S	neutral	-30	0.61
V7T	neutral	-7	0.53
V7W	effect	12	0.59
V7Y	effect	9	0.53
V7V	neutral	-99	0.97
T8A	neutral	-48	0.72
T8R	effect	16	0.59
T8N	effect	3	0.53
T8D	effect	26	0.63
T8C	neutral	-3	0.53
T8Q	effect	3	0.53
T8E	effect	8	0.53
T8G	effect	11	0.59
T8H	effect	9	0.53
T8I	effect	22	0.63
T8L	effect	24	0.63
T8K	effect	12	0.59
T8M	neutral	-44	0.72
T8F	effect	29	0.63
T8P	effect	10	0.59
T8S	neutral	-63	0.82
T8T	neutral	-99	0.97
T8W	effect	36	0.66
T8Y	effect	24	0.63
T8V	effect	10	0.59
Q9A	neutral	-77	0.87
Q9R	neutral	-72	0.87
Q9N	neutral	-79	0.87
Q9D	neutral	-78	0.87
Q9C	neutral	-42	0.72
Q9Q	neutral	-99	0.97
Q9E	neutral	-93	0.97
Q9G	neutral	-86	0.93
Q9H	neutral	-84	0.93
Q9I	neutral	-67	0.82
Q9L	neutral	-66	0.82
Q9K	neutral	-83	0.93
Q9M	neutral	-80	0.87
Q9F	neutral	-29	0.61
Q9P	neutral	-74	0.87
Q9S	neutral	-85	0.93
Q9T	neutral	-79	0.87
Q9W	neutral	-19	0.57
Q9Y	neutral	-32	0.66
Q9V	neutral	-75	0.87
V10A	effect	19	0.59
V10R	effect	45	0.71
V10N	effect	30	0.66
V10D	effect	46	0.71
V10C	neutral	-2	0.53
V10Q	effect	24	0.63
V10E	effect	35	0.66
V10G	effect	31	0.66
V10H	effect	37	0.66
V10I	neutral	-83	0.93
V10L	neutral	-90	0.93
V10K	effect	47	0.71
V10M	neutral	-84	0.93
V10F	effect	13	0.59
V10P	effect	39	0.66
V10S	effect	24	0.63
V10T	effect	13	0.59
V10W	effect	33	0.66
V10Y	effect	24	0.63
V10V	neutral	-99	0.97
E11A	neutral	-64	0.82
E11R	neutral	-59	0.78
E11N	neutral	-74	0.87
E11D	neutral	-75	0.87
E11C	neutral	-72	0.87
E11Q	neutral	-94	0.97
E11E	neutral	-99	0.97
E11G	neutral	-37	0.66
E11H	neutral	-79	0.87
E11I	neutral	-41	0.72
E11L	neutral	-60	0.78
E11K	neutral	-62	0.82
E11M	neutral	-58	0.78
E11F	neutral	-23	0.61
E11P	neutral	-29	0.61
E11S	neutral	-56	0.78
E11T	neutral	-74	0.87
E11W	neutral	-10	0.53
E11Y	neutral	-24	0.61
E11V	neutral	-72	0.87
V12A	effect	54	0.75
V12R	effect	79	0.85
V12N	effect	71	0.85
V12D	effect	78	0.85
V12C	effect	39	0.66
V12Q	effect	69	0.8
V12E	effect	73	0.85
V12G	effect	76	0.85
V12H	effect	75	0.85
V12I	neutral	-44	0.72
V12L	effect	50	0.75
V12K	effect	80	0.91
V12M	effect	51	0.75
V12F	effect	58	0.75
V12P	effect	73	0.85
V12S	effect	66	0.8
V12T	effect	60	0.8
V12W	effect	73	0.85
V12Y	effect	65	0.8
V12V	neutral	-99	0.97
D13A	neutral	-15	0.57
D13R	effect	32	0.66
D13N	effect	9	0.53
D13D	neutral	-99	0.97
D13C	neutral	-3	0.53
D13Q	neutral	-8	0.53
D13E	neutral	-88	0.93
D13G	neutral	-39	0.66
D13H	neutral	-47	0.72
D13I	effect	25	0.63
D13L	effect	25	0.63
D13K	effect	32	0.66
D13M	effect	17	0.59
D13F	effect	27	0.63
D13P	effect	43	0.71
D13S	neutral	-3	0.53
D13T	neutral	-6	0.53
D13W	effect	40	0.71
D13Y	effect	29	0.63
D13V	effect	17	0.59
T14A	neutral	-53	0.78
T14R	neutral	-40	0.66
T14N	neutral	-81	0.93
T14D	neutral	-48	0.72
T14C	neutral	-9	0.53
T14Q	neutral	-58	0.78
T14E	neutral	-54	0.78
T14G	neutral	-87	0.93
T14H	neutral	-64	0.82
T14I	neutral	-33	0.66
T14L	neutral	-26	0.61
T14K	neutral	-36	0.66
T14M	neutral	-32	0.66
T14F	neutral	-43	0.72
T14P	neutral	-19	0.57
T14S	neutral	-90	0.93
T14T	neutral	-99	0.97
T14W	effect	32	0.66
T14Y	neutral	-24	0.61
T14V	neutral	-31	0.66
C15A	neutral	-30	0.61
C15R	effect	21	0.63
C15N	neutral	-27	0.61
C15D	effect	32	0.66
C15C	neutral	-99	0.97
C15Q	neutral	-18	0.57
C15E	effect	25	0.63
C15G	neutral	-12	0.57
C15H	neutral	-64	0.82
C15I	neutral	-48	0.72
C15L	neutral	-38	0.66
C15K	effect	28	0.63
C15M	neutral	-25	0.61
C15F	neutral	-64	0.82
C15P	effect	36	0.66
C15S	neutral	-15	0.57
C15T	neutral	-32	0.66
C15W	effect	57	0.75
C15Y	neutral	-50	0.72
C15V	neutral	-75	0.87
V16A	neutral	-67	0.82
V16R	neutral	-37	0.66
V16N	neutral	-61	0.82
V16D	neutral	-15	0.57
V16C	neutral	-41	0.72
V16Q	neutral	-78	0.87
V16E	neutral	-77	0.87
V16G	neutral	-23	0.61
V16H	neutral	-64	0.82
V16I	neutral	-66	0.82
V16L	neutral	-70	0.82
V16K	neutral	-59	0.78
V16M	neutral	-54	0.78
V16F	neutral	-27	0.61
V16P	neutral	-57	0.78
V16S	neutral	-78	0.87
V16T	neutral	-89	0.93
V16W	neutral	-58	0.78
V16Y	neutral	-34	0.66
V16V	neutral	-99	0.97
F17A	effect	64	0.8
F17R	effect	78	0.85
F17N	effect	77	0.85
F17D	effect	84	0.91
F17C	effect	54	0.75
F17Q	effect	74	0.85
F17E	effect	80	0.91
F17G	effect	79	0.85
F17H	effect	75	0.85
F17I	effect	62	0.8
F17L	effect	61	0.8
F17K	effect	81	0.91
F17M	effect	61	0.8
F17F	neutral	-99	0.97
F17P	effect	84	0.91
F17S	effect	75	0.85
F17T	effect	72	0.85
F17W	effect	74	0.85
F17Y	effect	53	0.75
F17V	effect	60	0.8
P18A	effect	25	0.63
P18R	effect	75	0.85
P18N	effect	57	0.75
P18D	effect	61	0.8
P18C	effect	39	0.66
P18Q	effect	50	0.75
P18E	effect	69	0.8
P18G	effect	54	0.75
P18H	effect	56	0.75
P18I	effect	61	0.8
P18L	effect	61	0.8
P18K	effect	70	0.85
P18M	effect	50	0.75
P18F	effect	64	0.8
P18P	neutral	-99	0.97
P18S	neutral	-9	0.53
P18T	effect	41	0.71
P18W	effect	68	0.8
P18Y	effect	62	0.8
P18V	effect	56	0.75
P19A	neutral	-39	0.66
P19R	neutral	-15	0.57
P19N	effect	5	0.53
P19D	effect	24	0.63
P19C	neutral	-4	0.53
P19Q	effect	4	0.53
P19E	effect	27	0.63
P19G	neutral	0	0.53
P19H	effect	13	0.59
P19I	effect	15	0.59
P19L	effect	19	0.59
P19K	effect	16	0.59
P19M	effect	6	0.53
P19F	effect	13	0.59
P19P	neutral	-99	0.97
P19S	neutral	-41	0.72
P19T	neutral	-28	0.61
P19W	effect	26	0.63
P19Y	effect	20	0.63
P19V	effect	11	0.59
A20A	neutral	-99	0.97
A20R	neutral	-17	0.57
A20N	neutral	-51	0.78
A20D	effect	1	0.53
A20C	neutral	-51	0.78
A20Q	neutral	-63	0.82
A20E	neutral	-24	0.61
A20G	neutral	-45	0.72
A20H	neutral	-40	0.66
A20I	neutral	-51	0.78
A20L	neutral	-53	0.78
A20K	neutral	-36	0.66
A20M	neutral	-62	0.82
A20F	neutral	-50	0.72
A20P	neutral	-10	0.53
A20S	neutral	-92	0.97
A20T	neutral	-88	0.93
A20W	neutral	-15	0.57
A20Y	neutral	-59	0.78
A20V	neutral	-85	0.93
V21A	effect	17	0.59
V21R	effect	62	0.8
V21N	effect	48	0.71
V21D	effect	70	0.85
V21C	effect	39	0.66
V21Q	effect	54	0.75
V21E	effect	60	0.8
V21G	effect	67	0.8
V21H	effect	66	0.8
V21I	neutral	-25	0.61
V21L	neutral	-14	0.57
V21K	effect	62	0.8
V21M	effect	36	0.66
V21F	effect	54	0.75
V21P	effect	69	0.8
V21S	effect	52	0.75
V21T	neutral	-3	0.53
V21W	effect	69	0.8
V21Y	effect	62	0.8
V21V	neutral	-99	0.97
K22A	neutral	-4	0.53
K22R	neutral	-35	0.66
K22N	effect	4	0.53
K22D	effect	47	0.71
K22C	effect	5	0.53
K22Q	effect	1	0.53
K22E	effect	34	0.66
K22G	effect	37	0.66
K22H	effect	26	0.63
K22I	neutral	-7	0.53
K22L	neutral	-1	0.53
K22K	neutral	-99	0.97
K22M	effect	8	0.53
K22F	effect	39	0.66
K22P	effect	36	0.66
K22S	effect	3	0.53
K22T	neutral	-19	0.57
K22W	effect	50	0.75
K22Y	effect	38	0.66
K22V	effect	1	0.53
P23A	neutral	-26	0.61
P23R	effect	24	0.63
P23N	effect	7	0.53
P23D	effect	21	0.63
P23C	neutral	-9	0.53
P23Q	effect	1	0.53
P23E	effect	26	0.63
P23G	effect	23	0.63
P23H	neutral	-14	0.57
P23I	effect	8	0.53
P23L	effect	10	0.59
P23K	effect	22	0.63
P23M	neutral	0	0.53
P23F	effect	19	0.59
P23P	neutral	-99	0.97
P23S	neutral	-37	0.66
P23T	neutral	-14	0.57
P23W	effect	28	0.63
P23Y	effect	17	0.59
P23V	effect	3	0.53
P24A	effect	2	0.53
P24R	effect	36	0.66
P24N	effect	16	0.59
P24D	effect	37	0.66
P24C	neutral	-1	0.53
P24Q	neutral	-7	0.53
P24E	effect	35	0.66
P24G	effect	23	0.63
P24H	effect	14	0.59
P24I	effect	14	0.59
P24L	effect	11	0.59
P24K	effect	30	0.66
P24M	effect	9	0.53
P24F	effect	26	0.63
P24P	neutral	-99	0.97
P24S	effect	5	0.53
P24T	neutral	-1	0.53
P24W	effect	24	0.63
P24Y	effect	20	0.63
P24V	effect	6	0.53
G25A	neutral	-31	0.66
G25R	effect	27	0.63
G25N	effect	37	0.66
G25D	effect	51	0.75
G25C	neutral	-11	0.57
G25Q	effect	13	0.59
G25E	effect	47	0.71
G25G	neutral	-99	0.97
G25H	neutral	-4	0.53
G25I	effect	24	0.63
G25L	effect	1	0.53
G25K	effect	43	0.71
G25M	effect	21	0.63
G25F	effect	31	0.66
G25P	effect	30	0.66
G25S	neutral	-47	0.72
G25T	effect	23	0.63
G25W	effect	37	0.66
G25Y	effect	29	0.63
G25V	neutral	-2	0.53
S26A	effect	5	0.53
S26R	effect	30	0.66
S26N	effect	15	0.59
S26D	effect	44	0.71
S26C	neutral	-4	0.53
S26Q	effect	10	0.59
S26E	effect	31	0.66
S26G	effect	15	0.59
S26H	effect	10	0.59
S26I	effect	23	0.63
S26L	effect	29	0.63
S26K	effect	10	0.59
S26M	effect	19	0.59
S26F	effect	28	0.63
S26P	effect	30	0.66
S26S	neutral	-99	0.97
S26T	neutral	-53	0.78
S26W	effect	40	0.71
S26Y	effect	26	0.63
S26V	effect	16	0.59
D27A	neutral	-73	0.87
D27R	neutral	-52	0.78
D27N	neutral	-82	0.93
D27D	neutral	-99	0.97
D27C	neutral	-45	0.72
D27Q	neutral	-71	0.87
D27E	neutral	-73	0.87
D27G	neutral	-66	0.82
D27H	neutral	-74	0.87
D27I	effect	6	0.53
D27L	neutral	-33	0.66
D27K	neutral	-53	0.78
D27M	neutral	-20	0.57
D27F	effect	15	0.59
D27P	neutral	-49	0.72
D27S	neutral	-94	0.97
D27T	neutral	-91	0.97
D27W	effect	21	0.63
D27Y	effect	10	0.59
D27V	neutral	-53	0.78
K28A	neutral	-21	0.61
K28R	neutral	-72	0.87
K28N	neutral	-80	0.87
K28D	effect	7	0.53
K28C	effect	8	0.53
K28Q	neutral	-44	0.72
K28E	neutral	-4	0.53
K28G	effect	23	0.63
K28H	neutral	-68	0.82
K28I	effect	3	0.53
K28L	neutral	-3	0.53
K28K	neutral	-99	0.97
K28M	neutral	-6	0.53
K28F	effect	20	0.63
K28P	effect	34	0.66
K28S	neutral	-44	0.72
K28T	neutral	-49	0.72
K28W	effect	33	0.66
K28Y	effect	14	0.59
K28V	neutral	-3	0.53
T29A	neutral	-33	0.66
T29R	neutral	-9	0.53
T29N	neutral	-47	0.72
T29D	neutral	-12	0.57
T29C	effect	8	0.53
T29Q	neutral	-20	0.57
T29E	neutral	-11	0.57
T29G	neutral	-12	0.57
T29H	neutral	-26	0.61
T29I	neutral	-15	0.57
T29L	neutral	-1	0.53
T29K	effect	2	0.53
T29M	effect	23	0.63
T29F	effect	43	0.71
T29P	neutral	-52	0.78
T29S	neutral	-73	0.87
T29T	neutral	-99	0.97
T29W	effect	48	0.71
T29Y	effect	31	0.66
T29V	neutral	-13	0.57
L30A	effect	26	0.63
L30R	effect	52	0.75
L30N	effect	45	0.71
L30D	effect	63	0.8
L30C	neutral	-2	0.53
L30Q	effect	31	0.66
L30E	effect	52	0.75
L30G	effect	54	0.75
L30H	neutral	-53	0.78
L30I	neutral	-46	0.72
L30L	neutral	-99	0.97
L30K	effect	49	0.71
L30M	neutral	-73	0.87
L30F	neutral	-77	0.87
L30P	effect	59	0.75
L30S	effect	39	0.66
L30T	effect	22	0.63
L30W	effect	36	0.66
L30Y	neutral	-50	0.72
L30V	neutral	-37	0.66
F31A	effect	35	0.66
F31R	effect	61	0.8
F31N	effect	59	0.75
F31D	effect	65	0.8
F31C	effect	15	0.59
F31Q	effect	49	0.71
F31E	effect	63	0.8
F31G	effect	59	0.75
F31H	effect	46	0.71
F31I	effect	20	0.63
F31L	effect	33	0.66
F31K	effect	62	0.8
F31M	effect	23	0.63
F31F	neutral	-99	0.97
F31P	effect	62	0.8
F31S	effect	41	0.71
F31T	effect	46	0.71
F31W	effect	56	0.75
F31Y	effect	52	0.75
F31V	effect	25	0.63
L32A	effect	63	0.8
L32R	effect	87	0.91
L32N	effect	84	0.91
L32D	effect	82	0.91
L32C	effect	45	0.71
L32Q	effect	79	0.85
L32E	effect	84	0.91
L32G	effect	87	0.91
L32H	effect	84	0.91
L32I	effect	37	0.66
L32L	neutral	-99	0.97
L32K	effect	87	0.91
L32M	effect	46	0.71
L32F	effect	67	0.8
L32P	effect	90	0.95
L32S	effect	81	0.91
L32T	effect	79	0.85
L32W	effect	83	0.91
L32Y	effect	79	0.85
L32V	effect	44	0.71
G33A	neutral	0	0.53
G33R	effect	80	0.91
G33N	effect	71	0.85
G33D	effect	78	0.85
G33C	effect	47	0.71
G33Q	effect	68	0.8
G33E	effect	76	0.85
G33G	neutral	-99	0.97
G33H	effect	76	0.85
G33I	effect	57	0.75
G33L	effect	65	0.8
G33K	effect	76	0.85
G33M	effect	58	0.75
G33F	effect	64	0.8
G33P	effect	73	0.85
G33S	effect	50	0.75
G33T	effect	63	0.8
G33W	effect	80	0.91
G33Y	effect	75	0.85
G33V	effect	57	0.75
G34A	effect	57	0.75
G34R	effect	91	0.95
G34N	effect	79	0.85
G34D	effect	87	0.91
G34C	effect	64	0.8
G34Q	effect	85	0.91
G34E	effect	89	0.91
G34G	neutral	-99	0.97
G34H	effect	89	0.91
G34I	effect	85	0.91
G34L	effect	86	0.91
G34K	effect	92	0.95
G34M	effect	86	0.91
G34F	effect	87	0.91
G34P	effect	90	0.95
G34S	effect	67	0.8
G34T	effect	79	0.85
G34W	effect	90	0.95
G34Y	effect	88	0.91
G34V	effect	83	0.91
A35A	neutral	-99	0.97
A35R	effect	83	0.91
A35N	effect	69	0.8
A35D	effect	83	0.91
A35C	effect	30	0.66
A35Q	effect	71	0.85
A35E	effect	81	0.91
A35G	effect	42	0.71
A35H	effect	74	0.85
A35I	effect	67	0.8
A35L	effect	65	0.8
A35K	effect	82	0.91
A35M	effect	63	0.8
A35F	effect	78	0.85
A35P	effect	84	0.91
A35S	effect	45	0.71
A35T	effect	53	0.75
A35W	effect	86	0.91
A35Y	effect	78	0.85
A35V	effect	51	0.75
G36A	effect	63	0.8
G36R	effect	89	0.91
G36N	effect	81	0.91
G36D	effect	86	0.91
G36C	effect	65	0.8
G36Q	effect	85	0.91
G36E	effect	88	0.91
G36G	neutral	-99	0.97
G36H	effect	88	0.91
G36I	effect	84	0.91
G36L	effect	85	0.91
G36K	effect	91	0.95
G36M	effect	85	0.91
G36F	effect	87	0.91
G36P	effect	89	0.91
G36S	effect	70	0.85
G36T	effect	76	0.85
G36W	effect	90	0.95
G36Y	effect	89	0.91
G36V	effect	81	0.91
V37A	neutral	-12	0.57
V37R	effect	21	0.63
V37N	effect	3	0.53
V37D	effect	35	0.66
V37C	neutral	-51	0.78
V37Q	effect	14	0.59
V37E	neutral	-16	0.57
V37G	effect	34	0.66
V37H	neutral	-22	0.61
V37I	neutral	-48	0.72
V37L	neutral	-31	0.66
V37K	effect	43	0.71
V37M	neutral	-12	0.57
V37F	neutral	-24	0.61
V37P	effect	22	0.63
V37S	effect	6	0.53
V37T	neutral	-2	0.53
V37W	neutral	-1	0.53
V37Y	neutral	-33	0.66
V37V	neutral	-99	0.97
R38A	effect	71	0.85
R38R	neutral	-99	0.97
R38N	effect	80	0.91
R38D	effect	93	0.95
R38C	effect	57	0.75
R38Q	effect	71	0.85
R38E	effect	87	0.91
R38G	effect	87	0.91
R38H	effect	66	0.8
R38I	effect	64	0.8
R38L	effect	67	0.8
R38K	effect	76	0.85
R38M	effect	70	0.85
R38F	effect	81	0.91
R38P	effect	91	0.95
R38S	effect	76	0.85
R38T	effect	79	0.85
R38W	effect	86	0.91
R38Y	effect	81	0.91
R38V	effect	65	0.8
G39A	effect	44	0.71
G39R	effect	69	0.8
G39N	effect	69	0.8
G39D	effect	61	0.8
G39C	effect	51	0.75
G39Q	effect	70	0.85
G39E	effect	65	0.8
G39G	neutral	-99	0.97
G39H	effect	77	0.85
G39I	effect	59	0.75
G39L	effect	67	0.8
G39K	effect	80	0.91
G39M	effect	70	0.85
G39F	effect	75	0.85
G39P	effect	74	0.85
G39S	effect	59	0.75
G39T	effect	64	0.8
G39W	effect	66	0.8
G39Y	effect	78	0.85
G39V	effect	58	0.75
L40A	effect	39	0.66
L40R	effect	22	0.63
L40N	effect	57	0.75
L40D	effect	61	0.8
L40C	effect	18	0.59
L40Q	effect	36	0.66
L40E	effect	60	0.8
L40G	effect	60	0.8
L40H	effect	56	0.75
L40I	neutral	-31	0.66
L40L	neutral	-99	0.97
L40K	effect	53	0.75
L40M	neutral	-77	0.87
L40F	effect	25	0.63
L40P	effect	71	0.85
L40S	effect	47	0.71
L40T	effect	49	0.71
L40W	effect	57	0.75
L40Y	effect	46	0.71
L40V	neutral	-37	0.66
E41A	effect	37	0.66
E41R	effect	64	0.8
E41N	effect	11	0.59
E41D	effect	7	0.53
E41C	effect	36	0.66
E41Q	neutral	-12	0.57
E41E	neutral	-99	0.97
E41G	effect	64	0.8
E41H	effect	47	0.71
E41I	effect	44	0.71
E41L	effect	51	0.75
E41K	effect	33	0.66
E41M	effect	3	0.53
E41F	effect	59	0.75
E41P	effect	50	0.75
E41S	effect	55	0.75
E41T	effect	5	0.53
E41W	effect	71	0.85
E41Y	effect	48	0.71
E41V	effect	38	0.66
I42A	effect	39	0.66
I42R	effect	22	0.63
I42N	effect	50	0.75
I42D	effect	71	0.85
I42C	effect	12	0.59
I42Q	effect	40	0.71
I42E	effect	59	0.75
I42G	effect	67	0.8
I42H	effect	35	0.66
I42I	neutral	-99	0.97
I42L	neutral	-44	0.72
I42K	effect	68	0.8
I42M	neutral	-16	0.57
I42F	effect	12	0.59
I42P	effect	59	0.75
I42S	effect	44	0.71
I42T	effect	52	0.75
I42W	effect	55	0.75
I42Y	effect	55	0.75
I42V	neutral	-57	0.78
E43A	neutral	-45	0.72
E43R	effect	7	0.53
E43N	neutral	-50	0.72
E43D	neutral	-49	0.72
E43C	neutral	-5	0.53
E43Q	neutral	-78	0.87
E43E	neutral	-99	0.97
E43G	neutral	-35	0.66
E43H	neutral	-49	0.72
E43I	effect	22	0.63
E43L	neutral	-8	0.53
E43K	neutral	-5	0.53
E43M	effect	14	0.59
E43F	effect	18	0.59
E43P	effect	12	0.59
E43S	neutral	-20	0.57
E43T	neutral	-23	0.61
E43W	effect	39	0.66
E43Y	effect	22	0.63
E43V	neutral	-21	0.61
G44A	effect	44	0.71
G44R	effect	75	0.85
G44N	effect	67	0.8
G44D	effect	49	0.71
G44C	effect	51	0.75
G44Q	effect	64	0.8
G44E	effect	72	0.85
G44G	neutral	-99	0.97
G44H	effect	67	0.8
G44I	effect	64	0.8
G44L	effect	62	0.8
G44K	effect	78	0.85
G44M	effect	69	0.8
G44F	effect	53	0.75
G44P	effect	78	0.85
G44S	effect	54	0.75
G44T	effect	58	0.75
G44W	effect	78	0.85
G44Y	effect	64	0.8
G44V	effect	64	0.8
K45A	effect	10	0.59
K45R	neutral	-30	0.61
K45N	neutral	-39	0.66
K45D	effect	57	0.75
K45C	effect	23	0.63
K45Q	neutral	-10	0.53
K45E	effect	18	0.59
K45G	effect	43	0.71
K45H	neutral	-32	0.66
K45I	effect	14	0.59
K45L	effect	11	0.59
K45K	neutral	-99	0.97
K45M	effect	15	0.59
K45F	effect	38	0.66
K45P	effect	56	0.75
K45S	neutral	-2	0.53
K45T	neutral	-9	0.53
K45W	effect	50	0.75
K45Y	effect	40	0.71
K45V	neutral	-11	0.57
F46A	effect	46	0.71
F46R	effect	64	0.8
F46N	effect	60	0.8
F46D	effect	73	0.85
F46C	effect	40	0.71
F46Q	effect	45	0.71
F46E	effect	58	0.75
F46G	effect	63	0.8
F46H	effect	53	0.75
F46I	effect	51	0.75
F46L	effect	37	0.66
F46K	effect	63	0.8
F46M	effect	35	0.66
F46F	neutral	-99	0.97
F46P	effect	74	0.85
F46S	effect	59	0.75
F46T	effect	53	0.75
F46W	effect	63	0.8
F46Y	effect	37	0.66
F46V	effect	52	0.75
I47A	effect	33	0.66
I47R	effect	66	0.8
I47N	effect	59	0.75
I47D	effect	70	0.85
I47C	neutral	-19	0.57
I47Q	effect	50	0.75
I47E	effect	62	0.8
I47G	effect	68	0.8
I47H	effect	59	0.75
I47I	neutral	-99	0.97
I47L	neutral	0	0.53
I47K	effect	58	0.75
I47M	effect	8	0.53
I47F	effect	13	0.59
I47P	effect	73	0.85
I47S	effect	49	0.71
I47T	effect	49	0.71
I47W	effect	60	0.8
I47Y	effect	52	0.75
I47V	neutral	-89	0.93
K48A	effect	43	0.71
K48R	effect	69	0.8
K48N	effect	71	0.85
K48D	effect	88	0.91
K48C	effect	60	0.8
K48Q	effect	74	0.85
K48E	effect	85	0.91
K48G	effect	78	0.85
K48H	effect	71	0.85
K48I	effect	32	0.66
K48L	effect	43	0.71
K48K	neutral	-99	0.97
K48M	effect	54	0.75
K48F	effect	77	0.85
K48P	effect	88	0.91
K48S	effect	58	0.75
K48T	effect	45	0.71
K48W	effect	85	0.91
K48Y	effect	79	0.85
K48V	effect	28	0.63
F49A	effect	56	0.75
F49R	effect	78	0.85
F49N	effect	75	0.85
F49D	effect	85	0.91
F49C	effect	42	0.71
F49Q	effect	73	0.85
F49E	effect	78	0.85
F49G	effect	77	0.85
F49H	effect	61	0.8
F49I	effect	45	0.71
F49L	effect	56	0.75
F49K	effect	80	0.91
F49M	effect	57	0.75
F49F	neutral	-99	0.97
F49P	effect	86	0.91
F49S	effect	44	0.71
F49T	effect	71	0.85
F49W	effect	78	0.85
F49Y	effect	20	0.63
F49V	effect	20	0.63
T50A	effect	53	0.75
T50R	effect	86	0.91
T50N	effect	51	0.75
T50D	effect	77	0.85
T50C	effect	53	0.75
T50Q	effect	76	0.85
T50E	effect	83	0.91
T50G	effect	72	0.85
T50H	effect	77	0.85
T50I	effect	76	0.85
T50L	effect	74	0.85
T50K	effect	87	0.91
T50M	effect	73	0.85
T50F	effect	78	0.85
T50P	effect	82	0.91
T50S	effect	44	0.71
T50T	neutral	-99	0.97
T50W	effect	83	0.91
T50Y	effect	54	0.75
T50V	effect	74	0.85
A51A	neutral	-99	0.97
A51R	effect	84	0.91
A51N	effect	71	0.85
A51D	effect	75	0.85
A51C	neutral	-26	0.61
A51Q	effect	75	0.85
A51E	effect	81	0.91
A51G	neutral	-1	0.53
A51H	effect	82	0.91
A51I	effect	75	0.85
A51L	effect	74	0.85
A51K	effect	84	0.91
A51M	effect	74	0.85
A51F	effect	74	0.85
A51P	effect	84	0.91
A51S	neutral	-15	0.57
A51T	effect	6	0.53
A51W	effect	87	0.91
A51Y	effect	83	0.91
A51V	effect	1	0.53
I52A	effect	52	0.75
I52R	effect	85	0.91
I52N	effect	81	0.91
I52D	effect	87	0.91
I52C	effect	33	0.66
I52Q	effect	74	0.85
I52E	effect	82	0.91
I52G	effect	85	0.91
I52H	effect	80	0.91
I52I	neutral	-99	0.97
I52L	neutral	-8	0.53
I52K	effect	87	0.91
I52M	effect	23	0.63
I52F	effect	41	0.71
I52P	effect	82	0.91
I52S	effect	74	0.85
I52T	effect	65	0.8
I52W	effect	80	0.91
I52Y	effect	74	0.85
I52V	effect	17	0.59
G53A	effect	3	0.53
G53R	effect	91	0.95
G53N	effect	77	0.85
G53D	effect	79	0.85
G53C	effect	36	0.66
G53Q	effect	84	0.91
G53E	effect	87	0.91
G53G	neutral	-99	0.97
G53H	effect	88	0.91
G53I	effect	87	0.91
G53L	effect	87	0.91
G53K	effect	92	0.95
G53M	effect	86	0.91
G53F	effect	89	0.91
G53P	effect	90	0.95
G53S	effect	72	0.85
G53T	effect	78	0.85
G53W	effect	91	0.95
G53Y	effect	88	0.91
G53V	effect	84	0.91
V54A	effect	22	0.63
V54R	effect	70	0.85
V54N	effect	47	0.71
V54D	effect	64	0.8
V54C	neutral	-14	0.57
V54Q	effect	52	0.75
V54E	effect	52	0.75
V54G	effect	56	0.75
V54H	effect	60	0.8
V54I	neutral	-70	0.82
V54L	neutral	-47	0.72
V54K	effect	71	0.85
V54M	effect	13	0.59
V54F	neutral	-2	0.53
V54P	effect	66	0.8
V54S	effect	38	0.66
V54T	effect	29	0.63
V54W	effect	69	0.8
V54Y	effect	53	0.75
V54V	neutral	-99	0.97
Y55A	effect	85	0.91
Y55R	effect	93	0.95
Y55N	effect	92	0.95
Y55D	effect	94	0.95
Y55C	effect	76	0.85
Y55Q	effect	89	0.91
Y55E	effect	92	0.95
Y55G	effect	93	0.95
Y55H	effect	88	0.91
Y55I	effect	83	0.91
Y55L	effect	85	0.91
Y55K	effect	94	0.95
Y55M	effect	88	0.91
Y55F	effect	66	0.8
Y55P	effect	96	0.95
Y55S	effect	92	0.95
Y55T	effect	92	0.95
Y55W	effect	84	0.91
Y55Y	neutral	-99	0.97
Y55V	effect	84	0.91
L56A	neutral	-4	0.53
L56R	effect	49	0.71
L56N	effect	37	0.66
L56D	effect	58	0.75
L56C	neutral	-55	0.78
L56Q	effect	20	0.63
L56E	effect	45	0.71
L56G	effect	45	0.71
L56H	effect	32	0.66
L56I	neutral	-49	0.72
L56L	neutral	-99	0.97
L56K	effect	52	0.75
L56M	neutral	-76	0.87
L56F	neutral	-33	0.66
L56P	effect	55	0.75
L56S	effect	23	0.63
L56T	effect	1	0.53
L56W	effect	31	0.66
L56Y	effect	18	0.59
L56V	neutral	-53	0.78
E57A	effect	30	0.66
E57R	effect	60	0.8
E57N	effect	34	0.66
E57D	neutral	-42	0.72
E57C	effect	28	0.63
E57Q	neutral	-39	0.66
E57E	neutral	-99	0.97
E57G	effect	55	0.75
E57H	effect	5	0.53
E57I	effect	53	0.75
E57L	effect	56	0.75
E57K	effect	58	0.75
E57M	effect	47	0.71
E57F	effect	55	0.75
E57P	effect	77	0.85
E57S	effect	52	0.75
E57T	effect	48	0.71
E57W	effect	66	0.8
E57Y	effect	54	0.75
E57V	effect	46	0.71
D58A	neutral	-28	0.61
D58R	effect	55	0.75
D58N	neutral	-39	0.66
D58D	neutral	-99	0.97
D58C	effect	19	0.59
D58Q	neutral	-21	0.61
D58E	neutral	-73	0.87
D58G	effect	35	0.66
D58H	effect	26	0.63
D58I	effect	43	0.71
D58L	effect	44	0.71
D58K	effect	7	0.53
D58M	effect	48	0.71
D58F	effect	52	0.75
D58P	neutral	-17	0.57
D58S	neutral	-24	0.61
D58T	neutral	-40	0.66
D58W	effect	65	0.8
D58Y	effect	45	0.71
D58V	neutral	0	0.53
A59A	neutral	-99	0.97
A59R	neutral	-87	0.93
A59N	neutral	-96	0.97
A59D	neutral	-89	0.93
A59C	neutral	-74	0.87
A59Q	neutral	-95	0.97
A59E	neutral	-93	0.97
A59G	neutral	-93	0.97
A59H	neutral	-93	0.97
A59I	neutral	-95	0.97
A59L	neutral	-89	0.93
A59K	neutral	-96	0.97
A59M	neutral	-94	0.97
A59F	neutral	-80	0.87
A59P	neutral	-82	0.93
A59S	neutral	-98	0.97
A59T	neutral	-97	0.97
A59W	neutral	-20	0.57
A59Y	neutral	-83	0.93
A59V	neutral	-93	0.97
A60A	neutral	-99	0.97
A60R	effect	59	0.75
A60N	effect	40	0.71
A60D	effect	56	0.75
A60C	effect	16	0.59
A60Q	effect	47	0.71
A60E	effect	63	0.8
A60G	neutral	-18	0.57
A60H	effect	52	0.75
A60I	effect	14	0.59
A60L	effect	35	0.66
A60K	effect	58	0.75
A60M	effect	31	0.66
A60F	effect	48	0.71
A60P	effect	49	0.71
A60S	effect	14	0.59
A60T	effect	33	0.66
A60W	effect	59	0.75
A60Y	effect	51	0.75
A60V	effect	11	0.59
V61A	effect	38	0.66
V61R	effect	74	0.85
V61N	effect	61	0.8
V61D	effect	63	0.8
V61C	effect	21	0.63
V61Q	effect	45	0.71
V61E	effect	59	0.75
V61G	effect	62	0.8
V61H	effect	69	0.8
V61I	neutral	-65	0.82
V61L	neutral	-35	0.66
V61K	effect	74	0.85
V61M	effect	37	0.66
V61F	effect	41	0.71
V61P	effect	60	0.8
V61S	effect	56	0.75
V61T	effect	44	0.71
V61W	effect	69	0.8
V61Y	effect	63	0.8
V61V	neutral	-99	0.97
S62A	neutral	-64	0.82
S62R	neutral	-51	0.78
S62N	neutral	-71	0.87
S62D	neutral	-26	0.61
S62C	neutral	-25	0.61
S62Q	neutral	-68	0.82
S62E	neutral	-50	0.72
S62G	neutral	-62	0.82
S62H	neutral	-34	0.66
S62I	effect	4	0.53
S62L	neutral	0	0.53
S62K	neutral	-58	0.78
S62M	neutral	-16	0.57
S62F	effect	10	0.59
S62P	neutral	-91	0.97
S62S	neutral	-99	0.97
S62T	neutral	-64	0.82
S62W	effect	23	0.63
S62Y	neutral	-28	0.61
S62V	neutral	-15	0.57
S63A	neutral	-44	0.72
S63R	neutral	-25	0.61
S63N	neutral	-51	0.78
S63D	neutral	-23	0.61
S63C	neutral	-63	0.82
S63Q	neutral	-44	0.72
S63E	neutral	-17	0.57
S63G	neutral	-33	0.66
S63H	neutral	-73	0.87
S63I	neutral	-33	0.66
S63L	neutral	-41	0.72
S63K	neutral	-20	0.57
S63M	neutral	-24	0.61
S63F	neutral	-57	0.78
S63P	neutral	-7	0.53
S63S	neutral	-99	0.97
S63T	neutral	-63	0.82
S63W	neutral	-37	0.66
S63Y	neutral	-62	0.82
S63V	neutral	-32	0.66
L64A	effect	41	0.71
L64R	effect	65	0.8
L64N	effect	56	0.75
L64D	effect	66	0.8
L64C	effect	28	0.63
L64Q	effect	49	0.71
L64E	effect	61	0.8
L64G	effect	64	0.8
L64H	effect	30	0.66
L64I	effect	16	0.59
L64L	neutral	-99	0.97
L64K	effect	64	0.8
L64M	effect	17	0.59
L64F	effect	25	0.63
L64P	effect	59	0.75
L64S	effect	45	0.71
L64T	effect	45	0.71
L64W	effect	53	0.75
L64Y	effect	36	0.66
L64V	effect	23	0.63
A65A	neutral	-99	0.97
A65R	effect	50	0.75
A65N	effect	39	0.66
A65D	effect	56	0.75
A65C	effect	20	0.63
A65Q	effect	38	0.66
A65E	effect	51	0.75
A65G	effect	20	0.63
A65H	effect	46	0.71
A65I	effect	25	0.63
A65L	effect	20	0.63
A65K	effect	50	0.75
A65M	effect	28	0.63
A65F	effect	39	0.66
A65P	effect	54	0.75
A65S	neutral	-27	0.61
A65T	neutral	-2	0.53
A65W	effect	50	0.75
A65Y	effect	43	0.71
A65V	effect	24	0.63
V66A	neutral	-46	0.72
V66R	neutral	-31	0.66
V66N	neutral	-31	0.66
V66D	neutral	-27	0.61
V66C	neutral	-27	0.61
V66Q	neutral	-62	0.82
V66E	neutral	-43	0.72
V66G	neutral	-23	0.61
V66H	neutral	-35	0.66
V66I	neutral	-54	0.78
V66L	neutral	-52	0.78
V66K	neutral	-48	0.72
V66M	neutral	-45	0.72
V66F	neutral	-28	0.61
V66P	neutral	-37	0.66
V66S	neutral	-50	0.72
V66T	neutral	-62	0.82
V66W	effect	23	0.63
V66Y	effect	17	0.59
V66V	neutral	-99	0.97
K67A	effect	29	0.63
K67R	neutral	-8	0.53
K67N	effect	39	0.66
K67D	effect	57	0.75
K67C	effect	21	0.63
K67Q	effect	25	0.63
K67E	effect	54	0.75
K67G	effect	47	0.71
K67H	effect	27	0.63
K67I	effect	28	0.63
K67L	effect	33	0.66
K67K	neutral	-99	0.97
K67M	effect	23	0.63
K67F	effect	43	0.71
K67P	effect	53	0.75
K67S	effect	34	0.66
K67T	effect	29	0.63
K67W	effect	51	0.75
K67Y	effect	40	0.71
K67V	effect	23	0.63
W68A	effect	63	0.8
W68R	effect	63	0.8
W68N	effect	71	0.85
W68D	effect	77	0.85
W68C	effect	40	0.71
W68Q	effect	64	0.8
W68E	effect	72	0.85
W68G	effect	70	0.85
W68H	effect	68	0.8
W68I	effect	60	0.8
W68L	effect	60	0.8
W68K	effect	70	0.85
W68M	effect	53	0.75
W68F	effect	35	0.66
W68P	effect	80	0.91
W68S	effect	69	0.8
W68T	effect	70	0.85
W68W	neutral	-99	0.97
W68Y	effect	37	0.66
W68V	effect	61	0.8
K69A	effect	18	0.59
K69R	neutral	0	0.53
K69N	neutral	-6	0.53
K69D	effect	52	0.75
K69C	effect	25	0.63
K69Q	effect	17	0.59
K69E	effect	41	0.71
K69G	effect	42	0.71
K69H	neutral	-6	0.53
K69I	effect	24	0.63
K69L	effect	27	0.63
K69K	neutral	-99	0.97
K69M	effect	19	0.59
K69F	effect	37	0.66
K69P	effect	49	0.71
K69S	effect	25	0.63
K69T	effect	25	0.63
K69W	effect	42	0.71
K69Y	effect	32	0.66
K69V	effect	25	0.63
G70A	effect	22	0.63
G70R	effect	65	0.8
G70N	effect	62	0.8
G70D	effect	68	0.8
G70C	effect	28	0.63
G70Q	effect	52	0.75
G70E	effect	69	0.8
G70G	neutral	-99	0.97
G70H	effect	60	0.8
G70I	effect	56	0.75
G70L	effect	53	0.75
G70K	effect	68	0.8
G70M	effect	53	0.75
G70F	effect	58	0.75
G70P	effect	66	0.8
G70S	effect	37	0.66
G70T	effect	53	0.75
G70W	effect	66	0.8
G70Y	effect	61	0.8
G70V	effect	52	0.75
K71A	effect	38	0.66
K71R	effect	22	0.63
K71N	effect	45	0.71
K71D	effect	68	0.8
K71C	effect	40	0.71
K71Q	effect	35	0.66
K71E	effect	60	0.8
K71G	effect	56	0.75
K71H	effect	33	0.66
K71I	effect	33	0.66
K71L	effect	31	0.66
K71K	neutral	-99	0.97
K71M	effect	15	0.59
K71F	effect	46	0.71
K71P	effect	61	0.8
K71S	effect	40	0.71
K71T	effect	40	0.71
K71W	effect	54	0.75
K71Y	effect	46	0.71
K71V	effect	35	0.66
T72A	neutral	-10	0.53
T72R	effect	33	0.66
T72N	neutral	-42	0.72
T72D	effect	43	0.71
T72C	neutral	0	0.53
T72Q	effect	8	0.53
T72E	effect	41	0.71
T72G	neutral	-15	0.57
T72H	effect	23	0.63
T72I	effect	29	0.63
T72L	effect	14	0.59
T72K	neutral	-17	0.57
T72M	effect	22	0.63
T72F	effect	38	0.66
T72P	neutral	-29	0.61
T72S	neutral	-87	0.93
T72T	neutral	-99	0.97
T72W	effect	42	0.71
T72Y	effect	33	0.66
T72V	effect	23	0.63
A73A	neutral	-99	0.97
A73R	effect	42	0.71
A73N	effect	29	0.63
A73D	effect	49	0.71
A73C	neutral	-11	0.57
A73Q	effect	25	0.63
A73E	effect	38	0.66
A73G	neutral	-43	0.72
A73H	effect	31	0.66
A73I	effect	14	0.59
A73L	effect	19	0.59
A73K	effect	40	0.71
A73M	effect	14	0.59
A73F	effect	28	0.63
A73P	neutral	-23	0.61
A73S	neutral	-43	0.72
A73T	neutral	-42	0.72
A73W	effect	43	0.71
A73Y	effect	32	0.66
A73V	neutral	-55	0.78
E74A	neutral	-42	0.72
E74R	neutral	-6	0.53
E74N	neutral	-9	0.53
E74D	neutral	-65	0.82
E74C	neutral	-12	0.57
E74Q	neutral	-55	0.78
E74E	neutral	-99	0.97
E74G	neutral	-3	0.53
E74H	neutral	-35	0.66
E74I	neutral	-23	0.61
E74L	neutral	-12	0.57
E74K	neutral	-16	0.57
E74M	effect	1	0.53
E74F	effect	12	0.59
E74P	effect	7	0.53
E74S	neutral	-35	0.66
E74T	neutral	-34	0.66
E74W	effect	26	0.63
E74Y	effect	12	0.59
E74V	neutral	-31	0.66
E75A	effect	1	0.53
E75R	effect	40	0.71
E75N	effect	22	0.63
E75D	effect	9	0.53
E75C	effect	5	0.53
E75Q	neutral	-39	0.66
E75E	neutral	-99	0.97
E75G	effect	23	0.63
E75H	effect	2	0.53
E75I	effect	24	0.63
E75L	effect	26	0.63
E75K	effect	25	0.63
E75M	effect	15	0.59
E75F	effect	25	0.63
E75P	effect	47	0.71
E75S	effect	11	0.59
E75T	effect	18	0.59
E75W	effect	39	0.66
E75Y	effect	12	0.59
E75V	effect	7	0.53
L76A	effect	37	0.66
L76R	effect	54	0.75
L76N	effect	50	0.75
L76D	effect	64	0.8
L76C	effect	14	0.59
L76Q	effect	38	0.66
L76E	effect	57	0.75
L76G	effect	58	0.75
L76H	effect	42	0.71
L76I	neutral	-18	0.57
L76L	neutral	-99	0.97
L76K	effect	58	0.75
L76M	neutral	-29	0.61
L76F	effect	4	0.53
L76P	effect	57	0.75
L76S	effect	43	0.71
L76T	effect	35	0.66
L76W	effect	32	0.66
L76Y	neutral	-1	0.53
L76V	neutral	-6	0.53
T77A	neutral	-75	0.87
T77R	neutral	-49	0.72
T77N	neutral	-70	0.82
T77D	neutral	-37	0.66
T77C	neutral	-69	0.82
T77Q	neutral	-71	0.87
T77E	neutral	-50	0.72
T77G	neutral	-49	0.72
T77H	neutral	-45	0.72
T77I	neutral	-56	0.78
T77L	neutral	-59	0.78
T77K	neutral	-61	0.82
T77M	neutral	-61	0.82
T77F	neutral	-39	0.66
T77P	neutral	-40	0.66
T77S	neutral	-70	0.82
T77T	neutral	-99	0.97
T77W	neutral	-2	0.53
T77Y	neutral	-15	0.57
T77V	neutral	-53	0.78
D78A	neutral	-48	0.72
D78R	neutral	-30	0.61
D78N	neutral	-55	0.78
D78D	neutral	-99	0.97
D78C	neutral	-21	0.61
D78Q	neutral	-57	0.78
D78E	neutral	-81	0.93
D78G	neutral	-49	0.72
D78H	neutral	-8	0.53
D78I	neutral	-8	0.53
D78L	effect	2	0.53
D78K	neutral	-48	0.72
D78M	neutral	-10	0.53
D78F	neutral	-6	0.53
D78P	effect	12	0.59
D78S	neutral	-59	0.78
D78T	neutral	-55	0.78
D78W	effect	12	0.59
D78Y	neutral	-1	0.53
D78V	neutral	-17	0.57
S79A	effect	13	0.59
S79R	effect	34	0.66
S79N	neutral	-21	0.61
S79D	effect	6	0.53
S79C	effect	17	0.59
S79Q	effect	25	0.63
S79E	effect	35	0.66
S79G	effect	23	0.63
S79H	effect	23	0.63
S79I	effect	36	0.66
S79L	effect	45	0.71
S79K	effect	39	0.66
S79M	effect	36	0.66
S79F	effect	45	0.71
S79P	effect	49	0.71
S79S	neutral	-99	0.97
S79T	neutral	-26	0.61
S79W	effect	56	0.75
S79Y	effect	47	0.71
S79V	effect	33	0.66
T80A	neutral	-67	0.82
T80R	neutral	-41	0.72
T80N	neutral	-74	0.87
T80D	neutral	-31	0.66
T80C	neutral	-33	0.66
T80Q	neutral	-70	0.82
T80E	neutral	-49	0.72
T80G	neutral	-64	0.82
T80H	neutral	-62	0.82
T80I	neutral	-56	0.78
T80L	neutral	-54	0.78
T80K	neutral	-47	0.72
T80M	neutral	-64	0.82
T80F	neutral	-38	0.66
T80P	neutral	-62	0.82
T80S	neutral	-71	0.87
T80T	neutral	-99	0.97
T80W	effect	6	0.53
T80Y	neutral	-59	0.78
T80V	neutral	-86	0.93
D81A	neutral	-13	0.57
D81R	effect	50	0.75
D81N	neutral	-25	0.61
D81D	neutral	-99	0.97
D81C	effect	23	0.63
D81Q	neutral	-48	0.72
D81E	neutral	-77	0.87
D81G	neutral	-13	0.57
D81H	neutral	-26	0.61
D81I	effect	46	0.71
D81L	effect	48	0.71
D81K	effect	16	0.59
D81M	effect	40	0.71
D81F	effect	47	0.71
D81P	effect	5	0.53
D81S	neutral	-21	0.61
D81T	effect	22	0.63
D81W	effect	56	0.75
D81Y	effect	47	0.71
D81V	effect	39	0.66
F82A	effect	55	0.75
F82R	effect	73	0.85
F82N	effect	71	0.85
F82D	effect	80	0.91
F82C	effect	11	0.59
F82Q	effect	65	0.8
F82E	effect	74	0.85
F82G	effect	72	0.85
F82H	effect	70	0.85
F82I	effect	49	0.71
F82L	effect	41	0.71
F82K	effect	75	0.85
F82M	effect	36	0.66
F82F	neutral	-99	0.97
F82P	effect	79	0.85
F82S	effect	67	0.8
F82T	effect	64	0.8
F82W	effect	64	0.8
F82Y	effect	48	0.71
F82V	effect	51	0.75
F83A	effect	40	0.71
F83R	effect	62	0.8
F83N	effect	62	0.8
F83D	effect	73	0.85
F83C	effect	7	0.53
F83Q	effect	53	0.75
F83E	effect	65	0.8
F83G	effect	63	0.8
F83H	effect	42	0.71
F83I	effect	27	0.63
F83L	effect	34	0.66
F83K	effect	66	0.8
F83M	effect	27	0.63
F83F	neutral	-99	0.97
F83P	effect	72	0.85
F83S	effect	49	0.71
F83T	effect	52	0.75
F83W	effect	25	0.63
F83Y	neutral	-30	0.61
F83V	effect	34	0.66
T84A	neutral	-75	0.87
T84R	neutral	-92	0.97
T84N	neutral	-74	0.87
T84D	neutral	-33	0.66
T84C	neutral	-71	0.87
T84Q	neutral	-58	0.78
T84E	neutral	-30	0.61
T84G	neutral	-47	0.72
T84H	neutral	-69	0.82
T84I	neutral	-19	0.57
T84L	neutral	-16	0.57
T84K	neutral	-39	0.66
T84M	neutral	-81	0.93
T84F	neutral	-9	0.53
T84P	neutral	-20	0.57
T84S	neutral	-93	0.97
T84T	neutral	-99	0.97
T84W	neutral	-1	0.53
T84Y	neutral	-16	0.57
T84V	neutral	-31	0.66
D85A	effect	16	0.59
D85R	effect	62	0.8
D85N	effect	44	0.71
D85D	neutral	-99	0.97
D85C	effect	28	0.63
D85Q	effect	9	0.53
D85E	neutral	0	0.53
D85G	effect	48	0.71
D85H	effect	40	0.71
D85I	effect	55	0.75
D85L	effect	56	0.75
D85K	effect	66	0.8
D85M	effect	52	0.75
D85F	effect	55	0.75
D85P	effect	66	0.8
D85S	effect	28	0.63
D85T	effect	37	0.66
D85W	effect	66	0.8
D85Y	effect	59	0.75
D85V	effect	50	0.75
I86A	effect	50	0.75
I86R	effect	76	0.85
I86N	effect	71	0.85
I86D	effect	79	0.85
I86C	effect	32	0.66
I86Q	effect	63	0.8
I86E	effect	73	0.85
I86G	effect	75	0.85
I86H	effect	70	0.85
I86I	neutral	-99	0.97
I86L	effect	12	0.59
I86K	effect	79	0.85
I86M	effect	16	0.59
I86F	effect	31	0.66
I86P	effect	80	0.91
I86S	effect	64	0.8
I86T	effect	62	0.8
I86W	effect	67	0.8
I86Y	effect	56	0.75
I86V	neutral	-36	0.66
V87A	effect	29	0.63
V87R	effect	68	0.8
V87N	effect	55	0.75
V87D	effect	66	0.8
V87C	neutral	-17	0.57
V87Q	effect	55	0.75
V87E	effect	60	0.8
V87G	effect	60	0.8
V87H	effect	60	0.8
V87I	neutral	-64	0.82
V87L	effect	27	0.63
V87K	effect	69	0.8
V87M	effect	30	0.66
V87F	neutral	-21	0.61
V87P	effect	67	0.8
V87S	effect	48	0.71
V87T	effect	45	0.71
V87W	effect	61	0.8
V87Y	neutral	-4	0.53
V87V	neutral	-99	0.97
T88A	neutral	-41	0.72
T88R	effect	20	0.63
T88N	neutral	-3	0.53
T88D	effect	26	0.63
T88C	neutral	-2	0.53
T88Q	neutral	-17	0.57
T88E	effect	19	0.59
T88G	effect	12	0.59
T88H	effect	15	0.59
T88I	effect	23	0.63
T88L	effect	26	0.63
T88K	neutral	-22	0.61
T88M	effect	9	0.53
T88F	effect	32	0.66
T88P	effect	36	0.66
T88S	neutral	-60	0.78
T88T	neutral	-99	0.97
T88W	effect	36	0.66
T88Y	effect	28	0.63
T88V	effect	4	0.53
G89A	effect	22	0.63
G89R	effect	68	0.8
G89N	effect	58	0.75
G89D	effect	68	0.8
G89C	neutral	-29	0.61
G89Q	effect	53	0.75
G89E	effect	68	0.8
G89G	neutral	-99	0.97
G89H	effect	63	0.8
G89I	effect	57	0.75
G89L	effect	56	0.75
G89K	effect	74	0.85
G89M	effect	54	0.75
G89F	effect	60	0.8
G89P	effect	70	0.85
G89S	effect	31	0.66
G89T	effect	49	0.71
G89W	effect	70	0.85
G89Y	effect	64	0.8
G89V	effect	47	0.71
P90A	effect	25	0.63
P90R	effect	56	0.75
P90N	neutral	-16	0.57
P90D	effect	16	0.59
P90C	effect	27	0.63
P90Q	effect	20	0.63
P90E	effect	21	0.63
P90G	effect	13	0.59
P90H	effect	42	0.71
P90I	effect	50	0.75
P90L	effect	49	0.71
P90K	effect	49	0.71
P90M	effect	42	0.71
P90F	effect	57	0.75
P90P	neutral	-99	0.97
P90S	effect	28	0.63
P90T	effect	35	0.66
P90W	effect	59	0.75
P90Y	effect	52	0.75
P90V	effect	40	0.71
F91A	effect	58	0.75
F91R	effect	72	0.85
F91N	effect	72	0.85
F91D	effect	79	0.85
F91C	effect	48	0.71
F91Q	effect	67	0.8
F91E	effect	74	0.85
F91G	effect	67	0.8
F91H	effect	70	0.85
F91I	effect	45	0.71
F91L	effect	58	0.75
F91K	effect	75	0.85
F91M	effect	31	0.66
F91F	neutral	-99	0.97
F91P	effect	78	0.85
F91S	effect	64	0.8
F91T	effect	61	0.8
F91W	effect	67	0.8
F91Y	effect	18	0.59
F91V	effect	44	0.71
E92A	effect	30	0.66
E92R	effect	75	0.85
E92N	effect	58	0.75
E92D	neutral	-7	0.53
E92C	effect	39	0.66
E92Q	effect	1	0.53
E92E	neutral	-99	0.97
E92G	effect	62	0.8
E92H	effect	62	0.8
E92I	effect	62	0.8
E92L	effect	64	0.8
E92K	effect	74	0.85
E92M	effect	54	0.75
E92F	effect	64	0.8
E92P	effect	78	0.85
E92S	effect	51	0.75
E92T	effect	57	0.75
E92W	effect	74	0.85
E92Y	effect	64	0.8
E92V	effect	56	0.75
K93A	effect	43	0.71
K93R	effect	32	0.66
K93N	effect	50	0.75
K93D	effect	78	0.85
K93C	effect	37	0.66
K93Q	effect	48	0.71
K93E	effect	69	0.8
K93G	effect	64	0.8
K93H	effect	45	0.71
K93I	effect	37	0.66
K93L	effect	47	0.71
K93K	neutral	-99	0.97
K93M	effect	32	0.66
K93F	effect	47	0.71
K93P	effect	77	0.85
K93S	effect	43	0.71
K93T	effect	55	0.75
K93W	effect	71	0.85
K93Y	effect	61	0.8
K93V	effect	48	0.71
F94A	effect	45	0.71
F94R	effect	70	0.85
F94N	effect	72	0.85
F94D	effect	79	0.85
F94C	effect	38	0.66
F94Q	effect	69	0.8
F94E	effect	74	0.85
F94G	effect	73	0.85
F94H	effect	72	0.85
F94I	effect	44	0.71
F94L	effect	17	0.59
F94K	effect	75	0.85
F94M	neutral	0	0.53
F94F	neutral	-99	0.97
F94P	effect	78	0.85
F94S	effect	58	0.75
F94T	effect	51	0.75
F94W	effect	70	0.85
F94Y	effect	52	0.75
F94V	effect	41	0.71
T95A	neutral	-3	0.53
T95R	effect	63	0.8
T95N	effect	32	0.66
T95D	effect	52	0.75
T95C	effect	15	0.59
T95Q	effect	42	0.71
T95E	effect	55	0.75
T95G	effect	40	0.71
T95H	effect	44	0.71
T95I	neutral	-33	0.66
T95L	effect	10	0.59
T95K	effect	26	0.63
T95M	neutral	-34	0.66
T95F	effect	31	0.66
T95P	effect	52	0.75
T95S	neutral	-33	0.66
T95T	neutral	-99	0.97
T95W	effect	58	0.75
T95Y	effect	14	0.59
T95V	neutral	-11	0.57
N96A	effect	19	0.59
N96R	neutral	-23	0.61
N96N	neutral	-99	0.97
N96D	effect	56	0.75
N96C	effect	17	0.59
N96Q	neutral	-55	0.78
N96E	effect	53	0.75
N96G	effect	33	0.66
N96H	effect	3	0.53
N96I	effect	36	0.66
N96L	effect	38	0.66
N96K	neutral	-15	0.57
N96M	effect	3	0.53
N96F	effect	52	0.75
N96P	effect	58	0.75
N96S	effect	21	0.63
N96T	effect	24	0.63
N96W	effect	61	0.8
N96Y	effect	50	0.75
N96V	effect	40	0.71
V97A	effect	25	0.63
V97R	effect	63	0.8
V97N	effect	59	0.75
V97D	effect	71	0.85
V97C	neutral	-21	0.61
V97Q	effect	66	0.8
V97E	effect	63	0.8
V97G	effect	30	0.66
V97H	effect	69	0.8
V97I	neutral	-34	0.66
V97L	effect	9	0.53
V97K	effect	75	0.85
V97M	effect	24	0.63
V97F	effect	44	0.71
V97P	effect	75	0.85
V97S	effect	41	0.71
V97T	effect	39	0.66
V97W	effect	77	0.85
V97Y	effect	67	0.8
V97V	neutral	-99	0.97
T98A	effect	19	0.59
T98R	effect	63	0.8
T98N	effect	34	0.66
T98D	effect	58	0.75
T98C	effect	4	0.53
T98Q	effect	48	0.71
T98E	effect	61	0.8
T98G	effect	45	0.71
T98H	effect	53	0.75
T98I	effect	48	0.71
T98L	effect	55	0.75
T98K	effect	56	0.75
T98M	effect	44	0.71
T98F	effect	58	0.75
T98P	effect	63	0.8
T98S	neutral	-22	0.61
T98T	neutral	-99	0.97
T98W	effect	57	0.75
T98Y	effect	55	0.75
T98V	effect	23	0.63
M99A	effect	48	0.71
M99R	effect	77	0.85
M99N	effect	60	0.8
M99D	effect	77	0.85
M99C	effect	39	0.66
M99Q	effect	63	0.8
M99E	effect	75	0.85
M99G	effect	70	0.85
M99H	effect	29	0.63
M99I	effect	21	0.63
M99L	effect	6	0.53
M99K	effect	49	0.71
M99M	neutral	-99	0.97
M99F	effect	15	0.59
M99P	effect	76	0.85
M99S	effect	66	0.8
M99T	effect	31	0.66
M99W	effect	70	0.85
M99Y	effect	28	0.63
M99V	effect	12	0.59
I100A	effect	39	0.66
I100R	effect	58	0.75
I100N	effect	60	0.8
I100D	effect	72	0.85
I100C	effect	15	0.59
I100Q	effect	51	0.75
I100E	effect	66	0.8
I100G	effect	71	0.85
I100H	effect	57	0.75
I100I	neutral	-99	0.97
I100L	neutral	-29	0.61
I100K	effect	36	0.66
I100M	effect	1	0.53
I100F	effect	35	0.66
I100P	effect	76	0.85
I100S	effect	51	0.75
I100T	effect	49	0.71
I100W	effect	67	0.8
I100Y	effect	54	0.75
[truncated: 2,441 more rows]

## Sheet: R. simplex F3H
Variant	Predicted Effect	Score	Expected Accuracy
M1A	effect	51	0.75
M1R	effect	77	0.85
M1N	effect	69	0.8
M1D	effect	82	0.91
M1C	effect	47	0.71
M1Q	effect	61	0.8
M1E	effect	78	0.85
M1G	effect	78	0.85
M1H	effect	69	0.8
M1I	effect	58	0.75
M1L	effect	54	0.75
M1K	effect	77	0.85
M1M	neutral	-99	0.97
M1F	effect	58	0.75
M1P	effect	82	0.91
M1S	effect	54	0.75
M1T	effect	54	0.75
M1W	effect	73	0.85
M1Y	effect	61	0.8
M1V	effect	53	0.75
A2A	neutral	-99	0.97
A2R	neutral	-75	0.87
A2N	neutral	-86	0.93
A2D	neutral	-71	0.87
A2C	neutral	-93	0.97
A2Q	neutral	-91	0.97
A2E	neutral	-96	0.97
A2G	neutral	-91	0.97
A2H	neutral	-83	0.93
A2I	neutral	-93	0.97
A2L	neutral	-85	0.93
A2K	neutral	-77	0.87
A2M	neutral	-94	0.97
A2F	neutral	-82	0.93
A2P	neutral	-87	0.93
A2S	neutral	-93	0.97
A2T	neutral	-98	0.97
A2W	neutral	-73	0.87
A2Y	neutral	-89	0.93
A2V	neutral	-98	0.97
A3A	neutral	-99	0.97
A3R	neutral	-88	0.93
A3N	neutral	-77	0.87
A3D	neutral	-67	0.82
A3C	neutral	-84	0.93
A3Q	neutral	-92	0.97
A3E	neutral	-91	0.97
A3G	neutral	-79	0.87
A3H	neutral	-66	0.82
A3I	neutral	-72	0.87
A3L	neutral	-76	0.87
A3K	neutral	-92	0.97
A3M	neutral	-97	0.97
A3F	neutral	-60	0.78
A3P	neutral	-98	0.97
A3S	neutral	-98	0.97
A3T	neutral	-85	0.93
A3W	neutral	-43	0.72
A3Y	neutral	-59	0.78
A3V	neutral	-82	0.93
R4A	neutral	-96	0.97
R4R	neutral	-99	0.97
R4N	neutral	-96	0.97
R4D	neutral	-83	0.93
R4C	neutral	-72	0.87
R4Q	neutral	-98	0.97
R4E	neutral	-96	0.97
R4G	neutral	-86	0.93
R4H	neutral	-94	0.97
R4I	neutral	-91	0.97
R4L	neutral	-93	0.97
R4K	neutral	-97	0.97
R4M	neutral	-93	0.97
R4F	neutral	-60	0.78
R4P	neutral	-94	0.97
R4S	neutral	-98	0.97
R4T	neutral	-97	0.97
R4W	neutral	-50	0.72
R4Y	neutral	-61	0.82
R4V	neutral	-95	0.97
E5A	neutral	-92	0.97
E5R	neutral	-89	0.93
E5N	neutral	-94	0.97
E5D	neutral	-91	0.97
E5C	neutral	-85	0.93
E5Q	neutral	-97	0.97
E5E	neutral	-99	0.97
E5G	neutral	-83	0.93
E5H	neutral	-84	0.93
E5I	neutral	-83	0.93
E5L	neutral	-90	0.93
E5K	neutral	-96	0.97
E5M	neutral	-93	0.97
E5F	neutral	-43	0.72
E5P	neutral	-81	0.93
E5S	neutral	-97	0.97
E5T	neutral	-94	0.97
E5W	neutral	-33	0.66
E5Y	neutral	-45	0.72
E5V	neutral	-92	0.97
I6A	neutral	-76	0.87
I6R	neutral	-65	0.82
I6N	neutral	-44	0.72
I6D	neutral	-22	0.61
I6C	neutral	-54	0.78
I6Q	neutral	-54	0.78
I6E	neutral	-42	0.72
I6G	neutral	-47	0.72
I6H	neutral	-53	0.78
I6I	neutral	-99	0.97
I6L	neutral	-93	0.97
I6K	neutral	-44	0.72
I6M	neutral	-84	0.93
I6F	neutral	-75	0.87
I6P	neutral	-56	0.78
I6S	neutral	-70	0.82
I6T	neutral	-81	0.93
I6W	neutral	-34	0.66
I6Y	neutral	-75	0.87
I6V	neutral	-92	0.97
S7A	neutral	-86	0.93
S7R	neutral	-78	0.87
S7N	neutral	-87	0.93
S7D	neutral	-73	0.87
S7C	neutral	-76	0.87
S7Q	neutral	-90	0.93
S7E	neutral	-84	0.93
S7G	neutral	-74	0.87
S7H	neutral	-71	0.87
S7I	neutral	-72	0.87
S7L	neutral	-70	0.82
S7K	neutral	-85	0.93
S7M	neutral	-66	0.82
S7F	neutral	-57	0.78
S7P	neutral	-70	0.82
S7S	neutral	-99	0.97
S7T	neutral	-93	0.97
S7W	neutral	-10	0.53
S7Y	neutral	-27	0.61
S7V	neutral	-83	0.93
S8A	neutral	-77	0.87
S8R	neutral	-6	0.53
S8N	neutral	-72	0.87
S8D	neutral	-46	0.72
S8C	neutral	-64	0.82
S8Q	neutral	-47	0.72
S8E	neutral	-7	0.53
S8G	neutral	-63	0.82
S8H	neutral	-24	0.61
S8I	neutral	-27	0.61
S8L	neutral	-69	0.82
S8K	neutral	-61	0.82
S8M	neutral	-38	0.66
S8F	neutral	-47	0.72
S8P	neutral	-65	0.82
S8S	neutral	-99	0.97
S8T	neutral	-95	0.97
S8W	effect	15	0.59
S8Y	neutral	-5	0.53
S8V	neutral	-67	0.82
T9A	neutral	-75	0.87
T9R	neutral	-41	0.72
T9N	neutral	-69	0.82
T9D	neutral	-47	0.72
T9C	neutral	-67	0.82
T9Q	neutral	-64	0.82
T9E	neutral	-39	0.66
T9G	neutral	-74	0.87
T9H	neutral	-68	0.82
T9I	neutral	-80	0.87
T9L	neutral	-91	0.97
T9K	neutral	-42	0.72
T9M	neutral	-81	0.93
T9F	neutral	-53	0.78
T9P	neutral	-77	0.87
T9S	neutral	-92	0.97
T9T	neutral	-99	0.97
T9W	neutral	-39	0.66
T9Y	neutral	-62	0.82
T9V	neutral	-80	0.87
V10A	neutral	-38	0.66
V10R	neutral	-33	0.66
V10N	neutral	-24	0.61
V10D	neutral	-20	0.57
V10C	neutral	-25	0.61
V10Q	neutral	-57	0.78
V10E	neutral	-34	0.66
V10G	effect	1	0.53
V10H	neutral	0	0.53
V10I	neutral	-64	0.82
V10L	neutral	-76	0.87
V10K	neutral	-37	0.66
V10M	neutral	-49	0.72
V10F	neutral	-5	0.53
V10P	effect	1	0.53
V10S	neutral	-67	0.82
V10T	neutral	-76	0.87
V10W	effect	57	0.75
V10Y	effect	48	0.71
V10V	neutral	-99	0.97
V11A	neutral	-95	0.97
V11R	neutral	-84	0.93
V11N	neutral	-88	0.93
V11D	neutral	-60	0.78
V11C	neutral	-85	0.93
V11Q	neutral	-86	0.93
V11E	neutral	-88	0.93
V11G	neutral	-82	0.93
V11H	neutral	-85	0.93
V11I	neutral	-95	0.97
V11L	neutral	-93	0.97
V11K	neutral	-82	0.93
V11M	neutral	-94	0.97
V11F	neutral	-93	0.97
V11P	neutral	-72	0.87
V11S	neutral	-93	0.97
V11T	neutral	-94	0.97
V11W	neutral	-85	0.93
V11Y	neutral	-95	0.97
V11V	neutral	-99	0.97
L12A	neutral	-4	0.53
L12R	effect	8	0.53
L12N	neutral	-4	0.53
L12D	effect	58	0.75
L12C	neutral	-17	0.57
L12Q	neutral	-17	0.57
L12E	effect	5	0.53
L12G	effect	5	0.53
L12H	neutral	-12	0.57
L12I	neutral	-47	0.72
L12L	neutral	-99	0.97
L12K	neutral	-15	0.57
L12M	neutral	-82	0.93
L12F	neutral	-40	0.66
L12P	effect	20	0.63
L12S	neutral	-25	0.61
L12T	neutral	-37	0.66
L12W	neutral	-57	0.78
L12Y	neutral	-25	0.61
L12V	neutral	-43	0.72
M13A	neutral	-92	0.97
M13R	neutral	-79	0.87
M13N	neutral	-80	0.87
M13D	neutral	-58	0.78
M13C	neutral	-34	0.66
M13Q	neutral	-91	0.97
M13E	neutral	-82	0.93
M13G	neutral	-52	0.78
M13H	neutral	-66	0.82
M13I	neutral	-89	0.93
M13L	neutral	-77	0.87
M13K	neutral	-81	0.93
M13M	neutral	-99	0.97
M13F	neutral	-79	0.87
M13P	neutral	-62	0.82
M13S	neutral	-91	0.97
M13T	neutral	-86	0.93
M13W	effect	3	0.53
M13Y	neutral	-17	0.57
M13V	neutral	-91	0.97
Q14A	neutral	-60	0.78
Q14R	neutral	-74	0.87
Q14N	neutral	-76	0.87
Q14D	neutral	-77	0.87
Q14C	neutral	-18	0.57
Q14Q	neutral	-99	0.97
Q14E	neutral	-89	0.93
Q14G	neutral	-64	0.82
Q14H	neutral	-80	0.87
Q14I	neutral	-55	0.78
Q14L	neutral	-67	0.82
Q14K	neutral	-85	0.93
Q14M	neutral	-61	0.82
Q14F	neutral	-2	0.53
Q14P	neutral	-54	0.78
Q14S	neutral	-75	0.87
Q14T	neutral	-67	0.82
Q14W	effect	11	0.59
Q14Y	neutral	-21	0.61
Q14V	neutral	-60	0.78
K15A	neutral	-45	0.72
K15R	neutral	-72	0.87
K15N	neutral	-57	0.78
K15D	neutral	-24	0.61
K15C	neutral	-39	0.66
K15Q	neutral	-67	0.82
K15E	neutral	-80	0.87
K15G	neutral	-30	0.61
K15H	neutral	-71	0.87
K15I	neutral	-53	0.78
K15L	neutral	-52	0.78
K15K	neutral	-99	0.97
K15M	neutral	-45	0.72
K15F	effect	11	0.59
K15P	neutral	-24	0.61
K15S	neutral	-56	0.78
K15T	neutral	-63	0.82
K15W	effect	39	0.66
K15Y	neutral	-33	0.66
K15V	neutral	-59	0.78
S16A	neutral	-77	0.87
S16R	neutral	-70	0.82
S16N	neutral	-84	0.93
S16D	neutral	-63	0.82
S16C	neutral	-53	0.78
S16Q	neutral	-79	0.87
S16E	neutral	-65	0.82
S16G	neutral	-70	0.82
S16H	neutral	-73	0.87
S16I	neutral	-46	0.72
S16L	neutral	-41	0.72
S16K	neutral	-88	0.93
S16M	neutral	-49	0.72
S16F	effect	5	0.53
S16P	neutral	-63	0.82
S16S	neutral	-99	0.97
S16T	neutral	-87	0.93
S16W	effect	21	0.63
S16Y	effect	2	0.53
S16V	neutral	-58	0.78
F17A	neutral	-35	0.66
F17R	neutral	-64	0.82
F17N	neutral	-73	0.87
F17D	neutral	-37	0.66
F17C	neutral	-75	0.87
F17Q	neutral	-70	0.82
F17E	neutral	-45	0.72
F17G	neutral	-31	0.66
F17H	neutral	-85	0.93
F17I	neutral	-76	0.87
F17L	neutral	-72	0.87
F17K	neutral	-81	0.93
F17M	neutral	-72	0.87
F17F	neutral	-99	0.97
F17P	neutral	-37	0.66
F17S	neutral	-86	0.93
F17T	neutral	-94	0.97
F17W	neutral	-64	0.82
F17Y	neutral	-90	0.93
F17V	neutral	-72	0.87
L18A	effect	59	0.75
L18R	effect	77	0.85
L18N	effect	72	0.85
L18D	effect	81	0.91
L18C	effect	42	0.71
L18Q	effect	67	0.8
L18E	effect	76	0.85
L18G	effect	78	0.85
L18H	effect	40	0.71
L18I	neutral	-65	0.82
L18L	neutral	-99	0.97
L18K	effect	78	0.85
L18M	effect	23	0.63
L18F	effect	28	0.63
L18P	effect	79	0.85
L18S	effect	70	0.85
L18T	effect	65	0.8
L18W	effect	66	0.8
L18Y	effect	54	0.75
L18V	neutral	-44	0.72
H19A	neutral	-26	0.61
H19R	neutral	-53	0.78
H19N	neutral	-54	0.78
H19D	neutral	-17	0.57
H19C	effect	27	0.63
H19Q	neutral	-63	0.82
H19E	neutral	-48	0.72
H19G	effect	2	0.53
H19H	neutral	-99	0.97
H19I	neutral	-12	0.57
H19L	neutral	-13	0.57
H19K	neutral	-50	0.72
H19M	neutral	-15	0.57
H19F	effect	36	0.66
H19P	neutral	-59	0.78
H19S	neutral	-39	0.66
H19T	neutral	-42	0.72
H19W	effect	50	0.75
H19Y	effect	35	0.66
H19V	neutral	-26	0.61
E20A	neutral	-82	0.93
E20R	neutral	-74	0.87
E20N	neutral	-85	0.93
E20D	neutral	-88	0.93
E20C	neutral	-33	0.66
E20Q	neutral	-93	0.97
E20E	neutral	-99	0.97
E20G	neutral	-57	0.78
E20H	neutral	-65	0.82
E20I	neutral	-66	0.82
E20L	neutral	-65	0.82
E20K	neutral	-83	0.93
E20M	neutral	-61	0.82
E20F	neutral	-3	0.53
E20P	neutral	-77	0.87
E20S	neutral	-92	0.97
E20T	neutral	-81	0.93
E20W	effect	15	0.59
E20Y	neutral	-62	0.82
E20V	neutral	-69	0.82
K21A	neutral	-38	0.66
K21R	neutral	-80	0.87
K21N	neutral	-71	0.87
K21D	neutral	-24	0.61
K21C	neutral	-31	0.66
K21Q	neutral	-68	0.82
K21E	neutral	-48	0.72
K21G	neutral	-19	0.57
K21H	neutral	-47	0.72
K21I	neutral	-48	0.72
K21L	neutral	-31	0.66
K21K	neutral	-99	0.97
K21M	neutral	-41	0.72
K21F	effect	32	0.66
K21P	neutral	-9	0.53
K21S	neutral	-76	0.87
K21T	neutral	-54	0.78
K21W	effect	49	0.71
K21Y	effect	18	0.59
K21V	neutral	-36	0.66
F22A	effect	70	0.85
F22R	effect	80	0.91
F22N	effect	78	0.85
F22D	effect	85	0.91
F22C	effect	66	0.8
F22Q	effect	73	0.85
F22E	effect	83	0.91
F22G	effect	83	0.91
F22H	effect	64	0.8
F22I	effect	64	0.8
F22L	effect	73	0.85
F22K	effect	83	0.91
F22M	effect	70	0.85
F22F	neutral	-99	0.97
F22P	effect	87	0.91
F22S	effect	80	0.91
F22T	effect	77	0.85
F22W	effect	77	0.85
F22Y	neutral	-7	0.53
F22V	effect	71	0.85
I23A	effect	21	0.63
I23R	effect	36	0.66
I23N	effect	26	0.63
I23D	effect	55	0.75
I23C	neutral	-2	0.53
I23Q	effect	22	0.63
I23E	effect	40	0.71
I23G	effect	44	0.71
I23H	effect	25	0.63
I23I	neutral	-99	0.97
I23L	neutral	-84	0.93
I23K	effect	28	0.63
I23M	neutral	-28	0.61
I23F	effect	7	0.53
I23P	effect	45	0.71
I23S	effect	25	0.63
I23T	effect	19	0.59
I23W	effect	29	0.63
I23Y	effect	12	0.59
I23V	neutral	-96	0.97
R24A	effect	54	0.75
R24R	neutral	-99	0.97
R24N	effect	67	0.8
R24D	effect	84	0.91
R24C	effect	55	0.75
R24Q	effect	40	0.71
R24E	effect	78	0.85
R24G	effect	73	0.85
R24H	effect	43	0.71
R24I	effect	26	0.63
R24L	effect	20	0.63
R24K	effect	7	0.53
R24M	effect	32	0.66
R24F	effect	45	0.71
R24P	effect	76	0.85
R24S	effect	67	0.8
R24T	effect	65	0.8
R24W	effect	45	0.71
R24Y	effect	61	0.8
R24V	effect	26	0.63
D25A	neutral	-38	0.66
D25R	effect	9	0.53
D25N	effect	2	0.53
D25D	neutral	-99	0.97
D25C	neutral	-1	0.53
D25Q	neutral	-33	0.66
D25E	neutral	-52	0.78
D25G	effect	8	0.53
D25H	neutral	-9	0.53
D25I	effect	13	0.59
D25L	effect	12	0.59
D25K	neutral	-4	0.53
D25M	effect	12	0.59
D25F	effect	13	0.59
D25P	neutral	-47	0.72
D25S	neutral	-18	0.57
D25T	neutral	-4	0.53
D25W	effect	34	0.66
D25Y	effect	21	0.63
D25V	effect	7	0.53
E26A	neutral	-7	0.53
E26R	neutral	-21	0.61
E26N	neutral	-2	0.53
E26D	neutral	-5	0.53
E26C	neutral	-17	0.57
E26Q	neutral	-30	0.61
E26E	neutral	-99	0.97
E26G	effect	18	0.59
E26H	neutral	-22	0.61
E26I	neutral	-17	0.57
E26L	neutral	-9	0.53
E26K	neutral	-26	0.61
E26M	neutral	-52	0.78
E26F	neutral	-4	0.53
E26P	neutral	-6	0.53
E26S	effect	7	0.53
E26T	neutral	-4	0.53
E26W	effect	16	0.59
E26Y	effect	4	0.53
E26V	neutral	-51	0.78
D27A	neutral	-26	0.61
D27R	neutral	-17	0.57
D27N	neutral	-31	0.66
D27D	neutral	-99	0.97
D27C	neutral	-29	0.61
D27Q	neutral	-40	0.66
D27E	neutral	-53	0.78
D27G	neutral	-22	0.61
D27H	neutral	-14	0.57
D27I	neutral	-17	0.57
D27L	effect	15	0.59
D27K	neutral	-7	0.53
D27M	effect	11	0.59
D27F	effect	7	0.53
D27P	neutral	-12	0.57
D27S	neutral	-43	0.72
D27T	neutral	-31	0.66
D27W	effect	27	0.63
D27Y	effect	18	0.59
D27V	neutral	0	0.53
E28A	neutral	-26	0.61
E28R	neutral	-5	0.53
E28N	neutral	-17	0.57
E28D	neutral	-58	0.78
E28C	neutral	-40	0.66
E28Q	neutral	-37	0.66
E28E	neutral	-99	0.97
E28G	effect	2	0.53
E28H	neutral	-42	0.72
E28I	neutral	-27	0.61
E28L	neutral	-24	0.61
E28K	effect	1	0.53
E28M	neutral	-34	0.66
E28F	neutral	-19	0.57
E28P	effect	21	0.63
E28S	neutral	-13	0.57
E28T	neutral	-19	0.57
E28W	neutral	0	0.53
E28Y	neutral	-9	0.53
E28V	neutral	-25	0.61
R29A	effect	18	0.59
R29R	neutral	-99	0.97
R29N	effect	31	0.66
R29D	effect	62	0.8
R29C	effect	20	0.63
R29Q	effect	23	0.63
R29E	effect	52	0.75
R29G	effect	49	0.71
R29H	effect	21	0.63
R29I	effect	12	0.59
R29L	effect	2	0.53
R29K	effect	8	0.53
R29M	neutral	-2	0.53
R29F	effect	24	0.63
R29P	effect	35	0.66
R29S	effect	28	0.63
R29T	effect	22	0.63
R29W	effect	45	0.71
R29Y	effect	30	0.66
R29V	effect	11	0.59
P30A	effect	3	0.53
P30R	effect	21	0.63
P30N	effect	3	0.53
P30D	effect	28	0.63
P30C	neutral	-23	0.61
P30Q	effect	5	0.53
P30E	effect	31	0.66
P30G	effect	30	0.66
P30H	neutral	-12	0.57
P30I	effect	8	0.53
P30L	effect	14	0.59
P30K	effect	26	0.63
P30M	effect	7	0.53
P30F	effect	11	0.59
P30P	neutral	-99	0.97
P30S	neutral	-1	0.53
P30T	effect	4	0.53
P30W	effect	29	0.63
P30Y	effect	7	0.53
P30V	effect	10	0.59
K31A	neutral	-6	0.53
K31R	neutral	-70	0.82
K31N	neutral	-41	0.72
K31D	effect	22	0.63
K31C	neutral	-14	0.57
K31Q	neutral	-40	0.66
K31E	effect	19	0.59
K31G	neutral	-9	0.53
K31H	neutral	-35	0.66
K31I	neutral	-26	0.61
K31L	neutral	-15	0.57
K31K	neutral	-99	0.97
K31M	neutral	-38	0.66
K31F	effect	1	0.53
K31P	effect	2	0.53
K31S	neutral	-2	0.53
K31T	neutral	-40	0.66
K31W	effect	11	0.59
K31Y	neutral	-11	0.57
K31V	neutral	-44	0.72
V32A	effect	24	0.63
V32R	effect	33	0.66
V32N	effect	9	0.53
V32D	effect	33	0.66
V32C	effect	5	0.53
V32Q	effect	2	0.53
V32E	effect	35	0.66
V32G	effect	37	0.66
V32H	effect	12	0.59
V32I	neutral	-70	0.82
V32L	neutral	-69	0.82
V32K	effect	30	0.66
V32M	neutral	-33	0.66
V32F	effect	5	0.53
V32P	effect	26	0.63
V32S	effect	14	0.59
V32T	neutral	-48	0.72
V32W	neutral	0	0.53
V32Y	effect	24	0.63
V32V	neutral	-99	0.97
P33A	neutral	-94	0.97
P33R	neutral	-28	0.61
P33N	neutral	-54	0.78
P33D	neutral	-70	0.82
P33C	neutral	-42	0.72
P33Q	neutral	-43	0.72
P33E	neutral	-58	0.78
P33G	neutral	-70	0.82
P33H	neutral	-51	0.78
P33I	neutral	-34	0.66
P33L	neutral	-14	0.57
P33K	neutral	-33	0.66
P33M	neutral	-44	0.72
P33F	neutral	-19	0.57
P33P	neutral	-99	0.97
P33S	neutral	-78	0.87
P33T	neutral	-45	0.72
P33W	neutral	-7	0.53
P33Y	neutral	-32	0.66
P33V	neutral	-28	0.61
Y34A	effect	31	0.66
Y34R	neutral	-7	0.53
Y34N	effect	27	0.63
Y34D	effect	45	0.71
Y34C	effect	5	0.53
Y34Q	neutral	-24	0.61
Y34E	effect	37	0.66
Y34G	effect	50	0.75
Y34H	neutral	-70	0.82
Y34I	effect	9	0.53
Y34L	effect	21	0.63
Y34K	neutral	-4	0.53
Y34M	effect	5	0.53
Y34F	neutral	-4	0.53
Y34P	effect	45	0.71
Y34S	effect	33	0.66
Y34T	effect	28	0.63
Y34W	effect	21	0.63
Y34Y	neutral	-99	0.97
Y34V	effect	12	0.59
N35A	neutral	-20	0.57
N35R	neutral	-11	0.57
N35N	neutral	-99	0.97
N35D	neutral	-80	0.87
N35C	neutral	-38	0.66
N35Q	neutral	-37	0.66
N35E	neutral	-9	0.53
N35G	neutral	-12	0.57
N35H	neutral	-54	0.78
N35I	neutral	-18	0.57
N35L	neutral	0	0.53
N35K	neutral	-3	0.53
N35M	neutral	-28	0.61
N35F	effect	8	0.53
N35P	neutral	-16	0.57
N35S	neutral	-48	0.72
N35T	neutral	-52	0.78
N35W	effect	19	0.59
N35Y	effect	2	0.53
N35V	neutral	-68	0.82
Q36A	neutral	-78	0.87
Q36R	neutral	-80	0.87
Q36N	neutral	-78	0.87
Q36D	neutral	-88	0.93
Q36C	neutral	-47	0.72
Q36Q	neutral	-99	0.97
Q36E	neutral	-93	0.97
Q36G	neutral	-63	0.82
Q36H	neutral	-93	0.97
Q36I	neutral	-70	0.82
Q36L	neutral	-66	0.82
Q36K	neutral	-88	0.93
Q36M	neutral	-68	0.82
Q36F	neutral	-25	0.61
Q36P	neutral	-68	0.82
Q36S	neutral	-86	0.93
Q36T	neutral	-81	0.93
Q36W	neutral	0	0.53
Q36Y	neutral	-15	0.57
Q36V	neutral	-79	0.87
F37A	effect	33	0.66
F37R	effect	35	0.66
F37N	effect	30	0.66
F37D	effect	44	0.71
F37C	effect	1	0.53
F37Q	effect	20	0.63
F37E	effect	10	0.59
F37G	effect	46	0.71
F37H	effect	21	0.63
F37I	effect	11	0.59
F37L	effect	25	0.63
F37K	effect	43	0.71
F37M	effect	9	0.53
F37F	neutral	-99	0.97
F37P	effect	41	0.71
F37S	effect	24	0.63
F37T	neutral	-10	0.53
F37W	effect	5	0.53
F37Y	neutral	-47	0.72
F37V	effect	14	0.59
S38A	neutral	-15	0.57
S38R	effect	30	0.66
S38N	neutral	-18	0.57
S38D	neutral	-37	0.66
S38C	neutral	-87	0.93
S38Q	neutral	-63	0.82
S38E	effect	5	0.53
S38G	neutral	-3	0.53
S38H	neutral	-30	0.61
S38I	effect	22	0.63
S38L	effect	14	0.59
S38K	effect	20	0.63
S38M	neutral	-12	0.57
S38F	effect	10	0.59
S38P	effect	10	0.59
S38S	neutral	-99	0.97
S38T	neutral	-74	0.87
S38W	effect	31	0.66
S38Y	effect	21	0.63
S38V	effect	6	0.53
D39A	neutral	-36	0.66
D39R	neutral	-16	0.57
D39N	neutral	-80	0.87
D39D	neutral	-99	0.97
D39C	neutral	-12	0.57
D39Q	neutral	-35	0.66
D39E	neutral	-53	0.78
D39G	neutral	-15	0.57
D39H	neutral	-62	0.82
D39I	effect	25	0.63
D39L	neutral	-21	0.61
D39K	neutral	-39	0.66
D39M	effect	27	0.63
D39F	effect	35	0.66
D39P	neutral	-8	0.53
D39S	neutral	-59	0.78
D39T	neutral	-45	0.72
D39W	effect	49	0.71
D39Y	effect	23	0.63
D39V	neutral	-18	0.57
D40A	neutral	-45	0.72
D40R	effect	45	0.71
D40N	neutral	-14	0.57
D40D	neutral	-99	0.97
D40C	neutral	-16	0.57
D40Q	neutral	-67	0.82
D40E	neutral	-92	0.97
D40G	effect	17	0.59
D40H	neutral	-51	0.78
D40I	effect	34	0.66
D40L	effect	32	0.66
D40K	neutral	-8	0.53
D40M	effect	29	0.63
D40F	effect	38	0.66
D40P	effect	52	0.75
D40S	neutral	-66	0.82
D40T	neutral	-17	0.57
D40W	effect	52	0.75
D40Y	effect	41	0.71
D40V	neutral	-34	0.66
I41A	effect	36	0.66
I41R	effect	65	0.8
I41N	effect	55	0.75
I41D	effect	69	0.8
I41C	neutral	-25	0.61
I41Q	effect	45	0.71
I41E	effect	61	0.8
I41G	effect	63	0.8
I41H	effect	53	0.75
I41I	neutral	-99	0.97
I41L	neutral	-28	0.61
I41K	effect	67	0.8
I41M	neutral	-15	0.57
I41F	neutral	-46	0.72
I41P	effect	67	0.8
I41S	effect	45	0.71
I41T	effect	25	0.63
I41W	effect	53	0.75
I41Y	effect	39	0.66
I41V	neutral	-76	0.87
P42A	effect	36	0.66
P42R	effect	74	0.85
P42N	effect	58	0.75
P42D	effect	55	0.75
P42C	effect	30	0.66
P42Q	effect	52	0.75
P42E	effect	68	0.8
P42G	effect	62	0.8
P42H	effect	59	0.75
P42I	effect	59	0.75
P42L	effect	53	0.75
P42K	effect	62	0.8
P42M	effect	49	0.71
P42F	effect	65	0.8
P42P	neutral	-99	0.97
P42S	effect	35	0.66
P42T	effect	53	0.75
P42W	effect	70	0.85
P42Y	effect	63	0.8
P42V	effect	55	0.75
V43A	effect	31	0.66
V43R	effect	78	0.85
V43N	effect	51	0.75
V43D	effect	76	0.85
V43C	neutral	-22	0.61
V43Q	effect	64	0.8
V43E	effect	60	0.8
V43G	effect	71	0.85
V43H	effect	52	0.75
V43I	neutral	-79	0.87
V43L	neutral	-38	0.66
V43K	effect	80	0.91
V43M	effect	7	0.53
V43F	effect	56	0.75
V43P	effect	76	0.85
V43S	effect	48	0.71
V43T	effect	10	0.59
V43W	effect	74	0.85
V43Y	effect	62	0.8
V43V	neutral	-99	0.97
I44A	effect	38	0.66
I44R	effect	70	0.85
I44N	effect	62	0.8
I44D	effect	75	0.85
I44C	neutral	-4	0.53
I44Q	effect	49	0.71
I44E	effect	66	0.8
I44G	effect	69	0.8
I44H	effect	58	0.75
I44I	neutral	-99	0.97
I44L	neutral	-34	0.66
I44K	effect	73	0.85
I44M	effect	7	0.53
I44F	effect	35	0.66
I44P	effect	75	0.85
I44S	effect	51	0.75
I44T	effect	44	0.71
I44W	effect	62	0.8
I44Y	effect	49	0.71
I44V	neutral	-49	0.72
S45A	effect	41	0.71
S45R	effect	73	0.85
S45N	effect	19	0.59
S45D	neutral	-5	0.53
S45C	effect	48	0.71
S45Q	effect	62	0.8
S45E	effect	67	0.8
S45G	effect	52	0.75
S45H	effect	52	0.75
S45I	effect	73	0.85
S45L	effect	75	0.85
S45K	effect	73	0.85
S45M	effect	68	0.8
S45F	effect	74	0.85
S45P	effect	72	0.85
S45S	neutral	-99	0.97
S45T	effect	54	0.75
S45W	effect	82	0.91
S45Y	effect	74	0.85
S45V	effect	71	0.85
L46A	effect	33	0.66
L46R	effect	75	0.85
L46N	effect	67	0.8
L46D	effect	79	0.85
L46C	effect	19	0.59
L46Q	effect	42	0.71
L46E	effect	72	0.85
L46G	effect	68	0.8
L46H	effect	40	0.71
L46I	neutral	-69	0.82
L46L	neutral	-99	0.97
L46K	effect	77	0.85
L46M	neutral	-55	0.78
L46F	neutral	-8	0.53
L46P	effect	79	0.85
L46S	effect	61	0.8
L46T	effect	56	0.75
L46W	effect	67	0.8
L46Y	effect	56	0.75
L46V	neutral	-2	0.53
A47A	neutral	-99	0.97
A47R	neutral	-76	0.87
A47N	neutral	-75	0.87
A47D	neutral	-77	0.87
A47C	neutral	-66	0.82
A47Q	neutral	-91	0.97
A47E	neutral	-88	0.93
A47G	neutral	-88	0.93
A47H	neutral	-83	0.93
A47I	neutral	-75	0.87
A47L	neutral	-60	0.78
A47K	neutral	-87	0.93
A47M	neutral	-70	0.82
A47F	neutral	-15	0.57
A47P	neutral	-53	0.78
A47S	neutral	-95	0.97
A47T	neutral	-86	0.93
A47W	effect	31	0.66
A47Y	effect	9	0.53
A47V	neutral	-78	0.87
G48A	neutral	-13	0.57
G48R	neutral	-18	0.57
G48N	neutral	-82	0.93
G48D	neutral	-5	0.53
G48C	neutral	-46	0.72
G48Q	neutral	-30	0.61
G48E	effect	6	0.53
G48G	neutral	-99	0.97
G48H	neutral	-34	0.66
G48I	effect	17	0.59
G48L	effect	2	0.53
G48K	neutral	-60	0.78
G48M	neutral	-24	0.61
G48F	effect	10	0.59
G48P	neutral	-16	0.57
G48S	neutral	-31	0.66
G48T	neutral	-13	0.57
G48W	effect	34	0.66
G48Y	effect	17	0.59
G48V	neutral	0	0.53
I49A	neutral	0	0.53
I49R	effect	55	0.75
I49N	effect	48	0.71
I49D	effect	64	0.8
I49C	effect	17	0.59
I49Q	effect	47	0.71
I49E	effect	63	0.8
I49G	effect	58	0.75
I49H	effect	33	0.66
I49I	neutral	-99	0.97
I49L	neutral	-83	0.93
I49K	effect	66	0.8
I49M	neutral	-76	0.87
I49F	effect	3	0.53
I49P	effect	45	0.71
I49S	effect	35	0.66
I49T	effect	41	0.71
I49W	effect	6	0.53
I49Y	effect	15	0.59
I49V	neutral	-54	0.78
D50A	effect	17	0.59
D50R	neutral	-6	0.53
D50N	neutral	0	0.53
D50D	neutral	-99	0.97
D50C	neutral	-10	0.53
D50Q	effect	12	0.59
D50E	neutral	-61	0.82
D50G	neutral	-37	0.66
D50H	neutral	-1	0.53
D50I	effect	32	0.66
D50L	effect	26	0.63
D50K	effect	46	0.71
D50M	effect	13	0.59
D50F	effect	23	0.63
D50P	effect	47	0.71
D50S	neutral	-5	0.53
D50T	neutral	-60	0.78
D50W	effect	23	0.63
D50Y	effect	20	0.63
D50V	effect	18	0.59
E51A	neutral	-65	0.82
E51R	neutral	-71	0.87
E51N	neutral	-88	0.93
E51D	neutral	-96	0.97
E51C	neutral	-46	0.72
E51Q	neutral	-85	0.93
E51E	neutral	-99	0.97
E51G	neutral	-82	0.93
E51H	neutral	-65	0.82
E51I	neutral	-69	0.82
E51L	neutral	-67	0.82
E51K	neutral	-67	0.82
E51M	neutral	-46	0.72
E51F	neutral	-12	0.57
E51P	neutral	-58	0.78
E51S	neutral	-91	0.97
E51T	neutral	-79	0.87
E51W	neutral	-24	0.61
E51Y	neutral	-6	0.53
E51V	neutral	-83	0.93
A52A	neutral	-99	0.97
A52R	neutral	-88	0.93
A52N	neutral	-92	0.97
A52D	neutral	-89	0.93
A52C	neutral	-94	0.97
A52Q	neutral	-95	0.97
A52E	neutral	-93	0.97
A52G	neutral	-93	0.97
A52H	neutral	-88	0.93
A52I	neutral	-91	0.97
A52L	neutral	-89	0.93
A52K	neutral	-93	0.97
A52M	neutral	-88	0.93
A52F	neutral	-45	0.72
A52P	neutral	-88	0.93
A52S	neutral	-96	0.97
A52T	neutral	-95	0.97
A52W	neutral	-38	0.66
A52Y	neutral	-66	0.82
A52V	neutral	-95	0.97
G53A	neutral	-30	0.61
G53R	neutral	-20	0.57
G53N	neutral	-92	0.97
G53D	neutral	-91	0.97
G53C	neutral	-22	0.61
G53Q	neutral	-85	0.93
G53E	neutral	-71	0.87
G53G	neutral	-99	0.97
G53H	neutral	-53	0.78
G53I	effect	12	0.59
G53L	effect	14	0.59
G53K	neutral	-16	0.57
G53M	neutral	-13	0.57
G53F	effect	5	0.53
G53P	neutral	-39	0.66
G53S	neutral	-94	0.97
G53T	neutral	-42	0.72
G53W	effect	14	0.59
G53Y	neutral	-23	0.61
G53V	neutral	-19	0.57
A54A	neutral	-99	0.97
A54R	neutral	-87	0.93
A54N	neutral	-94	0.97
A54D	neutral	-91	0.97
A54C	neutral	-74	0.87
A54Q	neutral	-94	0.97
A54E	neutral	-95	0.97
A54G	neutral	-97	0.97
A54H	neutral	-91	0.97
A54I	neutral	-88	0.93
A54L	neutral	-90	0.93
A54K	neutral	-89	0.93
A54M	neutral	-89	0.93
A54F	neutral	-47	0.72
A54P	neutral	-93	0.97
A54S	neutral	-98	0.97
A54T	neutral	-95	0.97
A54W	neutral	-33	0.66
A54Y	neutral	-47	0.72
A54V	neutral	-93	0.97
N55A	neutral	-73	0.87
N55R	neutral	-93	0.97
N55N	neutral	-99	0.97
N55D	neutral	-85	0.93
N55C	neutral	-25	0.61
N55Q	neutral	-86	0.93
N55E	neutral	-74	0.87
N55G	neutral	-82	0.93
N55H	neutral	-81	0.93
N55I	neutral	-26	0.61
N55L	neutral	-8	0.53
N55K	neutral	-85	0.93
N55M	neutral	-44	0.72
N55F	effect	9	0.53
N55P	neutral	-66	0.82
N55S	neutral	-83	0.93
N55T	neutral	-86	0.93
N55W	effect	21	0.63
N55Y	effect	2	0.53
N55V	neutral	-18	0.57
R56A	effect	45	0.71
R56R	neutral	-99	0.97
R56N	effect	66	0.8
R56D	effect	85	0.91
R56C	effect	51	0.75
R56Q	effect	33	0.66
R56E	effect	64	0.8
R56G	effect	67	0.8
R56H	neutral	-55	0.78
R56I	effect	40	0.71
R56L	effect	43	0.71
R56K	effect	13	0.59
R56M	effect	18	0.59
R56F	effect	55	0.75
R56P	effect	80	0.91
R56S	effect	45	0.71
R56T	effect	48	0.71
R56W	effect	53	0.75
R56Y	effect	64	0.8
R56V	effect	44	0.71
E57A	neutral	-95	0.97
E57R	neutral	-76	0.87
E57N	neutral	-80	0.87
E57D	neutral	-87	0.93
E57C	neutral	-58	0.78
E57Q	neutral	-87	0.93
E57E	neutral	-99	0.97
E57G	neutral	-71	0.87
E57H	neutral	-79	0.87
E57I	neutral	-61	0.82
E57L	neutral	-70	0.82
E57K	neutral	-79	0.87
E57M	neutral	-63	0.82
E57F	neutral	-13	0.57
E57P	neutral	-66	0.82
E57S	neutral	-85	0.93
E57T	neutral	-85	0.93
E57W	effect	21	0.63
E57Y	effect	4	0.53
E57V	neutral	-78	0.87
G58A	neutral	-79	0.87
G58R	neutral	-79	0.87
G58N	neutral	-89	0.93
G58D	neutral	-75	0.87
G58C	neutral	-63	0.82
G58Q	neutral	-86	0.93
G58E	neutral	-90	0.93
G58G	neutral	-99	0.97
G58H	neutral	-81	0.93
G58I	neutral	-56	0.78
G58L	neutral	-78	0.87
G58K	neutral	-70	0.82
G58M	neutral	-62	0.82
G58F	neutral	-30	0.61
G58P	neutral	-77	0.87
G58S	neutral	-89	0.93
G58T	neutral	-90	0.93
G58W	neutral	-20	0.57
G58Y	neutral	-60	0.78
G58V	neutral	-88	0.93
I59A	neutral	-4	0.53
I59R	effect	35	0.66
I59N	effect	41	0.71
I59D	effect	57	0.75
I59C	neutral	-28	0.61
I59Q	effect	21	0.63
I59E	effect	15	0.59
I59G	effect	50	0.75
I59H	effect	34	0.66
I59I	neutral	-99	0.97
I59L	neutral	-83	0.93
I59K	effect	39	0.66
I59M	neutral	-86	0.93
I59F	neutral	-5	0.53
I59P	effect	42	0.71
I59S	effect	26	0.63
I59T	neutral	-14	0.57
I59W	effect	41	0.71
I59Y	effect	27	0.63
I59V	neutral	-82	0.93
C60A	neutral	-71	0.87
C60R	neutral	-51	0.78
C60N	effect	14	0.59
C60D	effect	55	0.75
C60C	neutral	-99	0.97
C60Q	effect	32	0.66
C60E	effect	8	0.53
C60G	effect	14	0.59
C60H	effect	10	0.59
C60I	neutral	-84	0.93
C60L	neutral	-68	0.82
C60K	neutral	-10	0.53
C60M	neutral	-65	0.82
C60F	neutral	-27	0.61
C60P	effect	19	0.59
C60S	neutral	-52	0.78
C60T	neutral	-59	0.78
C60W	effect	58	0.75
C60Y	effect	28	0.63
C60V	neutral	-91	0.97
Q61A	neutral	-95	0.97
Q61R	neutral	-98	0.97
Q61N	neutral	-96	0.97
Q61D	neutral	-93	0.97
Q61C	neutral	-59	0.78
Q61Q	neutral	-99	0.97
Q61E	neutral	-97	0.97
Q61G	neutral	-89	0.93
Q61H	neutral	-83	0.93
Q61I	neutral	-81	0.93
Q61L	neutral	-88	0.93
Q61K	neutral	-98	0.97
Q61M	neutral	-94	0.97
Q61F	neutral	-47	0.72
Q61P	neutral	-85	0.93
Q61S	neutral	-96	0.97
Q61T	neutral	-95	0.97
Q61W	neutral	-25	0.61
Q61Y	neutral	-59	0.78
Q61V	neutral	-88	0.93
K62A	neutral	-33	0.66
K62R	neutral	-81	0.93
K62N	neutral	-38	0.66
K62D	effect	47	0.71
K62C	effect	26	0.63
K62Q	neutral	-79	0.87
K62E	neutral	-46	0.72
K62G	effect	45	0.71
K62H	neutral	-65	0.82
K62I	effect	24	0.63
K62L	effect	24	0.63
K62K	neutral	-99	0.97
K62M	effect	21	0.63
K62F	effect	52	0.75
K62P	effect	63	0.8
K62S	neutral	-41	0.72
K62T	effect	17	0.59
K62W	effect	65	0.8
K62Y	effect	38	0.66
K62V	effect	24	0.63
I63A	effect	30	0.66
I63R	effect	69	0.8
I63N	effect	59	0.75
I63D	effect	74	0.85
I63C	neutral	-6	0.53
I63Q	effect	46	0.71
I63E	effect	65	0.8
I63G	effect	68	0.8
I63H	effect	58	0.75
I63I	neutral	-99	0.97
I63L	neutral	-81	0.93
I63K	effect	72	0.85
I63M	neutral	-46	0.72
I63F	effect	34	0.66
I63P	effect	76	0.85
I63S	effect	50	0.75
I63T	effect	45	0.71
I63W	effect	64	0.8
I63Y	effect	53	0.75
I63V	neutral	-87	0.93
I64A	neutral	-85	0.93
I64R	neutral	-59	0.78
I64N	neutral	-77	0.87
I64D	neutral	-59	0.78
I64C	neutral	-90	0.93
I64Q	neutral	-82	0.93
I64E	neutral	-58	0.78
I64G	neutral	-78	0.87
I64H	neutral	-62	0.82
I64I	neutral	-99	0.97
I64L	neutral	-89	0.93
I64K	neutral	-70	0.82
I64M	neutral	-93	0.97
I64F	neutral	-81	0.93
I64P	neutral	-56	0.78
I64S	neutral	-89	0.93
I64T	neutral	-89	0.93
I64W	neutral	-42	0.72
I64Y	neutral	-81	0.93
I64V	neutral	-94	0.97
A65A	neutral	-99	0.97
A65R	neutral	-89	0.93
A65N	neutral	-95	0.97
A65D	neutral	-91	0.97
A65C	neutral	-85	0.93
A65Q	neutral	-94	0.97
A65E	neutral	-96	0.97
A65G	neutral	-94	0.97
A65H	neutral	-90	0.93
A65I	neutral	-89	0.93
A65L	neutral	-89	0.93
A65K	neutral	-95	0.97
A65M	neutral	-95	0.97
A65F	neutral	-50	0.72
A65P	neutral	-79	0.87
A65S	neutral	-97	0.97
A65T	neutral	-95	0.97
A65W	neutral	-21	0.61
A65Y	neutral	-64	0.82
A65V	neutral	-91	0.97
A66A	neutral	-99	0.97
A66R	effect	73	0.85
A66N	effect	58	0.75
A66D	effect	76	0.85
A66C	effect	8	0.53
A66Q	effect	60	0.8
A66E	effect	75	0.85
A66G	effect	38	0.66
A66H	effect	67	0.8
A66I	effect	62	0.8
A66L	effect	68	0.8
A66K	effect	75	0.85
A66M	effect	56	0.75
A66F	effect	74	0.85
A66P	effect	77	0.85
A66S	neutral	0	0.53
A66T	effect	27	0.63
A66W	effect	80	0.91
A66Y	effect	73	0.85
A66V	effect	36	0.66
C67A	effect	24	0.63
C67R	effect	81	0.91
C67N	effect	76	0.85
C67D	effect	85	0.91
C67C	neutral	-99	0.97
C67Q	effect	80	0.91
C67E	effect	84	0.91
C67G	effect	69	0.8
C67H	effect	81	0.91
C67I	effect	80	0.91
C67L	effect	79	0.85
C67K	effect	86	0.91
C67M	effect	78	0.85
C67F	effect	67	0.8
C67P	effect	89	0.91
C67S	effect	40	0.71
C67T	effect	73	0.85
C67W	effect	88	0.91
C67Y	effect	81	0.91
C67V	effect	75	0.85
E68A	neutral	-30	0.61
E68R	neutral	-24	0.61
E68N	effect	38	0.66
E68D	effect	44	0.71
E68C	neutral	-18	0.57
E68Q	neutral	-71	0.87
E68E	neutral	-99	0.97
E68G	effect	53	0.75
E68H	neutral	0	0.53
E68I	effect	49	0.71
E68L	effect	49	0.71
E68K	neutral	-18	0.57
E68M	effect	16	0.59
E68F	effect	55	0.75
E68P	effect	79	0.85
E68S	effect	27	0.63
E68T	neutral	-44	0.72
E68W	effect	64	0.8
E68Y	effect	51	0.75
E68V	effect	34	0.66
D69A	neutral	-32	0.66
D69R	neutral	-25	0.61
D69N	neutral	-76	0.87
D69D	neutral	-99	0.97
D69C	effect	13	0.59
D69Q	neutral	-60	0.78
D69E	neutral	-96	0.97
D69G	neutral	-43	0.72
D69H	neutral	-74	0.87
D69I	neutral	-6	0.53
D69L	neutral	-3	0.53
D69K	neutral	-30	0.61
D69M	effect	28	0.63
D69F	effect	49	0.71
D69P	neutral	-1	0.53
D69S	neutral	-61	0.82
D69T	neutral	-70	0.82
D69W	effect	67	0.8
D69Y	effect	59	0.75
D69V	neutral	-37	0.66
W70A	effect	67	0.8
W70R	effect	83	0.91
W70N	effect	72	0.85
W70D	effect	62	0.8
W70C	effect	37	0.66
W70Q	effect	75	0.85
W70E	effect	78	0.85
W70G	effect	82	0.91
W70H	effect	59	0.75
W70I	effect	66	0.8
W70L	effect	62	0.8
W70K	effect	85	0.91
W70M	effect	69	0.8
W70F	effect	30	0.66
W70P	effect	91	0.95
W70S	effect	74	0.85
W70T	effect	80	0.91
W70W	neutral	-99	0.97
W70Y	neutral	-1	0.53
W70V	effect	60	0.8
G71A	effect	30	0.66
G71R	effect	81	0.91
G71N	effect	51	0.75
G71D	effect	78	0.85
G71C	effect	39	0.66
G71Q	effect	65	0.8
G71E	effect	77	0.85
G71G	neutral	-99	0.97
G71H	effect	75	0.85
G71I	effect	73	0.85
G71L	effect	75	0.85
G71K	effect	84	0.91
G71M	effect	68	0.8
G71F	effect	60	0.8
G71P	effect	83	0.91
G71S	effect	50	0.75
G71T	effect	64	0.8
G71W	effect	82	0.91
G71Y	effect	77	0.85
G71V	effect	67	0.8
I72A	neutral	-3	0.53
I72R	effect	55	0.75
I72N	effect	40	0.71
I72D	effect	56	0.75
I72C	neutral	-20	0.57
I72Q	effect	28	0.63
I72E	effect	45	0.71
I72G	effect	46	0.71
I72H	effect	32	0.66
I72I	neutral	-99	0.97
I72L	neutral	-74	0.87
I72K	effect	58	0.75
I72M	neutral	-77	0.87
I72F	neutral	-61	0.82
I72P	effect	55	0.75
I72S	effect	22	0.63
I72T	effect	22	0.63
I72W	effect	32	0.66
I72Y	effect	4	0.53
I72V	neutral	-72	0.87
F73A	effect	38	0.66
F73R	effect	70	0.85
F73N	effect	64	0.8
F73D	effect	79	0.85
F73C	neutral	-6	0.53
F73Q	effect	57	0.75
F73E	effect	68	0.8
F73G	effect	59	0.75
F73H	effect	58	0.75
F73I	effect	1	0.53
F73L	effect	28	0.63
F73K	effect	74	0.85
F73M	neutral	-30	0.61
F73F	neutral	-99	0.97
F73P	effect	80	0.91
F73S	effect	51	0.75
F73T	effect	51	0.75
F73W	effect	32	0.66
F73Y	effect	11	0.59
F73V	effect	8	0.53
Q74A	effect	22	0.63
Q74R	effect	47	0.71
Q74N	effect	17	0.59
Q74D	effect	48	0.71
Q74C	effect	13	0.59
Q74Q	neutral	-99	0.97
Q74E	effect	27	0.63
Q74G	effect	22	0.63
Q74H	neutral	-50	0.72
Q74I	effect	41	0.71
Q74L	effect	31	0.66
Q74K	effect	47	0.71
Q74M	neutral	0	0.53
Q74F	effect	46	0.71
Q74P	effect	61	0.8
Q74S	effect	16	0.59
Q74T	effect	23	0.63
Q74W	effect	59	0.75
Q74Y	effect	17	0.59
Q74V	effect	11	0.59
V75A	neutral	-21	0.61
V75R	effect	61	0.8
V75N	effect	37	0.66
V75D	effect	60	0.8
V75C	neutral	-34	0.66
V75Q	effect	37	0.66
V75E	effect	29	0.63
V75G	effect	47	0.71
V75H	effect	49	0.71
V75I	neutral	-86	0.93
V75L	neutral	-26	0.61
V75K	effect	62	0.8
V75M	neutral	-13	0.57
V75F	effect	35	0.66
V75P	effect	63	0.8
V75S	effect	26	0.63
V75T	effect	13	0.59
V75W	effect	64	0.8
V75Y	effect	43	0.71
V75V	neutral	-99	0.97
I76A	effect	56	0.75
I76R	effect	73	0.85
I76N	effect	73	0.85
I76D	effect	87	0.91
I76C	effect	7	0.53
I76Q	effect	61	0.8
I76E	effect	81	0.91
I76G	effect	84	0.91
I76H	effect	77	0.85
I76I	neutral	-99	0.97
I76L	neutral	-50	0.72
I76K	effect	63	0.8
I76M	effect	46	0.71
I76F	effect	55	0.75
I76P	effect	87	0.91
I76S	effect	60	0.8
I76T	neutral	-34	0.66
I76W	effect	80	0.91
I76Y	effect	75	0.85
I76V	neutral	-91	0.97
D77A	effect	70	0.85
D77R	effect	88	0.91
D77N	effect	13	0.59
D77D	neutral	-99	0.97
D77C	effect	69	0.8
D77Q	effect	83	0.91
D77E	effect	79	0.85
D77G	effect	73	0.85
D77H	effect	73	0.85
D77I	effect	86	0.91
D77L	effect	87	0.91
D77K	effect	88	0.91
D77M	effect	85	0.91
D77F	effect	84	0.91
D77P	effect	88	0.91
D77S	effect	69	0.8
D77T	effect	78	0.85
D77W	effect	90	0.95
D77Y	effect	87	0.91
D77V	effect	85	0.91
H78A	effect	90	0.95
H78R	effect	92	0.95
H78N	effect	88	0.91
H78D	effect	94	0.95
H78C	effect	88	0.91
H78Q	effect	88	0.91
H78E	effect	93	0.95
H78G	effect	92	0.95
H78H	neutral	-99	0.97
H78I	effect	91	0.95
H78L	effect	91	0.95
H78K	effect	93	0.95
H78M	effect	89	0.91
H78F	effect	90	0.95
H78P	effect	95	0.95
H78S	effect	91	0.95
H78T	effect	90	0.95
H78W	effect	92	0.95
H78Y	effect	86	0.91
H78V	effect	89	0.91
G79A	effect	39	0.66
G79R	effect	65	0.8
G79N	effect	43	0.71
G79D	effect	62	0.8
G79C	effect	6	0.53
G79Q	effect	58	0.75
G79E	effect	67	0.8
G79G	neutral	-99	0.97
G79H	effect	68	0.8
G79I	effect	73	0.85
G79L	effect	77	0.85
G79K	effect	80	0.91
G79M	effect	71	0.85
G79F	effect	77	0.85
G79P	effect	72	0.85
G79S	effect	27	0.63
G79T	effect	60	0.8
G79W	effect	81	0.91
G79Y	effect	73	0.85
G79V	effect	68	0.8
V80A	effect	34	0.66
V80R	effect	75	0.85
V80N	effect	60	0.8
V80D	effect	75	0.85
V80C	effect	2	0.53
V80Q	effect	56	0.75
V80E	effect	65	0.8
V80G	effect	67	0.8
V80H	effect	67	0.8
V80I	neutral	-88	0.93
V80L	effect	6	0.53
V80K	effect	69	0.8
V80M	neutral	-71	0.87
V80F	effect	54	0.75
V80P	effect	73	0.85
V80S	effect	54	0.75
V80T	effect	43	0.71
V80W	effect	72	0.85
V80Y	effect	63	0.8
V80V	neutral	-99	0.97
D81A	neutral	-20	0.57
D81R	effect	54	0.75
D81N	neutral	-28	0.61
D81D	neutral	-99	0.97
D81C	effect	3	0.53
D81Q	neutral	-22	0.61
D81E	neutral	-49	0.72
D81G	neutral	-10	0.53
D81H	effect	40	0.71
D81I	effect	69	0.8
D81L	effect	65	0.8
D81K	effect	24	0.63
D81M	effect	65	0.8
D81F	effect	70	0.85
D81P	neutral	-45	0.72
D81S	neutral	-71	0.87
D81T	effect	29	0.63
D81W	effect	77	0.85
D81Y	effect	69	0.8
D81V	effect	61	0.8
A82A	neutral	-99	0.97
A82R	neutral	-93	0.97
A82N	neutral	-95	0.97
A82D	neutral	-94	0.97
A82C	neutral	-82	0.93
A82Q	neutral	-97	0.97
A82E	neutral	-97	0.97
A82G	neutral	-96	0.97
A82H	neutral	-93	0.97
A82I	neutral	-95	0.97
A82L	neutral	-95	0.97
A82K	neutral	-97	0.97
A82M	neutral	-97	0.97
A82F	neutral	-52	0.78
A82P	neutral	-95	0.97
A82S	neutral	-99	0.97
A82T	neutral	-98	0.97
A82W	neutral	-19	0.57
A82Y	neutral	-55	0.78
A82V	neutral	-96	0.97
K83A	neutral	-44	0.72
K83R	neutral	-70	0.82
K83N	neutral	-72	0.87
K83D	neutral	-41	0.72
K83C	effect	11	0.59
K83Q	neutral	-75	0.87
K83E	neutral	-73	0.87
K83G	neutral	-57	0.78
K83H	neutral	-85	0.93
K83I	neutral	-46	0.72
K83L	neutral	-34	0.66
K83K	neutral	-99	0.97
K83M	neutral	-61	0.82
K83F	effect	28	0.63
K83P	neutral	-18	0.57
K83S	neutral	-72	0.87
K83T	neutral	-68	0.82
K83W	effect	54	0.75
K83Y	effect	36	0.66
K83V	neutral	-48	0.72
L84A	effect	14	0.59
L84R	effect	57	0.75
L84N	effect	47	0.71
L84D	effect	63	0.8
L84C	neutral	-11	0.57
L84Q	effect	30	0.66
L84E	effect	46	0.71
L84G	effect	46	0.71
L84H	effect	5	0.53
L84I	neutral	-62	0.82
L84L	neutral	-99	0.97
L84K	effect	54	0.75
L84M	neutral	-84	0.93
L84F	effect	6	0.53
L84P	effect	64	0.8
L84S	effect	21	0.63
L84T	effect	2	0.53
L84W	effect	44	0.71
L84Y	effect	34	0.66
L84V	neutral	-73	0.87
I85A	effect	20	0.63
I85R	effect	46	0.71
I85N	effect	4	0.53
I85D	effect	68	0.8
I85C	neutral	-42	0.72
I85Q	effect	34	0.66
I85E	effect	58	0.75
I85G	effect	62	0.8
I85H	effect	52	0.75
I85I	neutral	-99	0.97
I85L	neutral	-72	0.87
I85K	effect	63	0.8
I85M	neutral	-88	0.93
I85F	effect	7	0.53
I85P	effect	70	0.85
I85S	effect	45	0.71
I85T	neutral	-28	0.61
I85W	effect	47	0.71
I85Y	effect	42	0.71
I85V	neutral	-93	0.97
A86A	neutral	-99	0.97
A86R	neutral	-81	0.93
A86N	neutral	-94	0.97
A86D	neutral	-76	0.87
A86C	neutral	-59	0.78
A86Q	neutral	-88	0.93
A86E	neutral	-83	0.93
A86G	neutral	-87	0.93
A86H	neutral	-85	0.93
A86I	neutral	-72	0.87
A86L	neutral	-75	0.87
A86K	neutral	-84	0.93
A86M	neutral	-29	0.61
A86F	effect	6	0.53
A86P	neutral	-52	0.78
A86S	neutral	-98	0.97
A86T	neutral	-91	0.97
A86W	effect	12	0.59
A86Y	neutral	-21	0.61
A86V	neutral	-87	0.93
D87A	neutral	-36	0.66
D87R	neutral	-32	0.66
D87N	neutral	-69	0.82
D87D	neutral	-99	0.97
D87C	neutral	-15	0.57
D87Q	neutral	-66	0.82
D87E	neutral	-87	0.93
D87G	neutral	-32	0.66
D87H	effect	46	0.71
D87I	effect	10	0.59
D87L	effect	22	0.63
D87K	neutral	-38	0.66
D87M	effect	27	0.63
D87F	effect	54	0.75
D87P	effect	34	0.66
D87S	neutral	-43	0.72
D87T	neutral	-46	0.72
D87W	effect	63	0.8
D87Y	effect	57	0.75
D87V	effect	6	0.53
M88A	effect	13	0.59
M88R	effect	62	0.8
M88N	effect	39	0.66
M88D	effect	62	0.8
M88C	neutral	-1	0.53
M88Q	effect	35	0.66
M88E	effect	51	0.75
M88G	effect	46	0.71
M88H	effect	41	0.71
M88I	neutral	-47	0.72
M88L	effect	17	0.59
M88K	effect	61	0.8
M88M	neutral	-99	0.97
M88F	effect	25	0.63
M88P	effect	68	0.8
M88S	effect	28	0.63
M88T	effect	13	0.59
M88W	effect	56	0.75
M88Y	effect	33	0.66
M88V	neutral	-7	0.53
A89A	neutral	-99	0.97
A89R	neutral	-72	0.87
A89N	neutral	-89	0.93
A89D	neutral	-64	0.82
A89C	neutral	-97	0.97
A89Q	neutral	-82	0.93
A89E	neutral	-72	0.87
A89G	neutral	-88	0.93
A89H	neutral	-79	0.87
A89I	neutral	-93	0.97
A89L	neutral	-91	0.97
A89K	neutral	-71	0.87
A89M	neutral	-83	0.93
A89F	neutral	-85	0.93
A89P	neutral	-71	0.87
A89S	neutral	-93	0.97
A89T	neutral	-97	0.97
A89W	neutral	-62	0.82
A89Y	neutral	-84	0.93
A89V	neutral	-94	0.97
R90A	neutral	-11	0.57
R90R	neutral	-99	0.97
R90N	neutral	-17	0.57
R90D	effect	20	0.63
R90C	neutral	-5	0.53
R90Q	neutral	-39	0.66
R90E	neutral	-4	0.53
R90G	effect	36	0.66
R90H	neutral	-5	0.53
R90I	effect	25	0.63
R90L	effect	2	0.53
R90K	neutral	-50	0.72
R90M	effect	16	0.59
R90F	effect	52	0.75
R90P	effect	69	0.8
R90S	neutral	-36	0.66
R90T	neutral	-8	0.53
R90W	effect	65	0.8
R90Y	effect	43	0.71
R90V	effect	29	0.63
L91A	neutral	-34	0.66
L91R	effect	45	0.71
L91N	neutral	-27	0.61
L91D	effect	55	0.75
L91C	neutral	-66	0.82
L91Q	neutral	-57	0.78
L91E	effect	27	0.63
L91G	effect	28	0.63
L91H	neutral	-13	0.57
L91I	neutral	-25	0.61
L91L	neutral	-99	0.97
L91K	effect	49	0.71
L91M	neutral	-88	0.93
L91F	neutral	-39	0.66
L91P	effect	56	0.75
L91S	neutral	-29	0.61
L91T	neutral	-43	0.72
L91W	effect	26	0.63
L91Y	neutral	-38	0.66
L91V	neutral	-68	0.82
S92A	neutral	-90	0.93
S92R	effect	55	0.75
S92N	effect	22	0.63
S92D	effect	53	0.75
S92C	neutral	-83	0.93
S92Q	effect	32	0.66
S92E	effect	51	0.75
S92G	neutral	-21	0.61
S92H	effect	42	0.71
S92I	effect	19	0.59
S92L	effect	29	0.63
S92K	effect	54	0.75
S92M	effect	20	0.63
S92F	effect	21	0.63
S92P	effect	59	0.75
S92S	neutral	-99	0.97
S92T	neutral	-70	0.82
S92W	effect	34	0.66
S92Y	effect	34	0.66
S92V	neutral	-43	0.72
R93A	neutral	-23	0.61
R93R	neutral	-99	0.97
R93N	neutral	-33	0.66
R93D	effect	18	0.59
R93C	neutral	-38	0.66
R93Q	neutral	-52	0.78
R93E	neutral	-22	0.61
R93G	effect	4	0.53
R93H	neutral	-76	0.87
R93I	neutral	-16	0.57
R93L	neutral	-23	0.61
R93K	neutral	-89	0.93
R93M	neutral	-50	0.72
R93F	effect	59	0.75
R93P	effect	37	0.66
R93S	neutral	-45	0.72
R93T	neutral	-49	0.72
R93W	effect	70	0.85
R93Y	effect	36	0.66
R93V	neutral	-7	0.53
E94A	neutral	-74	0.87
E94R	neutral	-69	0.82
E94N	neutral	-26	0.61
E94D	neutral	-89	0.93
E94C	neutral	-46	0.72
E94Q	neutral	-86	0.93
E94E	neutral	-99	0.97
E94G	neutral	-61	0.82
E94H	neutral	-81	0.93
E94I	neutral	-58	0.78
E94L	effect	21	0.63
E94K	neutral	-54	0.78
E94M	effect	6	0.53
E94F	effect	29	0.63
E94P	effect	38	0.66
E94S	neutral	-72	0.87
E94T	neutral	-26	0.61
E94W	effect	40	0.71
E94Y	effect	22	0.63
E94V	effect	6	0.53
F95A	effect	55	0.75
F95R	effect	77	0.85
F95N	effect	77	0.85
F95D	effect	86	0.91
F95C	effect	32	0.66
F95Q	effect	71	0.85
F95E	effect	80	0.91
F95G	effect	79	0.85
F95H	effect	64	0.8
F95I	effect	48	0.71
F95L	effect	32	0.66
F95K	effect	80	0.91
F95M	effect	45	0.71
F95F	neutral	-99	0.97
F95P	effect	87	0.91
F95S	effect	72	0.85
F95T	effect	71	0.85
F95W	effect	37	0.66
F95Y	effect	39	0.66
F95V	effect	43	0.71
F96A	effect	58	0.75
F96R	effect	76	0.85
F96N	effect	76	0.85
F96D	effect	86	0.91
F96C	effect	45	0.71
F96Q	effect	72	0.85
F96E	effect	79	0.85
F96G	effect	72	0.85
F96H	effect	36	0.66
F96I	effect	52	0.75
F96L	effect	63	0.8
F96K	effect	79	0.85
F96M	effect	56	0.75
F96F	neutral	-99	0.97
F96P	effect	86	0.91
F96S	effect	74	0.85
F96T	effect	71	0.85
F96W	effect	66	0.8
F96Y	neutral	-36	0.66
F96V	effect	60	0.8
A97A	neutral	-99	0.97
A97R	neutral	-89	0.93
A97N	neutral	-94	0.97
A97D	neutral	-89	0.93
A97C	neutral	-52	0.78
A97Q	neutral	-92	0.97
A97E	neutral	-90	0.93
A97G	neutral	-88	0.93
A97H	neutral	-86	0.93
A97I	neutral	-80	0.87
A97L	neutral	-82	0.93
A97K	neutral	-89	0.93
A97M	neutral	-89	0.93
A97F	neutral	-18	0.57
A97P	neutral	-65	0.82
A97S	neutral	-96	0.97
A97T	neutral	-90	0.93
A97W	neutral	0	0.53
A97Y	neutral	-81	0.93
A97V	neutral	-87	0.93
L98A	effect	30	0.66
L98R	neutral	-19	0.57
L98N	effect	25	0.63
L98D	effect	43	0.71
L98C	effect	6	0.53
L98Q	neutral	-23	0.61
L98E	effect	33	0.66
L98G	effect	45	0.71
L98H	effect	10	0.59
L98I	neutral	-4	0.53
L98L	neutral	-99	0.97
L98K	effect	38	0.66
L98M	neutral	-57	0.78
L98F	neutral	0	0.53
L98P	effect	54	0.75
L98S	effect	27	0.63
L98T	effect	27	0.63
L98W	effect	38	0.66
L98Y	effect	21	0.63
L98V	effect	1	0.53
P99A	effect	16	0.59
P99R	effect	38	0.66
P99N	effect	22	0.63
P99D	effect	31	0.66
P99C	neutral	-21	0.61
P99Q	effect	13	0.59
P99E	effect	42	0.71
P99G	effect	36	0.66
P99H	effect	2	0.53
P99I	effect	26	0.63
P99L	effect	21	0.63
P99K	effect	36	0.66
P99M	neutral	-2	0.53
P99F	effect	32	0.66
P99P	neutral	-99	0.97
P99S	neutral	-9	0.53
P99T	neutral	0	0.53
P99W	effect	40	0.71
P99Y	effect	26	0.63
P99V	effect	20	0.63
E100A	neutral	-98	0.97
E100R	neutral	-96	0.97
E100N	neutral	-96	0.97
E100D	neutral	-98	0.97
E100C	neutral	-95	0.97
E100Q	neutral	-98	0.97
E100E	neutral	-99	0.97
E100G	neutral	-93	0.97
E100H	neutral	-96	0.97
E100I	neutral	-97	0.97
E100L	neutral	-97	0.97
E100K	neutral	-95	0.97
E100M	neutral	-97	0.97
E100F	neutral	-95	0.97
E100P	neutral	-94	0.97
E100S	neutral	-97	0.97
E100T	neutral	-98	0.97
E100W	neutral	-63	0.82
E100Y	neutral	-77	0.87
[truncated: 5,501 more rows]

## Sheet: R. simplex F3'H1
Variant	Predicted Effect	Score	Expected Accuracy
M1A	effect	1	0.53
M1R	effect	52	0.75
M1N	effect	40	0.71
M1D	effect	65	0.8
M1C	neutral	-14	0.57
M1Q	effect	2	0.53
M1E	effect	51	0.75
M1G	effect	25	0.63
M1H	effect	33	0.66
M1I	neutral	-88	0.93
M1L	neutral	-84	0.93
M1K	effect	52	0.75
M1M	neutral	-99	0.97
M1F	neutral	-20	0.57
M1P	effect	44	0.71
M1S	effect	5	0.53
M1T	effect	9	0.53
M1W	effect	1	0.53
M1Y	neutral	-11	0.57
M1V	neutral	-34	0.66
G2A	neutral	-98	0.97
G2R	neutral	-83	0.93
G2N	neutral	-94	0.97
G2D	neutral	-94	0.97
G2C	neutral	-77	0.87
G2Q	neutral	-94	0.97
G2E	neutral	-96	0.97
G2G	neutral	-99	0.97
G2H	neutral	-87	0.93
G2I	neutral	-92	0.97
G2L	neutral	-93	0.97
G2K	neutral	-88	0.93
G2M	neutral	-93	0.97
G2F	neutral	-60	0.78
G2P	neutral	-84	0.93
G2S	neutral	-99	0.97
G2T	neutral	-97	0.97
G2W	neutral	-24	0.61
G2Y	neutral	-54	0.78
G2V	neutral	-95	0.97
G3A	neutral	-95	0.97
G3R	neutral	-67	0.82
G3N	neutral	-90	0.93
G3D	neutral	-71	0.87
G3C	neutral	-88	0.93
G3Q	neutral	-84	0.93
G3E	neutral	-80	0.87
G3G	neutral	-99	0.97
G3H	neutral	-86	0.93
G3I	neutral	-89	0.93
G3L	neutral	-88	0.93
G3K	neutral	-63	0.82
G3M	neutral	-89	0.93
G3F	neutral	-90	0.93
G3P	neutral	-84	0.93
G3S	neutral	-97	0.97
G3T	neutral	-96	0.97
G3W	neutral	-72	0.87
G3Y	neutral	-92	0.97
G3V	neutral	-91	0.97
F4A	neutral	-76	0.87
F4R	neutral	-54	0.78
F4N	neutral	-56	0.78
F4D	neutral	-38	0.66
F4C	neutral	-87	0.93
F4Q	neutral	-65	0.82
F4E	neutral	-47	0.72
F4G	neutral	-64	0.82
F4H	neutral	-66	0.82
F4I	neutral	-91	0.97
F4L	neutral	-95	0.97
F4K	neutral	-49	0.72
F4M	neutral	-90	0.93
F4F	neutral	-99	0.97
F4P	neutral	-33	0.66
F4S	neutral	-75	0.87
F4T	neutral	-77	0.87
F4W	neutral	-91	0.97
F4Y	neutral	-94	0.97
F4V	neutral	-86	0.93
W5A	neutral	-52	0.78
W5R	effect	5	0.53
W5N	neutral	-5	0.53
W5D	effect	28	0.63
W5C	neutral	-69	0.82
W5Q	neutral	-11	0.57
W5E	effect	5	0.53
W5G	neutral	-23	0.61
W5H	neutral	-12	0.57
W5I	neutral	-72	0.87
W5L	neutral	-83	0.93
W5K	effect	13	0.59
W5M	neutral	-57	0.78
W5F	neutral	-87	0.93
W5P	effect	39	0.66
W5S	neutral	-40	0.66
W5T	neutral	-57	0.78
W5W	neutral	-99	0.97
W5Y	neutral	-79	0.87
W5V	neutral	-57	0.78
V6A	neutral	-86	0.93
V6R	neutral	-10	0.53
V6N	neutral	-34	0.66
V6D	neutral	-4	0.53
V6C	neutral	-91	0.97
V6Q	neutral	-34	0.66
V6E	neutral	-22	0.61
V6G	neutral	-42	0.72
V6H	neutral	-27	0.61
V6I	neutral	-85	0.93
V6L	neutral	-91	0.97
V6K	neutral	-6	0.53
V6M	neutral	-43	0.72
V6F	neutral	-76	0.87
V6P	neutral	-1	0.53
V6S	neutral	-65	0.82
V6T	neutral	-77	0.87
V6W	neutral	-37	0.66
V6Y	neutral	-57	0.78
V6V	neutral	-99	0.97
L7A	neutral	-66	0.82
L7R	effect	8	0.53
L7N	neutral	-14	0.57
L7D	effect	18	0.59
L7C	neutral	-80	0.87
L7Q	neutral	-26	0.61
L7E	neutral	-3	0.53
L7G	neutral	-20	0.57
L7H	neutral	-17	0.57
L7I	neutral	-89	0.93
L7L	neutral	-99	0.97
L7K	effect	10	0.59
L7M	neutral	-74	0.87
L7F	neutral	-78	0.87
L7P	effect	1	0.53
L7S	neutral	-50	0.72
L7T	neutral	-69	0.82
L7W	neutral	-46	0.72
L7Y	neutral	-37	0.66
L7V	neutral	-93	0.97
L8A	neutral	-71	0.87
L8R	effect	27	0.63
L8N	effect	4	0.53
L8D	effect	33	0.66
L8C	neutral	-60	0.78
L8Q	neutral	-7	0.53
L8E	effect	15	0.59
L8G	effect	1	0.53
L8H	effect	4	0.53
L8I	neutral	-88	0.93
L8L	neutral	-99	0.97
L8K	effect	28	0.63
L8M	neutral	-85	0.93
L8F	neutral	-88	0.93
L8P	effect	17	0.59
L8S	neutral	-65	0.82
L8T	neutral	-35	0.66
L8W	neutral	-33	0.66
L8Y	neutral	-29	0.61
L8V	neutral	-86	0.93
A9A	neutral	-99	0.97
A9R	neutral	-43	0.72
A9N	neutral	-76	0.87
A9D	neutral	-33	0.66
A9C	neutral	-93	0.97
A9Q	neutral	-62	0.82
A9E	neutral	-38	0.66
A9G	neutral	-84	0.93
A9H	neutral	-66	0.82
A9I	neutral	-88	0.93
A9L	neutral	-91	0.97
A9K	neutral	-36	0.66
A9M	neutral	-81	0.93
A9F	neutral	-88	0.93
A9P	neutral	-57	0.78
A9S	neutral	-90	0.93
A9T	neutral	-89	0.93
A9W	neutral	-68	0.82
A9Y	neutral	-84	0.93
A9V	neutral	-89	0.93
L10A	neutral	-67	0.82
L10R	effect	35	0.66
L10N	effect	39	0.66
L10D	effect	59	0.75
L10C	neutral	-77	0.87
L10Q	effect	26	0.63
L10E	effect	11	0.59
L10G	effect	39	0.66
L10H	effect	6	0.53
L10I	neutral	-83	0.93
L10L	neutral	-99	0.97
L10K	effect	19	0.59
L10M	neutral	-72	0.87
L10F	neutral	-68	0.82
L10P	effect	28	0.63
L10S	neutral	-31	0.66
L10T	neutral	-66	0.82
L10W	effect	37	0.66
L10Y	neutral	-3	0.53
L10V	neutral	-90	0.93
V11A	neutral	-81	0.93
V11R	effect	32	0.66
V11N	effect	19	0.59
V11D	effect	46	0.71
V11C	neutral	-87	0.93
V11Q	effect	3	0.53
V11E	neutral	-18	0.57
V11G	effect	15	0.59
V11H	effect	4	0.53
V11I	neutral	-90	0.93
V11L	neutral	-85	0.93
V11K	neutral	-1	0.53
V11M	neutral	-57	0.78
V11F	neutral	-77	0.87
V11P	neutral	-24	0.61
V11S	neutral	-51	0.78
V11T	neutral	-73	0.87
V11W	effect	16	0.59
V11Y	neutral	-55	0.78
V11V	neutral	-99	0.97
S12A	neutral	-89	0.93
S12R	neutral	-67	0.82
S12N	neutral	-74	0.87
S12D	neutral	-35	0.66
S12C	neutral	-88	0.93
S12Q	neutral	-49	0.72
S12E	neutral	-32	0.66
S12G	neutral	-79	0.87
S12H	neutral	-85	0.93
S12I	neutral	-67	0.82
S12L	neutral	-78	0.87
S12K	neutral	-26	0.61
S12M	neutral	-73	0.87
S12F	neutral	-80	0.87
S12P	neutral	-48	0.72
S12S	neutral	-99	0.97
S12T	neutral	-92	0.97
S12W	neutral	-31	0.66
S12Y	neutral	-81	0.93
S12V	neutral	-83	0.93
I13A	neutral	-68	0.82
I13R	neutral	-53	0.78
I13N	neutral	-36	0.66
I13D	effect	43	0.71
I13C	neutral	-52	0.78
I13Q	neutral	-67	0.82
I13E	neutral	-24	0.61
I13G	neutral	-33	0.66
I13H	neutral	-45	0.72
I13I	neutral	-99	0.97
I13L	neutral	-96	0.97
I13K	neutral	-46	0.72
I13M	neutral	-35	0.66
I13F	neutral	-88	0.93
I13P	neutral	-24	0.61
I13S	neutral	-67	0.82
I13T	neutral	-53	0.78
I13W	neutral	-80	0.87
I13Y	neutral	-80	0.87
I13V	neutral	-91	0.97
T14A	neutral	-83	0.93
T14R	effect	9	0.53
T14N	neutral	-41	0.72
T14D	neutral	-3	0.53
T14C	neutral	-90	0.93
T14Q	neutral	-28	0.61
T14E	neutral	-27	0.61
T14G	neutral	-24	0.61
T14H	neutral	-34	0.66
T14I	neutral	-87	0.93
T14L	neutral	-86	0.93
T14K	neutral	-41	0.72
T14M	neutral	-52	0.78
T14F	neutral	-62	0.82
T14P	neutral	-41	0.72
T14S	neutral	-90	0.93
T14T	neutral	-99	0.97
T14W	effect	7	0.53
T14Y	neutral	-17	0.57
T14V	neutral	-94	0.97
L15A	neutral	-78	0.87
L15R	neutral	-72	0.87
L15N	neutral	-63	0.82
L15D	neutral	-27	0.61
L15C	neutral	-77	0.87
L15Q	neutral	-79	0.87
L15E	neutral	-58	0.78
L15G	neutral	-50	0.72
L15H	neutral	-73	0.87
L15I	neutral	-94	0.97
L15L	neutral	-99	0.97
L15K	neutral	-67	0.82
L15M	neutral	-82	0.93
L15F	neutral	-91	0.97
L15P	neutral	-30	0.61
L15S	neutral	-76	0.87
L15T	neutral	-78	0.87
L15W	neutral	-60	0.78
L15Y	neutral	-84	0.93
L15V	neutral	-90	0.93
S16A	neutral	-88	0.93
S16R	neutral	-80	0.87
S16N	neutral	-82	0.93
S16D	neutral	-63	0.82
S16C	neutral	-91	0.97
S16Q	neutral	-70	0.82
S16E	neutral	-55	0.78
S16G	neutral	-83	0.93
S16H	neutral	-91	0.97
S16I	neutral	-85	0.93
S16L	neutral	-89	0.93
S16K	neutral	-83	0.93
S16M	neutral	-84	0.93
S16F	neutral	-86	0.93
S16P	neutral	-59	0.78
S16S	neutral	-99	0.97
S16T	neutral	-92	0.97
S16W	neutral	-76	0.87
S16Y	neutral	-91	0.97
S16V	neutral	-86	0.93
F17A	neutral	-73	0.87
F17R	neutral	-77	0.87
F17N	neutral	-70	0.82
F17D	neutral	-21	0.61
F17C	neutral	-85	0.93
F17Q	neutral	-72	0.87
F17E	neutral	-43	0.72
F17G	neutral	-55	0.78
F17H	neutral	-90	0.93
F17I	neutral	-91	0.97
F17L	neutral	-89	0.93
F17K	neutral	-66	0.82
F17M	neutral	-85	0.93
F17F	neutral	-99	0.97
F17P	neutral	-47	0.72
F17S	neutral	-80	0.87
F17T	neutral	-65	0.82
F17W	neutral	-87	0.93
F17Y	neutral	-95	0.97
F17V	neutral	-88	0.93
F18A	neutral	-47	0.72
F18R	neutral	-76	0.87
F18N	neutral	-51	0.78
F18D	effect	11	0.59
F18C	neutral	-73	0.87
F18Q	neutral	-53	0.78
F18E	neutral	-25	0.61
F18G	neutral	-36	0.66
F18H	neutral	-82	0.93
F18I	neutral	-86	0.93
F18L	neutral	-92	0.97
F18K	neutral	-50	0.72
F18M	neutral	-80	0.87
F18F	neutral	-99	0.97
F18P	neutral	-13	0.57
F18S	neutral	-71	0.87
F18T	neutral	-53	0.78
F18W	neutral	-79	0.87
F18Y	neutral	-87	0.93
F18V	neutral	-71	0.87
F19A	neutral	-58	0.78
F19R	neutral	-81	0.93
F19N	neutral	-62	0.82
F19D	neutral	-8	0.53
F19C	neutral	-77	0.87
F19Q	neutral	-66	0.82
F19E	neutral	-43	0.72
F19G	neutral	-55	0.78
F19H	neutral	-87	0.93
F19I	neutral	-76	0.87
F19L	neutral	-87	0.93
F19K	neutral	-66	0.82
F19M	neutral	-70	0.82
F19F	neutral	-99	0.97
F19P	neutral	-37	0.66
F19S	neutral	-73	0.87
F19T	neutral	-70	0.82
F19W	neutral	-87	0.93
F19Y	neutral	-92	0.97
F19V	neutral	-78	0.87
K20A	neutral	-51	0.78
K20R	neutral	-92	0.97
K20N	neutral	-73	0.87
K20D	neutral	-2	0.53
K20C	neutral	-62	0.82
K20Q	neutral	-77	0.87
K20E	neutral	-21	0.61
K20G	neutral	-41	0.72
K20H	neutral	-79	0.87
K20I	neutral	-64	0.82
K20L	neutral	-84	0.93
K20K	neutral	-99	0.97
K20M	neutral	-40	0.66
K20F	neutral	-67	0.82
K20P	neutral	-40	0.66
K20S	neutral	-80	0.87
K20T	neutral	-72	0.87
K20W	neutral	-28	0.61
K20Y	neutral	-65	0.82
K20V	neutral	-49	0.72
K21A	neutral	-17	0.57
K21R	neutral	-94	0.97
K21N	neutral	-61	0.82
K21D	effect	34	0.66
K21C	neutral	-12	0.57
K21Q	neutral	-49	0.72
K21E	effect	6	0.53
K21G	neutral	-16	0.57
K21H	neutral	-80	0.87
K21I	neutral	-24	0.61
K21L	neutral	-19	0.57
K21K	neutral	-99	0.97
K21M	effect	6	0.53
K21F	neutral	-13	0.57
K21P	effect	4	0.53
K21S	neutral	-52	0.78
K21T	neutral	-52	0.78
K21W	effect	64	0.8
K21Y	neutral	-7	0.53
K21V	neutral	-9	0.53
F22A	neutral	-33	0.66
F22R	neutral	-65	0.82
F22N	neutral	-47	0.72
F22D	effect	13	0.59
F22C	neutral	-55	0.78
F22Q	neutral	-59	0.78
F22E	neutral	-19	0.57
F22G	neutral	-16	0.57
F22H	neutral	-72	0.87
F22I	neutral	-52	0.78
F22L	neutral	-62	0.82
F22K	neutral	-52	0.78
F22M	neutral	-39	0.66
F22F	neutral	-99	0.97
F22P	neutral	-19	0.57
F22S	neutral	-61	0.82
F22T	neutral	-36	0.66
F22W	neutral	-33	0.66
F22Y	neutral	-80	0.87
F22V	neutral	-47	0.72
P23A	neutral	-69	0.82
P23R	neutral	-91	0.97
P23N	neutral	-87	0.93
P23D	neutral	-58	0.78
P23C	neutral	-73	0.87
P23Q	neutral	-85	0.93
P23E	neutral	-72	0.87
P23G	neutral	-64	0.82
P23H	neutral	-80	0.87
P23I	neutral	-48	0.72
P23L	neutral	-53	0.78
P23K	neutral	-88	0.93
P23M	neutral	-58	0.78
P23F	neutral	-28	0.61
P23P	neutral	-99	0.97
P23S	neutral	-91	0.97
P23T	neutral	-76	0.87
P23W	effect	25	0.63
P23Y	neutral	-54	0.78
P23V	neutral	-59	0.78
T24A	neutral	-62	0.82
T24R	neutral	-77	0.87
T24N	neutral	-84	0.93
T24D	neutral	-33	0.66
T24C	neutral	-17	0.57
T24Q	neutral	-86	0.93
T24E	neutral	-42	0.72
T24G	neutral	-59	0.78
T24H	neutral	-78	0.87
T24I	effect	1	0.53
T24L	neutral	-39	0.66
T24K	neutral	-89	0.93
T24M	neutral	-22	0.61
T24F	effect	19	0.59
T24P	neutral	-64	0.82
T24S	neutral	-88	0.93
T24T	neutral	-99	0.97
T24W	effect	30	0.66
T24Y	neutral	-1	0.53
T24V	neutral	-52	0.78
K25A	neutral	-60	0.78
K25R	neutral	-93	0.97
K25N	neutral	-78	0.87
K25D	neutral	-3	0.53
K25C	neutral	-67	0.82
K25Q	neutral	-70	0.82
K25E	neutral	-30	0.61
K25G	neutral	-51	0.78
K25H	neutral	-94	0.97
K25I	neutral	-65	0.82
K25L	neutral	-85	0.93
K25K	neutral	-99	0.97
K25M	neutral	-65	0.82
K25F	neutral	-59	0.78
K25P	neutral	-57	0.78
K25S	neutral	-72	0.87
K25T	neutral	-63	0.82
K25W	neutral	-14	0.57
K25Y	neutral	-88	0.93
K25V	neutral	-72	0.87
R26A	neutral	-15	0.57
R26R	neutral	-99	0.97
R26N	neutral	-90	0.93
R26D	effect	66	0.8
R26C	effect	10	0.59
R26Q	neutral	-65	0.82
R26E	neutral	-10	0.53
R26G	neutral	-10	0.53
R26H	neutral	-71	0.87
R26I	neutral	-41	0.72
R26L	neutral	-46	0.72
R26K	neutral	-96	0.97
R26M	neutral	-18	0.57
R26F	effect	33	0.66
R26P	neutral	-22	0.61
R26S	neutral	-48	0.72
R26T	neutral	-53	0.78
R26W	effect	48	0.71
R26Y	neutral	-16	0.57
R26V	neutral	-25	0.61
L27A	effect	31	0.66
L27R	effect	34	0.66
L27N	effect	48	0.71
L27D	effect	67	0.8
L27C	effect	1	0.53
L27Q	effect	17	0.59
L27E	effect	57	0.75
L27G	effect	58	0.75
L27H	neutral	-6	0.53
L27I	neutral	-32	0.66
L27L	neutral	-99	0.97
L27K	effect	55	0.75
L27M	neutral	-29	0.61
L27F	neutral	-17	0.57
L27P	effect	44	0.71
L27S	effect	26	0.63
L27T	effect	21	0.63
L27W	effect	48	0.71
L27Y	neutral	-9	0.53
L27V	neutral	-23	0.61
P28A	effect	21	0.63
P28R	effect	58	0.75
P28N	effect	51	0.75
P28D	effect	65	0.8
P28C	effect	21	0.63
P28Q	effect	46	0.71
P28E	effect	66	0.8
P28G	effect	56	0.75
P28H	effect	49	0.71
P28I	effect	48	0.71
P28L	effect	55	0.75
P28K	effect	66	0.8
P28M	effect	45	0.71
P28F	effect	62	0.8
P28P	neutral	-99	0.97
P28S	effect	39	0.66
P28T	effect	40	0.71
P28W	effect	67	0.8
P28Y	effect	61	0.8
P28V	effect	36	0.66
P29A	effect	10	0.59
P29R	effect	57	0.75
P29N	effect	27	0.63
P29D	effect	51	0.75
P29C	neutral	0	0.53
P29Q	effect	21	0.63
P29E	effect	50	0.75
P29G	effect	38	0.66
P29H	effect	29	0.63
P29I	effect	38	0.66
P29L	effect	41	0.71
P29K	effect	51	0.75
P29M	effect	25	0.63
P29F	effect	50	0.75
P29P	neutral	-99	0.97
P29S	neutral	-4	0.53
P29T	effect	15	0.59
P29W	effect	60	0.8
P29Y	effect	47	0.71
P29V	effect	28	0.63
G30A	effect	32	0.66
G30R	effect	73	0.85
G30N	effect	56	0.75
G30D	effect	77	0.85
G30C	neutral	-6	0.53
G30Q	effect	59	0.75
G30E	effect	76	0.85
G30G	neutral	-99	0.97
G30H	effect	67	0.8
G30I	effect	64	0.8
G30L	effect	55	0.75
G30K	effect	77	0.85
G30M	effect	58	0.75
G30F	effect	68	0.8
G30P	effect	72	0.85
G30S	neutral	-13	0.57
G30T	effect	50	0.75
G30W	effect	78	0.85
G30Y	effect	73	0.85
G30V	effect	57	0.75
P31A	effect	25	0.63
P31R	effect	66	0.8
P31N	effect	37	0.66
P31D	effect	57	0.75
P31C	effect	12	0.59
P31Q	effect	35	0.66
P31E	effect	63	0.8
P31G	effect	47	0.71
P31H	effect	41	0.71
P31I	effect	54	0.75
P31L	effect	56	0.75
P31K	effect	61	0.8
P31M	effect	43	0.71
P31F	effect	66	0.8
P31P	neutral	-99	0.97
P31S	effect	23	0.63
P31T	effect	24	0.63
P31W	effect	73	0.85
P31Y	effect	62	0.8
P31V	effect	42	0.71
K32A	effect	11	0.59
K32R	neutral	-93	0.97
K32N	neutral	-50	0.72
K32D	effect	68	0.8
K32C	neutral	-20	0.57
K32Q	effect	27	0.63
K32E	effect	58	0.75
K32G	effect	38	0.66
K32H	neutral	-24	0.61
K32I	neutral	-8	0.53
K32L	neutral	-1	0.53
K32K	neutral	-99	0.97
K32M	neutral	-30	0.61
K32F	neutral	-3	0.53
K32P	effect	21	0.63
K32S	neutral	-2	0.53
K32T	neutral	-64	0.82
K32W	neutral	-4	0.53
K32Y	effect	21	0.63
K32V	effect	1	0.53
P33A	neutral	-78	0.87
P33R	neutral	-11	0.57
P33N	neutral	-38	0.66
P33D	effect	11	0.59
P33C	neutral	-39	0.66
P33Q	neutral	-43	0.72
P33E	effect	12	0.59
P33G	neutral	-84	0.93
P33H	neutral	-6	0.53
P33I	effect	7	0.53
P33L	effect	10	0.59
P33K	neutral	-26	0.61
P33M	neutral	-7	0.53
P33F	effect	20	0.63
P33P	neutral	-99	0.97
P33S	neutral	-53	0.78
P33T	neutral	-51	0.78
P33W	effect	30	0.66
P33Y	effect	17	0.59
P33V	neutral	-4	0.53
W34A	effect	64	0.8
W34R	effect	70	0.85
W34N	effect	73	0.85
W34D	effect	81	0.91
W34C	effect	43	0.71
W34Q	effect	69	0.8
W34E	effect	75	0.85
W34G	effect	74	0.85
W34H	effect	73	0.85
W34I	effect	45	0.71
W34L	neutral	-7	0.53
W34K	effect	80	0.91
W34M	effect	50	0.75
W34F	effect	15	0.59
W34P	effect	86	0.91
W34S	effect	69	0.8
W34T	effect	72	0.85
W34W	neutral	-99	0.97
W34Y	effect	21	0.63
W34V	effect	50	0.75
P35A	effect	57	0.75
P35R	effect	87	0.91
P35N	effect	73	0.85
P35D	effect	81	0.91
P35C	effect	56	0.75
P35Q	effect	72	0.85
P35E	effect	84	0.91
P35G	effect	75	0.85
P35H	effect	44	0.71
P35I	effect	79	0.85
P35L	effect	80	0.91
P35K	effect	85	0.91
P35M	effect	74	0.85
P35F	effect	84	0.91
P35P	neutral	-99	0.97
P35S	effect	64	0.8
P35T	effect	67	0.8
P35W	effect	88	0.91
P35Y	effect	83	0.91
P35V	effect	75	0.85
I36A	effect	37	0.66
I36R	effect	77	0.85
I36N	effect	70	0.85
I36D	effect	79	0.85
I36C	effect	9	0.53
I36Q	effect	59	0.75
I36E	effect	72	0.85
I36G	effect	74	0.85
I36H	effect	70	0.85
I36I	neutral	-99	0.97
I36L	neutral	-21	0.61
I36K	effect	74	0.85
I36M	effect	21	0.63
I36F	effect	1	0.53
I36P	effect	82	0.91
I36S	effect	59	0.75
I36T	effect	58	0.75
I36W	effect	68	0.8
I36Y	effect	60	0.8
I36V	neutral	-75	0.87
I37A	effect	21	0.63
I37R	effect	61	0.8
I37N	effect	49	0.71
I37D	effect	67	0.8
I37C	neutral	-20	0.57
I37Q	effect	36	0.66
I37E	effect	54	0.75
I37G	effect	58	0.75
I37H	effect	47	0.71
I37I	neutral	-99	0.97
I37L	neutral	-85	0.93
I37K	effect	64	0.8
I37M	neutral	-41	0.72
I37F	neutral	-27	0.61
I37P	effect	68	0.8
I37S	effect	36	0.66
I37T	effect	19	0.59
I37W	effect	49	0.71
I37Y	effect	40	0.71
I37V	neutral	-85	0.93
G38A	effect	62	0.8
G38R	effect	92	0.95
G38N	effect	79	0.85
G38D	effect	89	0.91
G38C	effect	72	0.85
G38Q	effect	84	0.91
G38E	effect	91	0.95
G38G	neutral	-99	0.97
G38H	effect	88	0.91
G38I	effect	87	0.91
G38L	effect	88	0.91
G38K	effect	93	0.95
G38M	effect	86	0.91
G38F	effect	90	0.95
G38P	effect	90	0.95
G38S	effect	74	0.85
G38T	effect	79	0.85
G38W	effect	92	0.95
G38Y	effect	90	0.95
G38V	effect	78	0.85
N39A	effect	55	0.75
N39R	effect	83	0.91
N39N	neutral	-99	0.97
N39D	effect	76	0.85
N39C	effect	30	0.66
N39Q	effect	67	0.8
N39E	effect	80	0.91
N39G	effect	68	0.8
N39H	effect	6	0.53
N39I	effect	80	0.91
N39L	effect	83	0.91
N39K	effect	82	0.91
N39M	effect	77	0.85
N39F	effect	81	0.91
N39P	effect	81	0.91
N39S	effect	17	0.59
N39T	effect	51	0.75
N39W	effect	88	0.91
N39Y	effect	75	0.85
N39V	effect	76	0.85
L40A	effect	45	0.71
L40R	effect	75	0.85
L40N	effect	67	0.8
L40D	effect	81	0.91
L40C	effect	9	0.53
L40Q	effect	56	0.75
L40E	effect	73	0.85
L40G	effect	74	0.85
L40H	effect	63	0.8
L40I	neutral	-39	0.66
L40L	neutral	-99	0.97
L40K	effect	75	0.85
L40M	neutral	-61	0.82
L40F	neutral	-66	0.82
L40P	effect	79	0.85
L40S	effect	49	0.71
L40T	effect	54	0.75
L40W	effect	56	0.75
L40Y	effect	56	0.75
L40V	neutral	-5	0.53
N41A	effect	17	0.59
N41R	effect	61	0.8
N41N	neutral	-99	0.97
N41D	neutral	-35	0.66
N41C	effect	7	0.53
N41Q	effect	25	0.63
N41E	effect	51	0.75
N41G	neutral	-33	0.66
N41H	neutral	-51	0.78
N41I	effect	42	0.71
N41L	effect	8	0.53
N41K	effect	58	0.75
N41M	effect	19	0.59
N41F	effect	42	0.71
N41P	neutral	-14	0.57
N41S	effect	12	0.59
N41T	effect	3	0.53
N41W	effect	60	0.8
N41Y	effect	26	0.63
N41V	effect	30	0.66
L42A	effect	29	0.63
L42R	effect	57	0.75
L42N	effect	47	0.71
L42D	effect	66	0.8
L42C	effect	6	0.53
L42Q	neutral	-27	0.61
L42E	effect	58	0.75
L42G	effect	68	0.8
L42H	neutral	-63	0.82
L42I	neutral	-14	0.57
L42L	neutral	-99	0.97
L42K	effect	56	0.75
L42M	neutral	-84	0.93
L42F	effect	27	0.63
L42P	effect	73	0.85
L42S	effect	41	0.71
L42T	effect	38	0.66
L42W	effect	43	0.71
L42Y	effect	48	0.71
L42V	neutral	-6	0.53
I43A	effect	38	0.66
I43R	effect	66	0.8
I43N	effect	59	0.75
I43D	effect	71	0.85
I43C	effect	4	0.53
I43Q	effect	33	0.66
I43E	effect	62	0.8
I43G	effect	65	0.8
I43H	effect	56	0.75
I43I	neutral	-99	0.97
I43L	neutral	-92	0.97
I43K	effect	69	0.8
I43M	neutral	-83	0.93
I43F	effect	9	0.53
I43P	effect	70	0.85
I43S	effect	48	0.71
I43T	effect	47	0.71
I43W	effect	55	0.75
I43Y	effect	49	0.71
I43V	neutral	-71	0.87
G44A	effect	17	0.59
G44R	effect	65	0.8
G44N	effect	28	0.63
G44D	effect	37	0.66
G44C	effect	21	0.63
G44Q	effect	48	0.71
G44E	effect	70	0.85
G44G	neutral	-99	0.97
G44H	effect	58	0.75
G44I	effect	35	0.66
G44L	effect	42	0.71
G44K	effect	54	0.75
G44M	effect	25	0.63
G44F	effect	61	0.8
G44P	effect	56	0.75
G44S	effect	7	0.53
G44T	effect	19	0.59
G44W	effect	71	0.85
G44Y	effect	62	0.8
G44V	effect	46	0.71
S45A	neutral	-90	0.93
S45R	neutral	-82	0.93
S45N	neutral	-91	0.97
S45D	neutral	-77	0.87
S45C	neutral	-41	0.72
S45Q	neutral	-92	0.97
S45E	neutral	-87	0.93
S45G	neutral	-84	0.93
S45H	neutral	-88	0.93
S45I	neutral	-53	0.78
S45L	neutral	-56	0.78
S45K	neutral	-93	0.97
S45M	neutral	-73	0.87
S45F	effect	13	0.59
S45P	neutral	-95	0.97
S45S	neutral	-99	0.97
S45T	neutral	-95	0.97
S45W	effect	20	0.63
S45Y	effect	3	0.53
S45V	neutral	-62	0.82
L46A	neutral	-36	0.66
L46R	effect	11	0.59
L46N	neutral	-17	0.57
L46D	effect	39	0.66
L46C	neutral	-36	0.66
L46Q	neutral	-13	0.57
L46E	effect	28	0.63
L46G	effect	36	0.66
L46H	neutral	-27	0.61
L46I	neutral	-76	0.87
L46L	neutral	-99	0.97
L46K	effect	8	0.53
L46M	neutral	-69	0.82
L46F	neutral	-25	0.61
L46P	effect	2	0.53
L46S	effect	4	0.53
L46T	neutral	-53	0.78
L46W	effect	8	0.53
L46Y	neutral	-22	0.61
L46V	neutral	-68	0.82
A47A	neutral	-99	0.97
A47R	effect	27	0.63
A47N	neutral	-6	0.53
A47D	effect	33	0.66
A47C	neutral	-41	0.72
A47Q	neutral	-29	0.61
A47E	effect	28	0.63
A47G	neutral	-24	0.61
A47H	effect	20	0.63
A47I	neutral	-20	0.57
A47L	neutral	-8	0.53
A47K	effect	32	0.66
A47M	neutral	-8	0.53
A47F	effect	26	0.63
A47P	neutral	-65	0.82
A47S	neutral	-59	0.78
A47T	neutral	-42	0.72
A47W	effect	46	0.71
A47Y	effect	17	0.59
A47V	neutral	-50	0.72
H48A	effect	54	0.75
H48R	effect	55	0.75
H48N	effect	33	0.66
H48D	effect	74	0.85
H48C	effect	43	0.71
H48Q	effect	54	0.75
H48E	effect	68	0.8
H48G	effect	62	0.8
H48H	neutral	-99	0.97
H48I	effect	63	0.8
H48L	effect	69	0.8
H48K	effect	69	0.8
H48M	effect	59	0.75
H48F	effect	59	0.75
H48P	effect	72	0.85
H48S	effect	55	0.75
H48T	effect	59	0.75
H48W	effect	70	0.85
H48Y	effect	37	0.66
H48V	effect	57	0.75
Q49A	neutral	-9	0.53
Q49R	neutral	-93	0.97
Q49N	neutral	-3	0.53
Q49D	effect	26	0.63
Q49C	neutral	-24	0.61
Q49Q	neutral	-99	0.97
Q49E	neutral	-53	0.78
Q49G	effect	9	0.53
Q49H	neutral	-92	0.97
Q49I	neutral	-22	0.61
Q49L	neutral	-18	0.57
Q49K	neutral	-56	0.78
Q49M	neutral	-5	0.53
Q49F	effect	18	0.59
Q49P	effect	40	0.71
Q49S	neutral	-16	0.57
Q49T	neutral	-4	0.53
Q49W	effect	21	0.63
Q49Y	neutral	-6	0.53
Q49V	neutral	-37	0.66
S50A	neutral	-7	0.53
S50R	effect	44	0.71
S50N	neutral	-44	0.72
S50D	effect	30	0.66
S50C	neutral	-23	0.61
S50Q	effect	38	0.66
S50E	effect	45	0.71
S50G	effect	2	0.53
S50H	effect	48	0.71
S50I	effect	49	0.71
S50L	effect	56	0.75
S50K	effect	46	0.71
S50M	effect	47	0.71
S50F	effect	56	0.75
S50P	effect	66	0.8
S50S	neutral	-99	0.97
S50T	neutral	-46	0.72
S50W	effect	64	0.8
S50Y	effect	36	0.66
S50V	effect	35	0.66
L51A	neutral	-27	0.61
L51R	effect	35	0.66
L51N	effect	24	0.63
L51D	effect	50	0.75
L51C	neutral	-46	0.72
L51Q	effect	8	0.53
L51E	effect	33	0.66
L51G	effect	32	0.66
L51H	effect	15	0.59
L51I	neutral	-95	0.97
L51L	neutral	-99	0.97
L51K	effect	40	0.71
L51M	neutral	-84	0.93
L51F	neutral	-88	0.93
L51P	effect	48	0.71
L51S	effect	9	0.53
L51T	neutral	0	0.53
L51W	neutral	0	0.53
L51Y	neutral	-9	0.53
L51V	neutral	-84	0.93
H52A	neutral	-48	0.72
H52R	neutral	-53	0.78
H52N	effect	1	0.53
H52D	neutral	-16	0.57
H52C	neutral	-28	0.61
H52Q	neutral	-61	0.82
H52E	neutral	-12	0.57
H52G	effect	15	0.59
H52H	neutral	-99	0.97
H52I	effect	28	0.63
H52L	effect	19	0.59
H52K	effect	32	0.66
H52M	effect	20	0.63
H52F	effect	20	0.63
H52P	effect	62	0.8
H52S	neutral	0	0.53
H52T	neutral	-8	0.53
H52W	effect	37	0.66
H52Y	neutral	-46	0.72
H52V	effect	16	0.59
L53A	neutral	-91	0.97
L53R	neutral	-91	0.97
L53N	neutral	-91	0.97
L53D	neutral	-84	0.93
L53C	neutral	-93	0.97
L53Q	neutral	-94	0.97
L53E	neutral	-92	0.97
L53G	neutral	-95	0.97
L53H	neutral	-90	0.93
L53I	neutral	-97	0.97
L53L	neutral	-99	0.97
L53K	neutral	-94	0.97
L53M	neutral	-97	0.97
L53F	neutral	-97	0.97
L53P	neutral	-88	0.93
L53S	neutral	-95	0.97
L53T	neutral	-97	0.97
L53W	neutral	-64	0.82
L53Y	neutral	-95	0.97
L53V	neutral	-96	0.97
L54A	neutral	-10	0.53
L54R	effect	47	0.71
L54N	effect	35	0.66
L54D	effect	60	0.8
L54C	neutral	-47	0.72
L54Q	neutral	-11	0.57
L54E	effect	44	0.71
L54G	effect	46	0.71
L54H	effect	20	0.63
L54I	neutral	-63	0.82
L54L	neutral	-99	0.97
L54K	effect	48	0.71
L54M	neutral	-79	0.87
L54F	neutral	-43	0.72
L54P	effect	55	0.75
L54S	effect	24	0.63
L54T	effect	16	0.59
L54W	effect	1	0.53
L54Y	effect	12	0.59
L54V	neutral	-43	0.72
S55A	neutral	-64	0.82
S55R	effect	57	0.75
S55N	effect	29	0.63
S55D	effect	62	0.8
S55C	neutral	-29	0.61
S55Q	effect	41	0.71
S55E	effect	56	0.75
S55G	effect	13	0.59
S55H	effect	14	0.59
S55I	effect	44	0.71
S55L	effect	52	0.75
S55K	effect	51	0.75
S55M	effect	37	0.66
S55F	effect	35	0.66
S55P	effect	61	0.8
S55S	neutral	-99	0.97
S55T	neutral	-48	0.72
S55W	effect	59	0.75
S55Y	effect	37	0.66
S55V	effect	23	0.63
Q56A	neutral	-75	0.87
Q56R	neutral	-90	0.93
Q56N	neutral	-90	0.93
Q56D	neutral	-78	0.87
Q56C	neutral	-46	0.72
Q56Q	neutral	-99	0.97
Q56E	neutral	-86	0.93
Q56G	neutral	-70	0.82
Q56H	neutral	-70	0.82
Q56I	neutral	-40	0.66
Q56L	neutral	-84	0.93
Q56K	neutral	-94	0.97
Q56M	neutral	-50	0.72
Q56F	neutral	-15	0.57
Q56P	neutral	-59	0.78
Q56S	neutral	-87	0.93
Q56T	neutral	-92	0.97
Q56W	neutral	-1	0.53
Q56Y	neutral	-25	0.61
Q56V	neutral	-78	0.87
K57A	neutral	-20	0.57
K57R	neutral	-93	0.97
K57N	neutral	-22	0.61
K57D	effect	30	0.66
K57C	neutral	-26	0.61
K57Q	neutral	-84	0.93
K57E	neutral	-4	0.53
K57G	effect	13	0.59
K57H	neutral	-28	0.61
K57I	neutral	-42	0.72
K57L	neutral	-22	0.61
K57K	neutral	-99	0.97
K57M	neutral	-33	0.66
K57F	effect	18	0.59
K57P	effect	34	0.66
K57S	neutral	-21	0.61
K57T	neutral	-82	0.93
K57W	effect	31	0.66
K57Y	effect	14	0.59
K57V	neutral	-29	0.61
Y58A	effect	37	0.66
Y58R	effect	63	0.8
Y58N	effect	41	0.71
Y58D	effect	69	0.8
Y58C	neutral	-21	0.61
Y58Q	effect	48	0.71
Y58E	effect	69	0.8
Y58G	effect	64	0.8
Y58H	neutral	-60	0.78
Y58I	effect	30	0.66
Y58L	effect	27	0.63
Y58K	effect	72	0.85
Y58M	effect	31	0.66
Y58F	neutral	-24	0.61
Y58P	effect	79	0.85
Y58S	effect	60	0.8
Y58T	effect	53	0.75
Y58W	effect	34	0.66
Y58Y	neutral	-99	0.97
Y58V	effect	33	0.66
G59A	effect	32	0.66
G59R	effect	72	0.85
G59N	effect	40	0.71
G59D	effect	68	0.8
G59C	effect	31	0.66
G59Q	effect	53	0.75
G59E	effect	73	0.85
G59G	neutral	-99	0.97
G59H	effect	65	0.8
G59I	effect	69	0.8
G59L	effect	70	0.85
G59K	effect	76	0.85
G59M	effect	64	0.8
G59F	effect	73	0.85
G59P	effect	67	0.8
G59S	effect	29	0.63
G59T	effect	53	0.75
G59W	effect	75	0.85
G59Y	effect	70	0.85
G59V	effect	59	0.75
E60A	neutral	-3	0.53
E60R	effect	55	0.75
E60N	effect	21	0.63
E60D	neutral	-83	0.93
E60C	neutral	-6	0.53
E60Q	neutral	0	0.53
E60E	neutral	-99	0.97
E60G	effect	13	0.59
E60H	neutral	-10	0.53
E60I	effect	32	0.66
E60L	effect	32	0.66
E60K	effect	46	0.71
E60M	effect	20	0.63
E60F	effect	38	0.66
E60P	neutral	-70	0.82
E60S	neutral	-20	0.57
E60T	effect	14	0.59
E60W	effect	52	0.75
E60Y	effect	35	0.66
E60V	effect	21	0.63
I61A	effect	33	0.66
I61R	effect	66	0.8
I61N	effect	56	0.75
I61D	effect	73	0.85
I61C	neutral	-8	0.53
I61Q	effect	47	0.71
I61E	effect	64	0.8
I61G	effect	66	0.8
I61H	effect	57	0.75
I61I	neutral	-99	0.97
I61L	neutral	-95	0.97
I61K	effect	73	0.85
I61M	neutral	-2	0.53
I61F	effect	3	0.53
I61P	effect	77	0.85
I61S	effect	47	0.71
I61T	effect	32	0.66
I61W	effect	65	0.8
I61Y	effect	54	0.75
I61V	neutral	-43	0.72
M62A	effect	24	0.63
M62R	effect	65	0.8
M62N	effect	54	0.75
M62D	effect	66	0.8
M62C	neutral	-37	0.66
M62Q	effect	42	0.71
M62E	effect	60	0.8
M62G	effect	55	0.75
M62H	effect	49	0.71
M62I	neutral	-26	0.61
M62L	neutral	-1	0.53
M62K	effect	67	0.8
M62M	neutral	-99	0.97
M62F	neutral	-13	0.57
M62P	effect	73	0.85
M62S	effect	33	0.66
M62T	effect	44	0.71
M62W	effect	58	0.75
M62Y	effect	2	0.53
M62V	neutral	-58	0.78
Y63A	neutral	-37	0.66
Y63R	neutral	-46	0.72
Y63N	neutral	-24	0.61
Y63D	effect	18	0.59
Y63C	neutral	-61	0.82
Y63Q	neutral	-81	0.93
Y63E	neutral	-10	0.53
Y63G	neutral	-18	0.57
Y63H	neutral	-85	0.93
Y63I	neutral	-46	0.72
Y63L	neutral	-80	0.87
Y63K	neutral	-26	0.61
Y63M	neutral	-65	0.82
Y63F	neutral	-84	0.93
Y63P	effect	16	0.59
Y63S	neutral	-72	0.87
Y63T	neutral	-57	0.78
Y63W	neutral	-63	0.82
Y63Y	neutral	-99	0.97
Y63V	neutral	-47	0.72
L64A	effect	27	0.63
L64R	effect	73	0.85
L64N	effect	63	0.8
L64D	effect	76	0.85
L64C	neutral	-3	0.53
L64Q	effect	52	0.75
L64E	effect	67	0.8
L64G	effect	70	0.85
L64H	effect	59	0.75
L64I	neutral	-37	0.66
L64L	neutral	-99	0.97
L64K	effect	75	0.85
L64M	neutral	-42	0.72
L64F	effect	4	0.53
L64P	effect	79	0.85
L64S	effect	55	0.75
L64T	effect	49	0.71
L64W	effect	58	0.75
L64Y	effect	57	0.75
L64V	neutral	-73	0.87
K65A	effect	57	0.75
K65R	neutral	-82	0.93
K65N	effect	58	0.75
K65D	effect	84	0.91
K65C	effect	51	0.75
K65Q	neutral	-49	0.72
K65E	effect	75	0.85
K65G	effect	70	0.85
K65H	effect	1	0.53
K65I	effect	63	0.8
K65L	effect	58	0.75
K65K	neutral	-99	0.97
K65M	effect	40	0.71
K65F	effect	57	0.75
K65P	effect	85	0.91
K65S	effect	50	0.75
K65T	effect	59	0.75
K65W	effect	4	0.53
K65Y	effect	45	0.71
K65V	effect	62	0.8
F66A	effect	45	0.71
F66R	effect	75	0.85
F66N	effect	69	0.8
F66D	effect	81	0.91
F66C	effect	20	0.63
F66Q	effect	66	0.8
F66E	effect	74	0.85
F66G	effect	71	0.85
F66H	effect	67	0.8
F66I	effect	30	0.66
F66L	neutral	-50	0.72
F66K	effect	77	0.85
F66M	neutral	-12	0.57
F66F	neutral	-99	0.97
F66P	effect	81	0.91
F66S	effect	65	0.8
F66T	effect	61	0.8
F66W	effect	65	0.8
F66Y	effect	55	0.75
F66V	effect	37	0.66
G67A	effect	63	0.8
G67R	effect	89	0.91
G67N	effect	81	0.91
G67D	effect	89	0.91
G67C	effect	64	0.8
G67Q	effect	88	0.91
G67E	effect	90	0.95
G67G	neutral	-99	0.97
G67H	effect	91	0.95
G67I	effect	88	0.91
G67L	effect	89	0.91
G67K	effect	94	0.95
G67M	effect	86	0.91
G67F	effect	88	0.91
G67P	effect	92	0.95
G67S	effect	75	0.85
G67T	effect	83	0.91
G67W	effect	91	0.95
G67Y	effect	91	0.95
G67V	effect	86	0.91
Q68A	neutral	-31	0.66
Q68R	effect	7	0.53
Q68N	neutral	-44	0.72
Q68D	effect	4	0.53
Q68C	neutral	-72	0.87
Q68Q	neutral	-99	0.97
Q68E	neutral	-35	0.66
Q68G	neutral	-27	0.61
Q68H	neutral	-51	0.78
Q68I	neutral	-33	0.66
Q68L	neutral	-37	0.66
Q68K	neutral	-64	0.82
Q68M	neutral	-53	0.78
Q68F	neutral	-81	0.93
Q68P	effect	12	0.59
Q68S	neutral	-96	0.97
Q68T	neutral	-43	0.72
Q68W	neutral	-19	0.57
Q68Y	neutral	-43	0.72
Q68V	neutral	-38	0.66
F69A	neutral	-34	0.66
F69R	neutral	-45	0.72
F69N	neutral	-38	0.66
F69D	effect	6	0.53
F69C	neutral	-72	0.87
F69Q	neutral	-46	0.72
F69E	neutral	-7	0.53
F69G	neutral	-14	0.57
F69H	neutral	-52	0.78
F69I	neutral	-66	0.82
F69L	neutral	-64	0.82
F69K	neutral	-42	0.72
F69M	neutral	-71	0.87
F69F	neutral	-99	0.97
F69P	effect	12	0.59
F69S	neutral	-48	0.72
F69T	neutral	-43	0.72
F69W	neutral	-18	0.57
F69Y	neutral	-82	0.93
F69V	neutral	-76	0.87
P70A	effect	29	0.63
P70R	effect	46	0.71
P70N	neutral	-45	0.72
P70D	neutral	-31	0.66
P70C	effect	5	0.53
P70Q	effect	25	0.63
P70E	effect	51	0.75
P70G	effect	31	0.66
P70H	neutral	-55	0.78
P70I	effect	44	0.71
P70L	effect	36	0.66
P70K	effect	63	0.8
P70M	effect	41	0.71
P70F	effect	58	0.75
P70P	neutral	-99	0.97
P70S	neutral	-44	0.72
P70T	effect	13	0.59
P70W	effect	59	0.75
P70Y	effect	50	0.75
P70V	effect	41	0.71
V71A	neutral	-22	0.61
V71R	effect	73	0.85
V71N	effect	38	0.66
V71D	effect	71	0.85
V71C	neutral	-35	0.66
V71Q	effect	59	0.75
V71E	effect	62	0.8
V71G	effect	63	0.8
V71H	effect	43	0.71
V71I	neutral	-33	0.66
V71L	effect	51	0.75
V71K	effect	76	0.85
V71M	effect	14	0.59
V71F	effect	43	0.71
V71P	effect	73	0.85
V71S	effect	36	0.66
V71T	neutral	-53	0.78
V71W	effect	75	0.85
V71Y	effect	66	0.8
V71V	neutral	-99	0.97
V72A	effect	25	0.63
V72R	effect	79	0.85
V72N	effect	65	0.8
V72D	effect	76	0.85
V72C	neutral	-22	0.61
V72Q	effect	68	0.8
V72E	effect	69	0.8
V72G	effect	70	0.85
V72H	effect	75	0.85
V72I	neutral	-51	0.78
V72L	neutral	-18	0.57
V72K	effect	79	0.85
V72M	effect	25	0.63
V72F	effect	41	0.71
V72P	effect	79	0.85
V72S	effect	55	0.75
V72T	effect	43	0.71
V72W	effect	82	0.91
V72Y	effect	68	0.8
V72V	neutral	-99	0.97
V73A	effect	35	0.66
V73R	effect	87	0.91
V73N	effect	77	0.85
V73D	effect	85	0.91
V73C	effect	26	0.63
V73Q	effect	78	0.85
V73E	effect	78	0.85
V73G	effect	79	0.85
V73H	effect	81	0.91
V73I	neutral	-50	0.72
V73L	effect	66	0.8
V73K	effect	87	0.91
V73M	effect	61	0.8
V73F	effect	71	0.85
V73P	effect	83	0.91
V73S	effect	69	0.8
V73T	effect	58	0.75
V73W	effect	82	0.91
V73Y	effect	78	0.85
V73V	neutral	-99	0.97
A74A	neutral	-99	0.97
A74R	effect	66	0.8
A74N	effect	47	0.71
A74D	effect	71	0.85
A74C	neutral	-85	0.93
A74Q	effect	51	0.75
A74E	effect	71	0.85
A74G	neutral	-85	0.93
A74H	effect	55	0.75
A74I	effect	6	0.53
A74L	effect	35	0.66
A74K	effect	69	0.8
A74M	effect	29	0.63
A74F	effect	44	0.71
A74P	effect	67	0.8
A74S	effect	4	0.53
A74T	effect	3	0.53
A74W	effect	74	0.85
A74Y	effect	63	0.8
A74V	neutral	-74	0.87
S75A	neutral	-7	0.53
S75R	effect	80	0.91
S75N	effect	56	0.75
S75D	effect	82	0.91
S75C	effect	16	0.59
S75Q	effect	63	0.8
S75E	effect	80	0.91
S75G	effect	48	0.71
S75H	effect	68	0.8
S75I	effect	80	0.91
S75L	effect	74	0.85
S75K	effect	83	0.91
S75M	effect	75	0.85
S75F	effect	74	0.85
S75P	effect	85	0.91
S75S	neutral	-99	0.97
S75T	effect	31	0.66
S75W	effect	85	0.91
S75Y	effect	81	0.91
S75V	effect	77	0.85
T76A	effect	39	0.66
T76R	effect	66	0.8
T76N	neutral	-5	0.53
T76D	effect	51	0.75
T76C	effect	13	0.59
T76Q	effect	40	0.71
T76E	effect	63	0.8
T76G	effect	27	0.63
T76H	effect	42	0.71
T76I	effect	61	0.8
T76L	effect	66	0.8
T76K	effect	68	0.8
T76M	effect	52	0.75
T76F	effect	68	0.8
T76P	effect	59	0.75
T76S	neutral	-93	0.97
T76T	neutral	-99	0.97
T76W	effect	74	0.85
T76Y	effect	62	0.8
T76V	effect	56	0.75
P77A	neutral	-76	0.87
P77R	effect	48	0.71
P77N	neutral	-2	0.53
P77D	effect	31	0.66
P77C	neutral	-57	0.78
P77Q	neutral	-39	0.66
P77E	neutral	-8	0.53
P77G	neutral	-44	0.72
P77H	effect	31	0.66
P77I	neutral	-43	0.72
P77L	neutral	-38	0.66
P77K	neutral	-27	0.61
P77M	neutral	-53	0.78
P77F	effect	44	0.71
P77P	neutral	-99	0.97
P77S	neutral	-65	0.82
P77T	neutral	-60	0.78
P77W	effect	58	0.75
P77Y	effect	39	0.66
P77V	neutral	-86	0.93
G78A	neutral	-73	0.87
G78R	neutral	-11	0.57
G78N	neutral	-47	0.72
G78D	neutral	-72	0.87
G78C	neutral	-47	0.72
G78Q	neutral	-21	0.61
G78E	neutral	-83	0.93
G78G	neutral	-99	0.97
G78H	neutral	-18	0.57
G78I	neutral	-12	0.57
G78L	effect	3	0.53
G78K	effect	2	0.53
G78M	neutral	-59	0.78
G78F	effect	5	0.53
G78P	effect	3	0.53
G78S	neutral	-85	0.93
G78T	neutral	-42	0.72
G78W	effect	25	0.63
G78Y	neutral	-14	0.57
G78V	neutral	-15	0.57
M79A	neutral	-52	0.78
M79R	effect	54	0.75
M79N	effect	42	0.71
M79D	effect	56	0.75
M79C	neutral	-16	0.57
M79Q	effect	22	0.63
M79E	effect	45	0.71
M79G	effect	29	0.63
M79H	effect	34	0.66
M79I	neutral	-68	0.82
M79L	neutral	-19	0.57
M79K	effect	56	0.75
M79M	neutral	-99	0.97
M79F	effect	24	0.63
M79P	effect	58	0.75
M79S	effect	14	0.59
M79T	neutral	-45	0.72
M79W	effect	43	0.71
M79Y	effect	27	0.63
M79V	neutral	-68	0.82
A80A	neutral	-99	0.97
A80R	effect	71	0.85
A80N	effect	59	0.75
A80D	effect	78	0.85
A80C	neutral	-9	0.53
A80Q	effect	58	0.75
A80E	effect	72	0.85
A80G	effect	34	0.66
A80H	effect	67	0.8
A80I	effect	45	0.71
A80L	effect	63	0.8
A80K	effect	70	0.85
A80M	effect	41	0.71
A80F	effect	70	0.85
A80P	effect	72	0.85
A80S	effect	22	0.63
A80T	effect	18	0.59
A80W	effect	79	0.85
A80Y	effect	68	0.8
A80V	effect	35	0.66
R81A	neutral	-41	0.72
R81R	neutral	-99	0.97
R81N	neutral	-5	0.53
R81D	effect	51	0.75
R81C	neutral	-10	0.53
R81Q	neutral	-70	0.82
R81E	neutral	-62	0.82
R81G	effect	20	0.63
R81H	neutral	-25	0.61
R81I	effect	19	0.59
R81L	effect	21	0.63
R81K	neutral	-97	0.97
R81M	neutral	-2	0.53
R81F	effect	35	0.66
R81P	effect	50	0.75
R81S	neutral	-53	0.78
R81T	neutral	-22	0.61
R81W	effect	45	0.71
R81Y	effect	28	0.63
R81V	effect	19	0.59
L82A	neutral	-96	0.97
L82R	neutral	-94	0.97
L82N	neutral	-93	0.97
L82D	neutral	-86	0.93
L82C	neutral	-95	0.97
L82Q	neutral	-97	0.97
L82E	neutral	-94	0.97
L82G	neutral	-92	0.97
L82H	neutral	-98	0.97
L82I	neutral	-98	0.97
L82L	neutral	-99	0.97
L82K	neutral	-94	0.97
L82M	neutral	-98	0.97
L82F	neutral	-99	0.97
L82P	neutral	-92	0.97
L82S	neutral	-95	0.97
L82T	neutral	-96	0.97
L82W	neutral	-90	0.93
L82Y	neutral	-99	0.97
L82V	neutral	-98	0.97
F83A	neutral	-50	0.72
F83R	neutral	-24	0.61
F83N	neutral	-16	0.57
F83D	effect	10	0.59
F83C	neutral	-82	0.93
F83Q	neutral	-38	0.66
F83E	neutral	-2	0.53
F83G	neutral	-18	0.57
F83H	neutral	-23	0.61
F83I	neutral	-95	0.97
F83L	neutral	-89	0.93
F83K	neutral	-10	0.53
F83M	neutral	-81	0.93
F83F	neutral	-99	0.97
F83P	neutral	-1	0.53
F83S	neutral	-37	0.66
F83T	neutral	-39	0.66
F83W	neutral	-39	0.66
F83Y	neutral	-59	0.78
F83V	neutral	-92	0.97
L84A	effect	19	0.59
L84R	effect	54	0.75
L84N	effect	49	0.71
L84D	effect	69	0.8
L84C	neutral	-1	0.53
L84Q	effect	40	0.71
L84E	effect	60	0.8
L84G	effect	61	0.8
L84H	effect	49	0.71
L84I	neutral	-9	0.53
L84L	neutral	-99	0.97
L84K	effect	57	0.75
L84M	neutral	-34	0.66
L84F	neutral	-4	0.53
L84P	effect	65	0.8
L84S	effect	39	0.66
L84T	effect	33	0.66
L84W	effect	46	0.71
L84Y	effect	33	0.66
L84V	neutral	-14	0.57
R85A	effect	38	0.66
R85R	neutral	-99	0.97
R85N	effect	32	0.66
R85D	effect	78	0.85
R85C	effect	29	0.63
R85Q	effect	5	0.53
R85E	effect	61	0.8
R85G	effect	49	0.71
R85H	effect	29	0.63
R85I	effect	41	0.71
R85L	effect	37	0.66
R85K	neutral	-89	0.93
R85M	effect	35	0.66
R85F	effect	59	0.75
R85P	effect	74	0.85
R85S	effect	25	0.63
R85T	effect	11	0.59
R85W	effect	66	0.8
R85Y	effect	55	0.75
R85V	effect	42	0.71
T86A	neutral	-38	0.66
T86R	effect	57	0.75
T86N	neutral	-65	0.82
T86D	effect	32	0.66
T86C	effect	4	0.53
T86Q	effect	13	0.59
T86E	effect	48	0.71
T86G	effect	41	0.71
T86H	effect	32	0.66
T86I	neutral	-26	0.61
T86L	effect	44	0.71
T86K	effect	33	0.66
T86M	effect	33	0.66
T86F	effect	54	0.75
T86P	effect	57	0.75
T86S	neutral	0	0.53
T86T	neutral	-99	0.97
T86W	effect	64	0.8
T86Y	effect	50	0.75
T86V	neutral	-43	0.72
H87A	effect	35	0.66
H87R	effect	12	0.59
H87N	neutral	-67	0.82
H87D	effect	67	0.8
H87C	effect	30	0.66
H87Q	neutral	-23	0.61
H87E	effect	55	0.75
H87G	effect	46	0.71
H87H	neutral	-99	0.97
H87I	effect	43	0.71
H87L	effect	37	0.66
H87K	neutral	-28	0.61
H87M	neutral	-57	0.78
H87F	effect	31	0.66
H87P	effect	73	0.85
H87S	effect	40	0.71
H87T	effect	39	0.66
H87W	effect	52	0.75
H87Y	neutral	-52	0.78
H87V	effect	34	0.66
D88A	effect	34	0.66
D88R	effect	76	0.85
D88N	effect	52	0.75
D88D	neutral	-99	0.97
D88C	effect	42	0.71
D88Q	effect	57	0.75
D88E	effect	31	0.66
D88G	effect	50	0.75
D88H	effect	67	0.8
D88I	effect	68	0.8
D88L	effect	73	0.85
D88K	effect	76	0.85
D88M	effect	66	0.8
D88F	effect	67	0.8
D88P	effect	78	0.85
D88S	effect	40	0.71
D88T	effect	47	0.71
D88W	effect	78	0.85
D88Y	effect	71	0.85
D88V	effect	65	0.8
T89A	neutral	-95	0.97
T89R	neutral	-79	0.87
T89N	neutral	-94	0.97
T89D	neutral	-81	0.93
T89C	neutral	-80	0.87
T89Q	neutral	-94	0.97
T89E	neutral	-89	0.93
T89G	neutral	-86	0.93
T89H	neutral	-93	0.97
T89I	neutral	-82	0.93
T89L	neutral	-90	0.93
T89K	neutral	-85	0.93
T89M	neutral	-84	0.93
T89F	neutral	-56	0.78
T89P	neutral	-81	0.93
T89S	neutral	-96	0.97
T89T	neutral	-99	0.97
T89W	neutral	-44	0.72
T89Y	neutral	-77	0.87
T89V	neutral	-91	0.97
V90A	neutral	-75	0.87
V90R	neutral	-3	0.53
V90N	neutral	-65	0.82
V90D	effect	2	0.53
V90C	neutral	-76	0.87
V90Q	neutral	-37	0.66
V90E	neutral	-14	0.57
V90G	effect	37	0.66
V90H	effect	37	0.66
V90I	neutral	-93	0.97
V90L	neutral	-74	0.87
V90K	neutral	-23	0.61
V90M	neutral	-66	0.82
V90F	neutral	-22	0.61
V90P	neutral	-1	0.53
V90S	neutral	-58	0.78
V90T	neutral	-76	0.87
V90W	effect	51	0.75
V90Y	effect	24	0.63
V90V	neutral	-99	0.97
F91A	effect	41	0.71
F91R	effect	72	0.85
F91N	effect	71	0.85
F91D	effect	82	0.91
F91C	neutral	-27	0.61
F91Q	effect	63	0.8
F91E	effect	74	0.85
F91G	effect	71	0.85
F91H	effect	63	0.8
F91I	effect	25	0.63
F91L	neutral	-35	0.66
F91K	effect	75	0.85
F91M	effect	33	0.66
F91F	neutral	-99	0.97
F91P	effect	82	0.91
F91S	effect	54	0.75
F91T	effect	62	0.8
F91W	effect	6	0.53
F91Y	neutral	-6	0.53
F91V	effect	43	0.71
A92A	neutral	-99	0.97
A92R	effect	76	0.85
A92N	effect	72	0.85
A92D	effect	81	0.91
A92C	effect	24	0.63
A92Q	effect	73	0.85
A92E	effect	84	0.91
A92G	effect	58	0.75
A92H	effect	75	0.85
A92I	neutral	-13	0.57
A92L	effect	14	0.59
A92K	effect	84	0.91
A92M	effect	67	0.8
A92F	effect	78	0.85
A92P	effect	84	0.91
A92S	neutral	-69	0.82
A92T	neutral	-10	0.53
A92W	effect	80	0.91
A92Y	effect	76	0.85
A92V	neutral	-4	0.53
S93A	neutral	-15	0.57
S93R	effect	6	0.53
S93N	neutral	-88	0.93
S93D	neutral	-73	0.87
S93C	neutral	-65	0.82
S93Q	neutral	-37	0.66
S93E	effect	12	0.59
S93G	neutral	-63	0.82
S93H	neutral	-46	0.72
S93I	effect	66	0.8
S93L	effect	62	0.8
S93K	effect	14	0.59
S93M	effect	57	0.75
S93F	effect	66	0.8
S93P	effect	36	0.66
S93S	neutral	-99	0.97
S93T	neutral	-55	0.78
S93W	effect	70	0.85
S93Y	neutral	-14	0.57
S93V	effect	60	0.8
R94A	effect	62	0.8
R94R	neutral	-99	0.97
R94N	effect	65	0.8
R94D	effect	87	0.91
R94C	effect	61	0.8
R94Q	effect	60	0.8
R94E	effect	79	0.85
R94G	effect	78	0.85
R94H	effect	59	0.75
R94I	effect	66	0.8
R94L	effect	67	0.8
R94K	effect	38	0.66
R94M	effect	65	0.8
R94F	effect	79	0.85
R94P	effect	81	0.91
R94S	effect	65	0.8
R94T	effect	63	0.8
R94W	effect	85	0.91
R94Y	effect	76	0.85
R94V	effect	70	0.85
P95A	neutral	-8	0.53
P95R	effect	17	0.59
P95N	neutral	-17	0.57
P95D	effect	27	0.63
P95C	neutral	-17	0.57
P95Q	neutral	-17	0.57
P95E	effect	33	0.66
P95G	effect	15	0.59
P95H	neutral	-11	0.57
P95I	effect	21	0.63
P95L	effect	19	0.59
P95K	effect	12	0.59
P95M	effect	13	0.59
P95F	effect	29	0.63
P95P	neutral	-99	0.97
P95S	neutral	-16	0.57
P95T	neutral	-8	0.53
P95W	effect	45	0.71
P95Y	effect	5	0.53
P95V	effect	13	0.59
P96A	neutral	-72	0.87
P96R	neutral	-90	0.93
P96N	neutral	-73	0.87
P96D	neutral	-48	0.72
P96C	neutral	-43	0.72
P96Q	neutral	-84	0.93
P96E	neutral	-52	0.78
P96G	neutral	-42	0.72
P96H	neutral	-37	0.66
P96I	neutral	-55	0.78
P96L	neutral	-49	0.72
P96K	neutral	-89	0.93
P96M	neutral	-69	0.82
P96F	effect	7	0.53
P96P	neutral	-99	0.97
P96S	neutral	-64	0.82
P96T	neutral	-68	0.82
P96W	effect	27	0.63
P96Y	neutral	-6	0.53
P96V	neutral	-58	0.78
L97A	neutral	-17	0.57
L97R	neutral	-5	0.53
L97N	neutral	-34	0.66
L97D	effect	26	0.63
L97C	neutral	-58	0.78
L97Q	neutral	-31	0.66
L97E	effect	6	0.53
L97G	effect	12	0.59
L97H	neutral	-58	0.78
L97I	neutral	-74	0.87
L97L	neutral	-99	0.97
L97K	effect	10	0.59
L97M	neutral	-81	0.93
L97F	neutral	-84	0.93
L97P	neutral	-9	0.53
L97S	neutral	-38	0.66
L97T	neutral	-81	0.93
L97W	neutral	-11	0.57
L97Y	neutral	-67	0.82
L97V	neutral	-54	0.78
S98A	neutral	-91	0.97
S98R	effect	32	0.66
S98N	effect	7	0.53
S98D	effect	25	0.63
S98C	neutral	-38	0.66
S98Q	effect	14	0.59
S98E	effect	31	0.66
S98G	neutral	-8	0.53
S98H	effect	14	0.59
S98I	effect	14	0.59
S98L	effect	7	0.53
S98K	effect	26	0.63
S98M	neutral	-5	0.53
S98F	effect	24	0.63
S98P	effect	36	0.66
S98S	neutral	-99	0.97
S98T	neutral	-35	0.66
S98W	effect	45	0.71
S98Y	effect	30	0.66
S98V	neutral	-9	0.53
V99A	neutral	-78	0.87
V99R	effect	61	0.8
V99N	effect	24	0.63
V99D	effect	62	0.8
V99C	neutral	-72	0.87
V99Q	effect	40	0.71
V99E	effect	53	0.75
V99G	neutral	-37	0.66
V99H	effect	49	0.71
V99I	neutral	-11	0.57
V99L	effect	25	0.63
V99K	effect	63	0.8
V99M	effect	6	0.53
V99F	effect	25	0.63
V99P	effect	49	0.71
V99S	neutral	-41	0.72
V99T	neutral	-10	0.53
V99W	effect	23	0.63
V99Y	effect	49	0.71
V99V	neutral	-99	0.97
G100A	neutral	-11	0.57
G100R	effect	57	0.75
G100N	effect	35	0.66
G100D	effect	58	0.75
G100C	effect	11	0.59
G100Q	effect	39	0.66
G100E	effect	53	0.75
G100G	neutral	-99	0.97
G100H	effect	55	0.75
G100I	effect	54	0.75
G100L	effect	50	0.75
G100K	effect	58	0.75
G100M	effect	59	0.75
G100F	effect	61	0.8
G100P	effect	57	0.75
G100S	effect	21	0.63
G100T	effect	30	0.66
G100W	effect	57	0.75
G100Y	effect	61	0.8
[truncated: 8,141 more rows]

## Sheet: R. simplex F3'H2
Variant	Predicted Effect	Score	Expected Accuracy
M1A	neutral	-77	0.87
M1R	neutral	-81	0.93
M1N	neutral	-77	0.87
M1D	neutral	-56	0.78
M1C	neutral	-91	0.97
M1Q	neutral	-89	0.93
M1E	neutral	-86	0.93
M1G	neutral	-43	0.72
M1H	neutral	-89	0.93
M1I	neutral	-95	0.97
M1L	neutral	-94	0.97
M1K	neutral	-85	0.93
M1M	neutral	-99	0.97
M1F	neutral	-93	0.97
M1P	neutral	-73	0.87
M1S	neutral	-84	0.93
M1T	neutral	-89	0.93
M1W	neutral	-74	0.87
M1Y	neutral	-92	0.97
M1V	neutral	-94	0.97
E2A	neutral	-68	0.82
E2R	neutral	-80	0.87
E2N	neutral	-87	0.93
E2D	neutral	-93	0.97
E2C	neutral	-73	0.87
E2Q	neutral	-86	0.93
E2E	neutral	-99	0.97
E2G	neutral	-81	0.93
E2H	neutral	-83	0.93
E2I	neutral	-72	0.87
E2L	neutral	-67	0.82
E2K	neutral	-83	0.93
E2M	neutral	-65	0.82
E2F	neutral	-60	0.78
E2P	neutral	-83	0.93
E2S	neutral	-87	0.93
E2T	neutral	-89	0.93
E2W	neutral	-21	0.61
E2Y	neutral	-71	0.87
E2V	neutral	-78	0.87
S3A	neutral	-89	0.93
S3R	neutral	-88	0.93
S3N	neutral	-95	0.97
S3D	neutral	-87	0.93
S3C	neutral	-82	0.93
S3Q	neutral	-88	0.93
S3E	neutral	-88	0.93
S3G	neutral	-92	0.97
S3H	neutral	-88	0.93
S3I	neutral	-81	0.93
S3L	neutral	-72	0.87
S3K	neutral	-89	0.93
S3M	neutral	-73	0.87
S3F	neutral	-65	0.82
S3P	neutral	-86	0.93
S3S	neutral	-99	0.97
S3T	neutral	-96	0.97
S3W	neutral	-2	0.53
S3Y	neutral	-71	0.87
S3V	neutral	-81	0.93
W4A	effect	68	0.8
W4R	effect	50	0.75
W4N	effect	63	0.8
W4D	effect	64	0.8
W4C	effect	39	0.66
W4Q	effect	52	0.75
W4E	effect	47	0.71
W4G	effect	74	0.85
W4H	effect	22	0.63
W4I	effect	22	0.63
W4L	effect	34	0.66
W4K	effect	57	0.75
W4M	effect	39	0.66
W4F	effect	5	0.53
W4P	effect	75	0.85
W4S	effect	68	0.8
W4T	effect	51	0.75
W4W	neutral	-99	0.97
W4Y	neutral	-8	0.53
W4V	effect	42	0.71
W5A	effect	63	0.8
W5R	effect	51	0.75
W5N	effect	64	0.8
W5D	effect	61	0.8
W5C	effect	29	0.63
W5Q	effect	51	0.75
W5E	effect	45	0.71
W5G	effect	71	0.85
W5H	effect	23	0.63
W5I	effect	28	0.63
W5L	effect	33	0.66
W5K	effect	58	0.75
W5M	effect	30	0.66
W5F	neutral	-1	0.53
W5P	effect	73	0.85
W5S	effect	66	0.8
W5T	effect	48	0.71
W5W	neutral	-99	0.97
W5Y	neutral	-9	0.53
W5V	effect	34	0.66
A6A	neutral	-99	0.97
A6R	neutral	-45	0.72
A6N	neutral	-63	0.82
A6D	neutral	-27	0.61
A6C	neutral	-57	0.78
A6Q	neutral	-60	0.78
A6E	neutral	-47	0.72
A6G	neutral	-72	0.87
A6H	neutral	-56	0.78
A6I	neutral	-46	0.72
A6L	neutral	-27	0.61
A6K	neutral	-47	0.72
A6M	neutral	-46	0.72
A6F	effect	4	0.53
A6P	neutral	-43	0.72
A6S	neutral	-82	0.93
A6T	neutral	-79	0.87
A6W	effect	56	0.75
A6Y	neutral	-17	0.57
A6V	neutral	-51	0.78
I7A	neutral	-9	0.53
I7R	neutral	-13	0.57
I7N	neutral	-16	0.57
I7D	effect	15	0.59
I7C	neutral	-54	0.78
I7Q	neutral	-46	0.72
I7E	neutral	-28	0.61
I7G	effect	19	0.59
I7H	neutral	-38	0.66
I7I	neutral	-99	0.97
I7L	neutral	-88	0.93
I7K	neutral	-24	0.61
I7M	neutral	-83	0.93
I7F	neutral	-53	0.78
I7P	effect	1	0.53
I7S	neutral	-37	0.66
I7T	neutral	-53	0.78
I7W	effect	22	0.63
I7Y	neutral	-32	0.66
I7V	neutral	-89	0.93
L8A	effect	1	0.53
L8R	effect	23	0.63
L8N	effect	19	0.59
L8D	effect	51	0.75
L8C	neutral	-20	0.57
L8Q	neutral	-13	0.57
L8E	effect	7	0.53
L8G	effect	46	0.71
L8H	neutral	-5	0.53
L8I	neutral	-81	0.93
L8L	neutral	-99	0.97
L8K	effect	15	0.59
L8M	neutral	-80	0.87
L8F	neutral	-27	0.61
L8P	effect	33	0.66
L8S	effect	12	0.59
L8T	neutral	-22	0.61
L8W	effect	37	0.66
L8Y	neutral	-16	0.57
L8V	neutral	-66	0.82
L9A	neutral	-2	0.53
L9R	effect	23	0.63
L9N	effect	13	0.59
L9D	effect	44	0.71
L9C	neutral	-25	0.61
L9Q	neutral	-17	0.57
L9E	effect	1	0.53
L9G	effect	40	0.71
L9H	neutral	-5	0.53
L9I	neutral	-77	0.87
L9L	neutral	-99	0.97
L9K	effect	18	0.59
L9M	neutral	-80	0.87
L9F	neutral	-28	0.61
L9P	effect	24	0.63
L9S	effect	4	0.53
L9T	neutral	-27	0.61
L9W	effect	30	0.66
L9Y	neutral	-16	0.57
L9V	neutral	-62	0.82
F10A	effect	31	0.66
F10R	effect	13	0.59
F10N	effect	31	0.66
F10D	effect	52	0.75
F10C	neutral	-20	0.57
F10Q	neutral	-4	0.53
F10E	effect	16	0.59
F10G	effect	63	0.8
F10H	neutral	0	0.53
F10I	neutral	-31	0.66
F10L	neutral	-26	0.61
F10K	effect	17	0.59
F10M	neutral	-40	0.66
F10F	neutral	-99	0.97
F10P	effect	55	0.75
F10S	effect	21	0.63
F10T	effect	12	0.59
F10W	neutral	-14	0.57
F10Y	neutral	-52	0.78
F10V	neutral	-15	0.57
A11A	neutral	-99	0.97
A11R	neutral	-42	0.72
A11N	neutral	-58	0.78
A11D	neutral	-25	0.61
A11C	neutral	-46	0.72
A11Q	neutral	-54	0.78
A11E	neutral	-40	0.66
A11G	neutral	-67	0.82
A11H	neutral	-51	0.78
A11I	neutral	-36	0.66
A11L	neutral	-12	0.57
A11K	neutral	-43	0.72
A11M	neutral	-38	0.66
A11F	effect	12	0.59
A11P	neutral	-37	0.66
A11S	neutral	-79	0.87
A11T	neutral	-76	0.87
A11W	effect	60	0.8
A11Y	neutral	-10	0.53
A11V	neutral	-39	0.66
L12A	effect	12	0.59
L12R	effect	33	0.66
L12N	effect	30	0.66
L12D	effect	61	0.8
L12C	neutral	-7	0.53
L12Q	neutral	0	0.53
L12E	effect	19	0.59
L12G	effect	55	0.75
L12H	effect	7	0.53
L12I	neutral	-75	0.87
L12L	neutral	-99	0.97
L12K	effect	27	0.63
L12M	neutral	-75	0.87
L12F	neutral	-12	0.57
L12P	effect	41	0.71
L12S	effect	23	0.63
L12T	neutral	-12	0.57
L12W	effect	48	0.71
L12Y	neutral	-14	0.57
L12V	neutral	-50	0.72
S13A	neutral	-34	0.66
S13R	neutral	-23	0.61
S13N	neutral	-54	0.78
S13D	neutral	-14	0.57
S13C	neutral	-5	0.53
S13Q	neutral	-21	0.61
S13E	neutral	-23	0.61
S13G	neutral	-31	0.66
S13H	neutral	-24	0.61
S13I	neutral	-1	0.53
S13L	effect	29	0.63
S13K	neutral	-33	0.66
S13M	effect	24	0.63
S13F	effect	36	0.66
S13P	effect	2	0.53
S13S	neutral	-99	0.97
S13T	neutral	-61	0.82
S13W	effect	73	0.85
S13Y	effect	20	0.63
S13V	effect	7	0.53
S14A	neutral	-32	0.66
S14R	neutral	-21	0.61
S14N	neutral	-55	0.78
S14D	neutral	-25	0.61
S14C	neutral	-7	0.53
S14Q	neutral	-17	0.57
S14E	neutral	-21	0.61
S14G	neutral	-36	0.66
S14H	neutral	-27	0.61
S14I	neutral	-3	0.53
S14L	effect	26	0.63
S14K	neutral	-34	0.66
S14M	effect	21	0.63
S14F	effect	32	0.66
S14P	neutral	-8	0.53
S14S	neutral	-99	0.97
S14T	neutral	-61	0.82
S14W	effect	68	0.8
S14Y	effect	18	0.59
S14V	effect	6	0.53
I15A	effect	16	0.59
I15R	effect	19	0.59
I15N	effect	18	0.59
I15D	effect	42	0.71
I15C	neutral	-16	0.57
I15Q	neutral	-10	0.53
I15E	effect	10	0.59
I15G	effect	46	0.71
I15H	neutral	-1	0.53
I15I	neutral	-99	0.97
I15L	neutral	-77	0.87
I15K	effect	10	0.59
I15M	neutral	-64	0.82
I15F	neutral	-18	0.57
I15P	effect	29	0.63
I15S	neutral	-4	0.53
I15T	neutral	-16	0.57
I15W	effect	39	0.66
I15Y	neutral	-9	0.53
I15V	neutral	-71	0.87
A16A	neutral	-99	0.97
A16R	neutral	-21	0.61
A16N	neutral	-34	0.66
A16D	effect	6	0.53
A16C	neutral	-26	0.61
A16Q	neutral	-32	0.66
A16E	neutral	-16	0.57
A16G	neutral	-46	0.72
A16H	neutral	-32	0.66
A16I	neutral	-22	0.61
A16L	neutral	-6	0.53
A16K	neutral	-33	0.66
A16M	neutral	-21	0.61
A16F	effect	18	0.59
A16P	neutral	-15	0.57
A16S	neutral	-65	0.82
A16T	neutral	-60	0.78
A16W	effect	60	0.8
A16Y	effect	2	0.53
A16V	neutral	-26	0.61
T17A	neutral	-7	0.53
T17R	effect	4	0.53
T17N	neutral	-30	0.61
T17D	neutral	-2	0.53
T17C	effect	7	0.53
T17Q	effect	3	0.53
T17E	neutral	-10	0.53
T17G	effect	7	0.53
T17H	neutral	-19	0.57
T17I	effect	8	0.53
T17L	effect	17	0.59
T17K	neutral	-20	0.57
T17M	effect	6	0.53
T17F	effect	37	0.66
T17P	effect	12	0.59
T17S	neutral	-49	0.72
T17T	neutral	-99	0.97
T17W	effect	67	0.8
T17Y	effect	31	0.66
T17V	neutral	-3	0.53
L18A	effect	17	0.59
L18R	effect	36	0.66
L18N	effect	32	0.66
L18D	effect	60	0.8
L18C	neutral	-5	0.53
L18Q	effect	3	0.53
L18E	effect	22	0.63
L18G	effect	56	0.75
L18H	effect	11	0.59
L18I	neutral	-73	0.87
L18L	neutral	-99	0.97
L18K	effect	31	0.66
L18M	neutral	-74	0.87
L18F	neutral	-12	0.57
L18P	effect	41	0.71
L18S	effect	25	0.63
L18T	neutral	-8	0.53
L18W	effect	47	0.71
L18Y	neutral	-5	0.53
L18V	neutral	-49	0.72
S19A	neutral	-39	0.66
S19R	neutral	-26	0.61
S19N	neutral	-58	0.78
S19D	neutral	-34	0.66
S19C	neutral	-14	0.57
S19Q	neutral	-27	0.61
S19E	neutral	-28	0.61
S19G	neutral	-42	0.72
S19H	neutral	-28	0.61
S19I	neutral	-7	0.53
S19L	effect	19	0.59
S19K	neutral	-36	0.66
S19M	effect	14	0.59
S19F	effect	26	0.63
S19P	neutral	-10	0.53
S19S	neutral	-99	0.97
S19T	neutral	-62	0.82
S19W	effect	65	0.8
S19Y	effect	12	0.59
S19V	neutral	-2	0.53
L20A	effect	6	0.53
L20R	effect	17	0.59
L20N	effect	14	0.59
L20D	effect	50	0.75
L20C	neutral	-23	0.61
L20Q	neutral	-16	0.57
L20E	effect	6	0.53
L20G	effect	44	0.71
L20H	neutral	-9	0.53
L20I	neutral	-80	0.87
L20L	neutral	-99	0.97
L20K	effect	11	0.59
L20M	neutral	-83	0.93
L20F	neutral	-33	0.66
L20P	effect	24	0.63
L20S	effect	8	0.53
L20T	neutral	-25	0.61
L20W	effect	32	0.66
L20Y	neutral	-27	0.61
L20V	neutral	-60	0.78
V21A	neutral	-49	0.72
V21R	neutral	-8	0.53
V21N	neutral	-19	0.57
V21D	effect	21	0.63
V21C	neutral	-47	0.72
V21Q	neutral	-35	0.66
V21E	neutral	-29	0.61
V21G	effect	13	0.59
V21H	neutral	-37	0.66
V21I	neutral	-88	0.93
V21L	neutral	-78	0.87
V21K	neutral	-14	0.57
V21M	neutral	-64	0.82
V21F	neutral	-25	0.61
V21P	neutral	-4	0.53
V21S	neutral	-27	0.61
V21T	neutral	-56	0.78
V21W	effect	37	0.66
V21Y	neutral	-26	0.61
V21V	neutral	-99	0.97
L22A	neutral	-13	0.57
L22R	neutral	0	0.53
L22N	effect	5	0.53
L22D	effect	44	0.71
L22C	neutral	-41	0.72
L22Q	neutral	-30	0.61
L22E	neutral	-6	0.53
L22G	effect	37	0.66
L22H	neutral	-25	0.61
L22I	neutral	-86	0.93
L22L	neutral	-99	0.97
L22K	neutral	-9	0.53
L22M	neutral	-89	0.93
L22F	neutral	-55	0.78
L22P	effect	15	0.59
L22S	neutral	-4	0.53
L22T	neutral	-40	0.66
L22W	effect	18	0.59
L22Y	neutral	-49	0.72
L22V	neutral	-76	0.87
R23A	effect	46	0.71
R23R	neutral	-99	0.97
R23N	effect	5	0.53
R23D	effect	50	0.75
R23C	effect	41	0.71
R23Q	effect	17	0.59
R23E	effect	39	0.66
R23G	effect	47	0.71
R23H	effect	11	0.59
R23I	effect	37	0.66
R23L	effect	42	0.71
R23K	neutral	-44	0.72
R23M	effect	41	0.71
R23F	effect	50	0.75
R23P	effect	41	0.71
R23S	effect	9	0.53
R23T	neutral	-7	0.53
R23W	effect	72	0.85
R23Y	effect	37	0.66
R23V	effect	40	0.71
K24A	neutral	-3	0.53
K24R	neutral	-70	0.82
K24N	neutral	-51	0.78
K24D	neutral	-11	0.57
K24C	neutral	0	0.53
K24Q	neutral	-44	0.72
K24E	neutral	-25	0.61
K24G	neutral	-10	0.53
K24H	neutral	-33	0.66
K24I	neutral	-20	0.57
K24L	neutral	-11	0.57
K24K	neutral	-99	0.97
K24M	neutral	-9	0.53
K24F	effect	10	0.59
K24P	neutral	-7	0.53
K24S	neutral	-37	0.66
K24T	neutral	-52	0.78
K24W	effect	46	0.71
K24Y	neutral	-5	0.53
K24V	neutral	-11	0.57
Q25A	neutral	-51	0.78
Q25R	neutral	-74	0.87
Q25N	neutral	-73	0.87
Q25D	neutral	-48	0.72
Q25C	neutral	-38	0.66
Q25Q	neutral	-99	0.97
Q25E	neutral	-74	0.87
Q25G	neutral	-44	0.72
Q25H	neutral	-80	0.87
Q25I	neutral	-72	0.87
Q25L	neutral	-67	0.82
Q25K	neutral	-78	0.87
Q25M	neutral	-69	0.82
Q25F	neutral	-54	0.78
Q25P	neutral	-52	0.78
Q25S	neutral	-74	0.87
Q25T	neutral	-77	0.87
Q25W	neutral	-11	0.57
Q25Y	neutral	-62	0.82
Q25V	neutral	-69	0.82
P26A	neutral	-43	0.72
P26R	neutral	-35	0.66
P26N	neutral	-47	0.72
P26D	neutral	-20	0.57
P26C	neutral	-26	0.61
P26Q	neutral	-55	0.78
P26E	neutral	-44	0.72
P26G	neutral	-21	0.61
P26H	neutral	-48	0.72
P26I	neutral	-26	0.61
P26L	neutral	-22	0.61
P26K	neutral	-46	0.72
P26M	neutral	-31	0.66
P26F	neutral	0	0.53
P26P	neutral	-99	0.97
P26S	neutral	-48	0.72
P26T	neutral	-57	0.78
P26W	effect	30	0.66
P26Y	neutral	-24	0.61
P26V	neutral	-40	0.66
K27A	neutral	0	0.53
K27R	neutral	-60	0.78
K27N	neutral	-37	0.66
K27D	effect	11	0.59
K27C	effect	5	0.53
K27Q	neutral	-32	0.66
K27E	neutral	-9	0.53
K27G	effect	4	0.53
K27H	neutral	-22	0.61
K27I	neutral	-23	0.61
K27L	neutral	-15	0.57
K27K	neutral	-99	0.97
K27M	neutral	-15	0.57
K27F	effect	11	0.59
K27P	effect	11	0.59
K27S	neutral	-21	0.61
K27T	neutral	-35	0.66
K27W	effect	46	0.71
K27Y	neutral	-1	0.53
K27V	neutral	-15	0.57
K28A	neutral	-18	0.57
K28R	neutral	-74	0.87
K28N	neutral	-53	0.78
K28D	neutral	-15	0.57
K28C	neutral	-12	0.57
K28Q	neutral	-55	0.78
K28E	neutral	-34	0.66
K28G	neutral	-17	0.57
K28H	neutral	-44	0.72
K28I	neutral	-35	0.66
K28L	neutral	-29	0.61
K28K	neutral	-99	0.97
K28M	neutral	-29	0.61
K28F	neutral	-4	0.53
K28P	neutral	-12	0.57
K28S	neutral	-44	0.72
K28T	neutral	-57	0.78
K28W	effect	34	0.66
K28Y	neutral	-18	0.57
K28V	neutral	-28	0.61
R29A	effect	23	0.63
R29R	neutral	-99	0.97
R29N	neutral	-27	0.61
R29D	effect	33	0.66
R29C	effect	19	0.59
R29Q	neutral	-5	0.53
R29E	effect	27	0.63
R29G	effect	28	0.63
R29H	neutral	-14	0.57
R29I	effect	12	0.59
R29L	effect	14	0.59
R29K	neutral	-58	0.78
R29M	effect	15	0.59
R29F	effect	30	0.66
R29P	effect	10	0.59
R29S	neutral	-18	0.57
R29T	neutral	-37	0.66
R29W	effect	59	0.75
R29Y	effect	15	0.59
R29V	effect	16	0.59
L30A	neutral	-3	0.53
L30R	neutral	0	0.53
L30N	effect	1	0.53
L30D	effect	50	0.75
L30C	neutral	-23	0.61
L30Q	neutral	-28	0.61
L30E	effect	3	0.53
L30G	effect	34	0.66
L30H	neutral	-28	0.61
L30I	neutral	-84	0.93
L30L	neutral	-99	0.97
L30K	neutral	-7	0.53
L30M	neutral	-88	0.93
L30F	neutral	-42	0.72
L30P	effect	9	0.53
L30S	neutral	-8	0.53
L30T	neutral	-42	0.72
L30W	effect	27	0.63
L30Y	neutral	-42	0.72
L30V	neutral	-69	0.82
P31A	neutral	-22	0.61
P31R	neutral	-21	0.61
P31N	neutral	-29	0.61
P31D	neutral	-5	0.53
P31C	neutral	-9	0.53
P31Q	neutral	-38	0.66
P31E	neutral	-21	0.61
P31G	effect	8	0.53
P31H	neutral	-27	0.61
P31I	neutral	-1	0.53
P31L	effect	6	0.53
P31K	neutral	-28	0.61
P31M	neutral	-5	0.53
P31F	effect	20	0.63
P31P	neutral	-99	0.97
P31S	neutral	-40	0.66
P31T	neutral	-46	0.72
P31W	effect	54	0.75
P31Y	effect	5	0.53
P31V	neutral	-16	0.57
P32A	neutral	-47	0.72
P32R	neutral	-43	0.72
P32N	neutral	-61	0.82
P32D	neutral	-46	0.72
P32C	neutral	-38	0.66
P32Q	neutral	-64	0.82
P32E	neutral	-51	0.78
P32G	neutral	-30	0.61
P32H	neutral	-53	0.78
P32I	neutral	-27	0.61
P32L	neutral	-22	0.61
P32K	neutral	-51	0.78
P32M	neutral	-32	0.66
P32F	effect	1	0.53
P32P	neutral	-99	0.97
P32S	neutral	-61	0.82
P32T	neutral	-71	0.87
P32W	effect	32	0.66
P32Y	neutral	-25	0.61
P32V	neutral	-41	0.72
G33A	neutral	-32	0.66
G33R	neutral	-16	0.57
G33N	neutral	-46	0.72
G33D	neutral	-6	0.53
G33C	neutral	-7	0.53
G33Q	neutral	-37	0.66
G33E	neutral	-28	0.61
G33G	neutral	-99	0.97
G33H	neutral	-26	0.61
G33I	effect	20	0.63
G33L	effect	26	0.63
G33K	neutral	-16	0.57
G33M	effect	11	0.59
G33F	effect	33	0.66
G33P	neutral	-2	0.53
G33S	neutral	-62	0.82
G33T	neutral	-46	0.72
G33W	effect	71	0.85
G33Y	effect	20	0.63
G33V	effect	6	0.53
P34A	neutral	-43	0.72
P34R	neutral	-43	0.72
P34N	neutral	-46	0.72
P34D	neutral	-36	0.66
P34C	neutral	-32	0.66
P34Q	neutral	-54	0.78
P34E	neutral	-43	0.72
P34G	neutral	-11	0.57
P34H	neutral	-42	0.72
P34I	neutral	-21	0.61
P34L	neutral	-16	0.57
P34K	neutral	-52	0.78
P34M	neutral	-27	0.61
P34F	effect	2	0.53
P34P	neutral	-99	0.97
P34S	neutral	-52	0.78
P34T	neutral	-62	0.82
P34W	effect	43	0.71
P34Y	neutral	-12	0.57
P34V	neutral	-37	0.66
K35A	effect	14	0.59
K35R	neutral	-62	0.82
K35N	neutral	-35	0.66
K35D	effect	13	0.59
K35C	effect	20	0.63
K35Q	neutral	-31	0.66
K35E	neutral	-11	0.57
K35G	effect	11	0.59
K35H	neutral	-19	0.57
K35I	neutral	-10	0.53
K35L	neutral	-3	0.53
K35K	neutral	-99	0.97
K35M	neutral	-2	0.53
K35F	effect	25	0.63
K35P	effect	19	0.59
K35S	neutral	-20	0.57
K35T	neutral	-40	0.66
K35W	effect	60	0.8
K35Y	effect	10	0.59
K35V	neutral	-4	0.53
P36A	neutral	-36	0.66
P36R	neutral	-27	0.61
P36N	neutral	-45	0.72
P36D	neutral	-33	0.66
P36C	neutral	-21	0.61
P36Q	neutral	-46	0.72
P36E	neutral	-28	0.61
P36G	neutral	-8	0.53
P36H	neutral	-31	0.66
P36I	neutral	-10	0.53
P36L	neutral	-5	0.53
P36K	neutral	-41	0.72
P36M	neutral	-16	0.57
P36F	effect	17	0.59
P36P	neutral	-99	0.97
P36S	neutral	-46	0.72
P36T	neutral	-58	0.78
P36W	effect	53	0.75
P36Y	effect	1	0.53
P36V	neutral	-29	0.61
W37A	effect	72	0.85
W37R	effect	55	0.75
W37N	effect	68	0.8
W37D	effect	70	0.85
W37C	effect	43	0.71
W37Q	effect	57	0.75
W37E	effect	56	0.75
W37G	effect	77	0.85
W37H	effect	29	0.63
W37I	effect	27	0.63
W37L	effect	38	0.66
W37K	effect	61	0.8
W37M	effect	41	0.71
W37F	neutral	-1	0.53
W37P	effect	76	0.85
W37S	effect	70	0.85
W37T	effect	55	0.75
W37W	neutral	-99	0.97
W37Y	neutral	-12	0.57
W37V	effect	46	0.71
P38A	neutral	-9	0.53
P38R	effect	7	0.53
P38N	neutral	-14	0.57
P38D	neutral	-1	0.53
P38C	effect	3	0.53
P38Q	neutral	-19	0.57
P38E	neutral	0	0.53
P38G	effect	17	0.59
P38H	neutral	-6	0.53
P38I	effect	15	0.59
P38L	effect	21	0.63
P38K	neutral	-8	0.53
P38M	effect	11	0.59
P38F	effect	37	0.66
P38P	neutral	-99	0.97
P38S	neutral	-20	0.57
P38T	neutral	-34	0.66
P38W	effect	64	0.8
P38Y	effect	24	0.63
P38V	neutral	-1	0.53
I39A	neutral	-2	0.53
I39R	neutral	-7	0.53
I39N	neutral	-2	0.53
I39D	effect	30	0.66
I39C	neutral	-39	0.66
I39Q	neutral	-33	0.66
I39E	neutral	-14	0.57
I39G	effect	33	0.66
I39H	neutral	-27	0.61
I39I	neutral	-99	0.97
I39L	neutral	-88	0.93
I39K	neutral	-21	0.61
I39M	neutral	-80	0.87
I39F	neutral	-43	0.72
I39P	effect	12	0.59
I39S	neutral	-21	0.61
I39T	neutral	-45	0.72
I39W	effect	36	0.66
I39Y	neutral	-24	0.61
I39V	neutral	-86	0.93
I40A	effect	14	0.59
I40R	effect	18	0.59
I40N	effect	19	0.59
I40D	effect	43	0.71
I40C	neutral	-24	0.61
I40Q	neutral	-12	0.57
I40E	effect	7	0.53
I40G	effect	48	0.71
I40H	neutral	-6	0.53
I40I	neutral	-99	0.97
I40L	neutral	-82	0.93
I40K	effect	6	0.53
I40M	neutral	-70	0.82
I40F	neutral	-27	0.61
I40P	effect	32	0.66
I40S	neutral	-7	0.53
I40T	neutral	-21	0.61
I40W	effect	39	0.66
I40Y	neutral	-7	0.53
I40V	neutral	-80	0.87
G41A	neutral	0	0.53
G41R	effect	25	0.63
G41N	neutral	-4	0.53
G41D	effect	29	0.63
G41C	effect	25	0.63
G41Q	effect	11	0.59
G41E	effect	24	0.63
G41G	neutral	-99	0.97
G41H	effect	21	0.63
G41I	effect	51	0.75
G41L	effect	55	0.75
G41K	effect	24	0.63
G41M	effect	51	0.75
G41F	effect	59	0.75
G41P	effect	33	0.66
G41S	neutral	-16	0.57
G41T	neutral	-6	0.53
G41W	effect	84	0.91
G41Y	effect	59	0.75
G41V	effect	39	0.66
N42A	effect	24	0.63
N42R	neutral	-14	0.57
N42N	neutral	-99	0.97
N42D	neutral	-6	0.53
N42C	effect	27	0.63
N42Q	neutral	-3	0.53
N42E	neutral	-3	0.53
N42G	effect	5	0.53
N42H	neutral	-4	0.53
N42I	effect	33	0.66
N42L	effect	40	0.71
N42K	neutral	-19	0.57
N42M	effect	35	0.66
N42F	effect	46	0.71
N42P	effect	26	0.63
N42S	neutral	-35	0.66
N42T	neutral	-31	0.66
N42W	effect	76	0.85
N42Y	effect	47	0.71
N42V	effect	24	0.63
L43A	effect	12	0.59
L43R	effect	29	0.63
L43N	effect	20	0.63
L43D	effect	50	0.75
L43C	neutral	-18	0.57
L43Q	neutral	-10	0.53
L43E	effect	6	0.53
L43G	effect	49	0.71
L43H	neutral	0	0.53
L43I	neutral	-72	0.87
L43L	neutral	-99	0.97
L43K	effect	24	0.63
L43M	neutral	-77	0.87
L43F	neutral	-16	0.57
L43P	effect	31	0.66
L43S	effect	14	0.59
L43T	neutral	-19	0.57
L43W	effect	46	0.71
L43Y	neutral	-8	0.53
L43V	neutral	-52	0.78
N44A	effect	17	0.59
N44R	neutral	-16	0.57
N44N	neutral	-99	0.97
N44D	neutral	-36	0.66
N44C	effect	20	0.63
N44Q	neutral	-16	0.57
N44E	neutral	-11	0.57
N44G	neutral	-11	0.57
N44H	neutral	-19	0.57
N44I	effect	26	0.63
N44L	effect	34	0.66
N44K	neutral	-20	0.57
N44M	effect	29	0.63
N44F	effect	42	0.71
N44P	effect	14	0.59
N44S	neutral	-54	0.78
N44T	neutral	-48	0.72
N44W	effect	71	0.85
N44Y	effect	37	0.66
N44V	effect	14	0.59
L45A	effect	16	0.59
L45R	effect	27	0.63
L45N	effect	26	0.63
L45D	effect	58	0.75
L45C	neutral	-6	0.53
L45Q	neutral	-5	0.53
L45E	effect	15	0.59
L45G	effect	52	0.75
L45H	effect	2	0.53
L45I	neutral	-66	0.82
L45L	neutral	-99	0.97
L45K	effect	20	0.63
L45M	neutral	-74	0.87
L45F	neutral	-10	0.53
L45P	effect	37	0.66
L45S	effect	18	0.59
L45T	neutral	-15	0.57
L45W	effect	48	0.71
L45Y	neutral	-1	0.53
L45V	neutral	-45	0.72
I46A	effect	21	0.63
I46R	effect	28	0.63
I46N	effect	28	0.63
I46D	effect	51	0.75
I46C	neutral	-17	0.57
I46Q	neutral	-3	0.53
I46E	effect	16	0.59
I46G	effect	55	0.75
I46H	effect	4	0.53
I46I	neutral	-99	0.97
I46L	neutral	-77	0.87
I46K	effect	19	0.59
I46M	neutral	-65	0.82
I46F	neutral	-19	0.57
I46P	effect	41	0.71
I46S	effect	4	0.53
I46T	neutral	-12	0.57
I46W	effect	47	0.71
I46Y	effect	2	0.53
I46V	neutral	-76	0.87
G47A	effect	7	0.53
G47R	effect	27	0.63
G47N	neutral	-13	0.57
G47D	effect	21	0.63
G47C	effect	33	0.66
G47Q	effect	12	0.59
G47E	effect	25	0.63
G47G	neutral	-99	0.97
G47H	effect	17	0.59
G47I	effect	57	0.75
G47L	effect	61	0.8
G47K	effect	26	0.63
G47M	effect	55	0.75
G47F	effect	65	0.8
G47P	effect	33	0.66
G47S	neutral	-16	0.57
G47T	neutral	-8	0.53
G47W	effect	85	0.91
G47Y	effect	61	0.8
G47V	effect	47	0.71
S48A	neutral	-31	0.66
S48R	neutral	-25	0.61
S48N	neutral	-49	0.72
S48D	neutral	-11	0.57
S48C	neutral	-7	0.53
S48Q	neutral	-20	0.57
S48E	neutral	-18	0.57
S48G	neutral	-25	0.61
S48H	neutral	-27	0.61
S48I	neutral	-1	0.53
S48L	effect	27	0.63
S48K	neutral	-36	0.66
S48M	effect	23	0.63
S48F	effect	33	0.66
S48P	effect	1	0.53
S48S	neutral	-99	0.97
S48T	neutral	-61	0.82
S48W	effect	74	0.85
S48Y	effect	19	0.59
S48V	effect	7	0.53
I49A	effect	26	0.63
I49R	effect	28	0.63
I49N	effect	31	0.66
I49D	effect	55	0.75
I49C	neutral	-13	0.57
I49Q	effect	1	0.53
I49E	effect	21	0.63
I49G	effect	58	0.75
I49H	effect	6	0.53
I49I	neutral	-99	0.97
I49L	neutral	-77	0.87
I49K	effect	15	0.59
I49M	neutral	-63	0.82
I49F	neutral	-16	0.57
I49P	effect	44	0.71
I49S	effect	11	0.59
I49T	neutral	-7	0.53
I49W	effect	47	0.71
I49Y	effect	3	0.53
I49V	neutral	-74	0.87
P50A	neutral	-1	0.53
P50R	effect	15	0.59
P50N	neutral	0	0.53
P50D	effect	10	0.59
P50C	effect	14	0.59
P50Q	neutral	-9	0.53
P50E	effect	6	0.53
P50G	effect	27	0.63
P50H	effect	5	0.53
P50I	effect	25	0.63
P50L	effect	29	0.63
P50K	effect	2	0.53
P50M	effect	20	0.63
P50F	effect	45	0.71
P50P	neutral	-99	0.97
P50S	neutral	-8	0.53
P50T	neutral	-16	0.57
P50W	effect	64	0.8
P50Y	effect	32	0.66
P50V	effect	8	0.53
H51A	effect	33	0.66
H51R	effect	6	0.53
H51N	effect	21	0.63
H51D	effect	37	0.66
H51C	effect	29	0.63
H51Q	effect	7	0.53
H51E	effect	30	0.66
H51G	effect	43	0.71
H51H	neutral	-99	0.97
H51I	effect	16	0.59
H51L	effect	26	0.63
H51K	effect	18	0.59
H51M	effect	11	0.59
H51F	effect	19	0.59
H51P	effect	46	0.71
H51S	effect	24	0.63
H51T	effect	9	0.53
H51W	effect	45	0.71
H51Y	effect	5	0.53
H51V	effect	9	0.53
Q52A	neutral	-7	0.53
Q52R	neutral	-54	0.78
Q52N	neutral	-51	0.78
Q52D	neutral	-24	0.61
Q52C	neutral	-7	0.53
Q52Q	neutral	-99	0.97
Q52E	neutral	-53	0.78
Q52G	neutral	-19	0.57
Q52H	neutral	-59	0.78
Q52I	neutral	-36	0.66
Q52L	neutral	-27	0.61
Q52K	neutral	-57	0.78
Q52M	neutral	-31	0.66
Q52F	neutral	-11	0.57
Q52P	neutral	-20	0.57
Q52S	neutral	-51	0.78
Q52T	neutral	-57	0.78
Q52W	effect	42	0.71
Q52Y	neutral	-20	0.57
Q52V	neutral	-32	0.66
S53A	neutral	-39	0.66
S53R	neutral	-28	0.61
S53N	neutral	-62	0.82
S53D	neutral	-32	0.66
S53C	neutral	-16	0.57
S53Q	neutral	-37	0.66
S53E	neutral	-39	0.66
S53G	neutral	-40	0.66
S53H	neutral	-38	0.66
S53I	neutral	-11	0.57
S53L	effect	15	0.59
S53K	neutral	-44	0.72
S53M	effect	10	0.59
S53F	effect	22	0.63
S53P	neutral	-16	0.57
S53S	neutral	-99	0.97
S53T	neutral	-69	0.82
S53W	effect	68	0.8
S53Y	neutral	0	0.53
S53V	neutral	-5	0.53
L54A	effect	21	0.63
L54R	effect	28	0.63
L54N	effect	24	0.63
L54D	effect	56	0.75
L54C	neutral	-11	0.57
L54Q	neutral	-5	0.53
L54E	effect	15	0.59
L54G	effect	51	0.75
L54H	effect	4	0.53
L54I	neutral	-71	0.87
L54L	neutral	-99	0.97
L54K	effect	22	0.63
L54M	neutral	-77	0.87
L54F	neutral	-17	0.57
L54P	effect	34	0.66
L54S	effect	18	0.59
L54T	neutral	-13	0.57
L54W	effect	44	0.71
L54Y	neutral	-11	0.57
L54V	neutral	-47	0.72
H55A	effect	34	0.66
H55R	neutral	-2	0.53
H55N	effect	20	0.63
H55D	effect	31	0.66
H55C	effect	28	0.63
H55Q	effect	9	0.53
H55E	effect	28	0.63
H55G	effect	38	0.66
H55H	neutral	-99	0.97
H55I	effect	12	0.59
H55L	effect	23	0.63
H55K	effect	12	0.59
H55M	effect	13	0.59
H55F	effect	18	0.59
H55P	effect	42	0.71
H55S	effect	20	0.63
H55T	effect	4	0.53
H55W	effect	46	0.71
H55Y	effect	6	0.53
H55V	effect	4	0.53
I56A	effect	8	0.53
I56R	neutral	0	0.53
I56N	effect	1	0.53
I56D	effect	33	0.66
I56C	neutral	-35	0.66
I56Q	neutral	-30	0.61
I56E	neutral	-9	0.53
I56G	effect	35	0.66
I56H	neutral	-23	0.61
I56I	neutral	-99	0.97
I56L	neutral	-84	0.93
I56K	neutral	-13	0.57
I56M	neutral	-77	0.87
I56F	neutral	-37	0.66
I56P	effect	16	0.59
I56S	neutral	-19	0.57
I56T	neutral	-38	0.66
I56W	effect	33	0.66
I56Y	neutral	-19	0.57
I56V	neutral	-84	0.93
L57A	effect	16	0.59
L57R	effect	37	0.66
L57N	effect	39	0.66
L57D	effect	66	0.8
L57C	neutral	-1	0.53
L57Q	effect	9	0.53
L57E	effect	29	0.63
L57G	effect	62	0.8
L57H	effect	12	0.59
L57I	neutral	-75	0.87
L57L	neutral	-99	0.97
L57K	effect	30	0.66
L57M	neutral	-72	0.87
L57F	neutral	-14	0.57
L57P	effect	52	0.75
L57S	effect	33	0.66
L57T	neutral	-2	0.53
L57W	effect	47	0.71
L57Y	neutral	-5	0.53
L57V	neutral	-52	0.78
S58A	neutral	-28	0.61
S58R	neutral	-14	0.57
S58N	neutral	-43	0.72
S58D	neutral	-7	0.53
S58C	neutral	-3	0.53
S58Q	neutral	-14	0.57
S58E	neutral	-9	0.53
S58G	neutral	-23	0.61
S58H	neutral	-11	0.57
S58I	effect	1	0.53
S58L	effect	24	0.63
S58K	neutral	-24	0.61
S58M	effect	19	0.59
S58F	effect	29	0.63
S58P	effect	5	0.53
S58S	neutral	-99	0.97
S58T	neutral	-48	0.72
S58W	effect	69	0.8
S58Y	effect	23	0.63
S58V	effect	4	0.53
Q59A	effect	22	0.63
Q59R	neutral	-33	0.66
Q59N	neutral	-33	0.66
Q59D	neutral	-2	0.53
Q59C	effect	16	0.59
Q59Q	neutral	-99	0.97
Q59E	neutral	-29	0.61
Q59G	effect	5	0.53
Q59H	neutral	-35	0.66
Q59I	effect	2	0.53
Q59L	effect	11	0.59
Q59K	neutral	-32	0.66
Q59M	effect	8	0.53
Q59F	effect	22	0.63
Q59P	effect	2	0.53
Q59S	neutral	-32	0.66
Q59T	neutral	-36	0.66
Q59W	effect	54	0.75
Q59Y	effect	11	0.59
Q59V	effect	1	0.53
T60A	neutral	-3	0.53
T60R	neutral	-6	0.53
T60N	neutral	-37	0.66
T60D	effect	1	0.53
T60C	effect	5	0.53
T60Q	neutral	-9	0.53
T60E	neutral	-11	0.57
T60G	effect	4	0.53
T60H	neutral	-29	0.61
T60I	effect	8	0.53
T60L	effect	16	0.59
T60K	neutral	-29	0.61
T60M	effect	2	0.53
T60F	effect	36	0.66
T60P	effect	9	0.53
T60S	neutral	-51	0.78
T60T	neutral	-99	0.97
T60W	effect	64	0.8
T60Y	effect	24	0.63
T60V	neutral	-4	0.53
Y61A	effect	68	0.8
Y61R	effect	56	0.75
Y61N	effect	67	0.8
Y61D	effect	73	0.85
Y61C	effect	51	0.75
Y61Q	effect	54	0.75
Y61E	effect	53	0.75
Y61G	effect	78	0.85
Y61H	effect	37	0.66
Y61I	effect	36	0.66
Y61L	effect	47	0.71
Y61K	effect	62	0.8
Y61M	effect	45	0.71
Y61F	effect	25	0.63
Y61P	effect	79	0.85
Y61S	effect	70	0.85
Y61T	effect	58	0.75
Y61W	effect	40	0.71
Y61Y	neutral	-99	0.97
Y61V	effect	48	0.71
G62A	effect	15	0.59
G62R	effect	39	0.66
G62N	effect	17	0.59
G62D	effect	46	0.71
G62C	effect	42	0.71
G62Q	effect	20	0.63
G62E	effect	37	0.66
G62G	neutral	-99	0.97
G62H	effect	33	0.66
G62I	effect	62	0.8
G62L	effect	65	0.8
G62K	effect	41	0.71
G62M	effect	61	0.8
G62F	effect	70	0.85
G62P	effect	49	0.71
G62S	effect	2	0.53
G62T	effect	15	0.59
G62W	effect	86	0.91
G62Y	effect	65	0.8
G62V	effect	52	0.75
G63A	effect	25	0.63
G63R	effect	50	0.75
G63N	effect	20	0.63
G63D	effect	47	0.71
G63C	effect	52	0.75
G63Q	effect	37	0.66
G63E	effect	35	0.66
G63G	neutral	-99	0.97
G63H	effect	43	0.71
G63I	effect	69	0.8
G63L	effect	73	0.85
G63K	effect	46	0.71
G63M	effect	69	0.8
G63F	effect	75	0.85
G63P	effect	56	0.75
G63S	effect	3	0.53
G63T	effect	15	0.59
G63W	effect	90	0.95
G63Y	effect	76	0.85
G63V	effect	61	0.8
I64A	effect	34	0.66
I64R	effect	35	0.66
I64N	effect	35	0.66
I64D	effect	56	0.75
I64C	neutral	0	0.53
I64Q	effect	7	0.53
I64E	effect	25	0.63
I64G	effect	59	0.75
I64H	effect	16	0.59
I64I	neutral	-99	0.97
I64L	neutral	-65	0.82
I64K	effect	26	0.63
I64M	neutral	-45	0.72
I64F	effect	7	0.53
I64P	effect	48	0.71
I64S	effect	15	0.59
I64T	effect	1	0.53
I64W	effect	62	0.8
I64Y	effect	23	0.63
I64V	neutral	-63	0.82
M65A	effect	2	0.53
M65R	effect	6	0.53
M65N	effect	12	0.59
M65D	effect	40	0.71
M65C	neutral	-28	0.61
M65Q	neutral	-27	0.61
M65E	neutral	-7	0.53
M65G	effect	44	0.71
M65H	neutral	-32	0.66
M65I	neutral	-57	0.78
M65L	neutral	-59	0.78
M65K	neutral	-2	0.53
M65M	neutral	-99	0.97
M65F	neutral	-43	0.72
M65P	effect	24	0.63
M65S	neutral	-5	0.53
M65T	neutral	-23	0.61
M65W	effect	19	0.59
M65Y	neutral	-35	0.66
M65V	neutral	-54	0.78
H66A	effect	44	0.71
H66R	effect	13	0.59
H66N	effect	25	0.63
H66D	effect	39	0.66
H66C	effect	37	0.66
H66Q	effect	25	0.63
H66E	effect	27	0.63
H66G	effect	47	0.71
H66H	neutral	-99	0.97
H66I	effect	27	0.63
H66L	effect	36	0.66
H66K	effect	27	0.63
H66M	effect	25	0.63
H66F	effect	31	0.66
H66P	effect	56	0.75
H66S	effect	24	0.63
H66T	effect	14	0.59
H66W	effect	57	0.75
H66Y	effect	16	0.59
H66V	effect	18	0.59
L67A	effect	2	0.53
L67R	effect	14	0.59
L67N	effect	16	0.59
L67D	effect	53	0.75
L67C	neutral	-22	0.61
L67Q	neutral	-17	0.57
L67E	effect	5	0.53
L67G	effect	46	0.71
L67H	neutral	-10	0.53
L67I	neutral	-80	0.87
L67L	neutral	-99	0.97
L67K	effect	7	0.53
L67M	neutral	-81	0.93
L67F	neutral	-24	0.61
L67P	effect	29	0.63
L67S	effect	10	0.59
L67T	neutral	-26	0.61
L67W	effect	42	0.71
L67Y	neutral	-23	0.61
L67V	neutral	-64	0.82
K68A	effect	2	0.53
K68R	neutral	-56	0.78
K68N	neutral	-43	0.72
K68D	neutral	-13	0.57
K68C	effect	13	0.59
K68Q	neutral	-41	0.72
K68E	neutral	-23	0.61
K68G	neutral	-10	0.53
K68H	neutral	-19	0.57
K68I	neutral	-2	0.53
K68L	effect	7	0.53
K68K	neutral	-99	0.97
K68M	effect	8	0.53
K68F	effect	22	0.63
K68P	effect	9	0.53
K68S	neutral	-40	0.66
K68T	neutral	-53	0.78
K68W	effect	55	0.75
K68Y	effect	10	0.59
K68V	effect	3	0.53
F69A	effect	43	0.71
F69R	effect	21	0.63
F69N	effect	41	0.71
F69D	effect	64	0.8
F69C	neutral	-3	0.53
F69Q	effect	9	0.53
F69E	effect	34	0.66
F69G	effect	68	0.8
F69H	effect	6	0.53
F69I	neutral	-30	0.61
F69L	neutral	-21	0.61
F69K	effect	24	0.63
F69M	neutral	-33	0.66
F69F	neutral	-99	0.97
F69P	effect	60	0.8
F69S	effect	32	0.66
F69T	effect	20	0.63
F69W	neutral	-8	0.53
F69Y	neutral	-49	0.72
F69V	neutral	-6	0.53
G70A	neutral	-6	0.53
G70R	effect	17	0.59
G70N	neutral	-2	0.53
G70D	effect	32	0.66
G70C	effect	22	0.63
G70Q	effect	5	0.53
G70E	effect	9	0.53
G70G	neutral	-99	0.97
G70H	effect	14	0.59
G70I	effect	45	0.71
G70L	effect	50	0.75
G70K	effect	15	0.59
G70M	effect	43	0.71
G70F	effect	55	0.75
G70P	effect	31	0.66
G70S	neutral	-30	0.61
G70T	neutral	-18	0.57
G70W	effect	81	0.91
G70Y	effect	55	0.75
G70V	effect	34	0.66
Q71A	neutral	-12	0.57
Q71R	neutral	-58	0.78
Q71N	neutral	-54	0.78
Q71D	neutral	-26	0.61
Q71C	neutral	-8	0.53
Q71Q	neutral	-99	0.97
Q71E	neutral	-51	0.78
Q71G	neutral	-21	0.61
Q71H	neutral	-60	0.78
Q71I	neutral	-38	0.66
Q71L	neutral	-30	0.61
Q71K	neutral	-60	0.78
Q71M	neutral	-33	0.66
Q71F	neutral	-12	0.57
Q71P	neutral	-31	0.66
Q71S	neutral	-56	0.78
Q71T	neutral	-58	0.78
Q71W	effect	33	0.66
Q71Y	neutral	-22	0.61
Q71V	neutral	-34	0.66
R72A	effect	54	0.75
R72R	neutral	-99	0.97
R72N	neutral	-8	0.53
R72D	effect	43	0.71
R72C	effect	54	0.75
R72Q	effect	21	0.63
R72E	effect	51	0.75
R72G	effect	49	0.71
R72H	effect	19	0.59
R72I	effect	51	0.75
R72L	effect	53	0.75
R72K	neutral	-16	0.57
R72M	effect	54	0.75
R72F	effect	55	0.75
R72P	effect	47	0.71
R72S	effect	16	0.59
R72T	effect	9	0.53
R72W	effect	74	0.85
R72Y	effect	43	0.71
R72V	effect	53	0.75
S73A	neutral	-34	0.66
S73R	neutral	-18	0.57
S73N	neutral	-52	0.78
S73D	neutral	-19	0.57
S73C	neutral	-8	0.53
S73Q	neutral	-18	0.57
S73E	neutral	-12	0.57
S73G	neutral	-31	0.66
S73H	neutral	-18	0.57
S73I	neutral	-4	0.53
S73L	effect	21	0.63
S73K	neutral	-27	0.61
S73M	effect	16	0.59
S73F	effect	28	0.63
S73P	neutral	-7	0.53
S73S	neutral	-99	0.97
S73T	neutral	-62	0.82
S73W	effect	71	0.85
S73Y	effect	19	0.59
S73V	neutral	0	0.53
V74A	neutral	-21	0.61
V74R	effect	10	0.59
V74N	effect	1	0.53
V74D	effect	39	0.66
V74C	neutral	-25	0.61
V74Q	neutral	-15	0.57
V74E	neutral	-6	0.53
V74G	effect	30	0.66
V74H	neutral	-14	0.57
V74I	neutral	-80	0.87
V74L	neutral	-65	0.82
V74K	effect	3	0.53
V74M	neutral	-42	0.72
V74F	neutral	0	0.53
V74P	effect	11	0.59
V74S	neutral	-8	0.53
V74T	neutral	-38	0.66
V74W	effect	52	0.75
V74Y	effect	3	0.53
V74V	neutral	-99	0.97
V75A	neutral	-24	0.61
V75R	effect	7	0.53
V75N	effect	3	0.53
V75D	effect	43	0.71
V75C	neutral	-24	0.61
V75Q	neutral	-14	0.57
V75E	neutral	-3	0.53
V75G	effect	31	0.66
V75H	neutral	-15	0.57
V75I	neutral	-75	0.87
V75L	neutral	-62	0.82
V75K	effect	7	0.53
V75M	neutral	-42	0.72
V75F	effect	5	0.53
V75P	effect	16	0.59
V75S	neutral	-7	0.53
V75T	neutral	-39	0.66
V75W	effect	54	0.75
V75Y	effect	5	0.53
V75V	neutral	-99	0.97
V76A	neutral	-15	0.57
V76R	effect	18	0.59
V76N	effect	9	0.53
V76D	effect	47	0.71
V76C	neutral	-15	0.57
V76Q	neutral	-8	0.53
V76E	neutral	-1	0.53
V76G	effect	38	0.66
V76H	neutral	-5	0.53
V76I	neutral	-66	0.82
V76L	neutral	-49	0.72
V76K	effect	15	0.59
V76M	neutral	-29	0.61
V76F	effect	15	0.59
V76P	effect	24	0.63
V76S	neutral	0	0.53
V76T	neutral	-33	0.66
V76W	effect	63	0.8
V76Y	effect	20	0.63
V76V	neutral	-99	0.97
A77A	neutral	-99	0.97
A77R	neutral	-8	0.53
A77N	neutral	-28	0.61
A77D	effect	13	0.59
A77C	neutral	-27	0.61
A77Q	neutral	-25	0.61
A77E	neutral	-9	0.53
A77G	neutral	-43	0.72
A77H	neutral	-21	0.61
A77I	neutral	-18	0.57
A77L	effect	2	0.53
A77K	neutral	-16	0.57
A77M	neutral	-14	0.57
A77F	effect	28	0.63
A77P	neutral	-6	0.53
A77S	neutral	-63	0.82
A77T	neutral	-60	0.78
A77W	effect	68	0.8
A77Y	effect	12	0.59
A77V	neutral	-23	0.61
S78A	neutral	-34	0.66
S78R	neutral	-37	0.66
S78N	neutral	-56	0.78
S78D	neutral	-21	0.61
S78C	neutral	-17	0.57
S78Q	neutral	-31	0.66
S78E	neutral	-27	0.61
S78G	neutral	-35	0.66
S78H	neutral	-31	0.66
S78I	neutral	-7	0.53
S78L	effect	19	0.59
S78K	neutral	-47	0.72
S78M	effect	14	0.59
S78F	effect	25	0.63
S78P	neutral	-15	0.57
S78S	neutral	-99	0.97
S78T	neutral	-65	0.82
S78W	effect	65	0.8
S78Y	effect	6	0.53
S78V	neutral	0	0.53
T79A	neutral	-28	0.61
T79R	neutral	-14	0.57
T79N	neutral	-38	0.66
T79D	neutral	-2	0.53
T79C	neutral	-20	0.57
T79Q	neutral	-27	0.61
T79E	neutral	-29	0.61
T79G	effect	3	0.53
T79H	neutral	-44	0.72
T79I	neutral	-18	0.57
T79L	neutral	-9	0.53
T79K	neutral	-47	0.72
T79M	neutral	-24	0.61
T79F	effect	12	0.59
T79P	effect	1	0.53
T79S	neutral	-51	0.78
T79T	neutral	-99	0.97
T79W	effect	54	0.75
T79Y	effect	4	0.53
T79V	neutral	-28	0.61
P80A	neutral	-29	0.61
P80R	neutral	-8	0.53
P80N	neutral	-22	0.61
P80D	neutral	-25	0.61
P80C	neutral	-12	0.57
P80Q	neutral	-34	0.66
P80E	neutral	-16	0.57
P80G	effect	3	0.53
P80H	neutral	-17	0.57
P80I	neutral	-8	0.53
P80L	neutral	-2	0.53
P80K	neutral	-22	0.61
P80M	neutral	-14	0.57
P80F	effect	24	0.63
P80P	neutral	-99	0.97
P80S	neutral	-29	0.61
P80T	neutral	-43	0.72
P80W	effect	52	0.75
P80Y	effect	8	0.53
P80V	neutral	-27	0.61
E81A	neutral	-5	0.53
E81R	effect	3	0.53
E81N	neutral	-26	0.61
E81D	neutral	-45	0.72
E81C	effect	2	0.53
E81Q	neutral	-14	0.57
E81E	neutral	-99	0.97
E81G	neutral	-5	0.53
E81H	neutral	-4	0.53
E81I	neutral	-3	0.53
E81L	effect	8	0.53
E81K	neutral	-5	0.53
E81M	effect	6	0.53
E81F	effect	11	0.59
E81P	neutral	-10	0.53
E81S	neutral	-29	0.61
E81T	neutral	-32	0.66
E81W	effect	51	0.75
E81Y	effect	8	0.53
E81V	neutral	-12	0.57
I82A	neutral	-2	0.53
I82R	neutral	-4	0.53
I82N	neutral	-2	0.53
I82D	effect	28	0.63
I82C	neutral	-40	0.66
I82Q	neutral	-31	0.66
I82E	neutral	-10	0.53
I82G	effect	31	0.66
I82H	neutral	-27	0.61
I82I	neutral	-99	0.97
I82L	neutral	-89	0.93
I82K	neutral	-17	0.57
I82M	neutral	-83	0.93
I82F	neutral	-50	0.72
I82P	effect	9	0.53
I82S	neutral	-24	0.61
I82T	neutral	-40	0.66
I82W	effect	9	0.53
I82Y	neutral	-32	0.66
I82V	neutral	-87	0.93
A83A	neutral	-99	0.97
A83R	neutral	-39	0.66
A83N	neutral	-55	0.78
A83D	neutral	-19	0.57
A83C	neutral	-56	0.78
A83Q	neutral	-51	0.78
A83E	neutral	-39	0.66
A83G	neutral	-67	0.82
A83H	neutral	-54	0.78
A83I	neutral	-56	0.78
A83L	neutral	-43	0.72
A83K	neutral	-50	0.72
A83M	neutral	-51	0.78
A83F	neutral	-15	0.57
A83P	neutral	-37	0.66
A83S	neutral	-79	0.87
A83T	neutral	-75	0.87
A83W	effect	44	0.71
A83Y	neutral	-29	0.61
A83V	neutral	-59	0.78
R84A	effect	21	0.63
R84R	neutral	-99	0.97
R84N	neutral	-22	0.61
R84D	effect	26	0.63
R84C	effect	19	0.59
R84Q	neutral	-15	0.57
R84E	effect	23	0.63
R84G	effect	20	0.63
R84H	neutral	-18	0.57
R84I	effect	11	0.59
R84L	effect	16	0.59
R84K	neutral	-47	0.72
R84M	effect	14	0.59
R84F	effect	25	0.63
R84P	effect	20	0.63
R84S	neutral	-23	0.61
R84T	neutral	-29	0.61
R84W	effect	53	0.75
R84Y	effect	12	0.59
R84V	effect	16	0.59
Q85A	neutral	-21	0.61
Q85R	neutral	-63	0.82
Q85N	neutral	-60	0.78
Q85D	neutral	-35	0.66
Q85C	neutral	-22	0.61
Q85Q	neutral	-99	0.97
Q85E	neutral	-59	0.78
Q85G	neutral	-31	0.66
Q85H	neutral	-68	0.82
Q85I	neutral	-46	0.72
Q85L	neutral	-40	0.66
Q85K	neutral	-65	0.82
Q85M	neutral	-43	0.72
Q85F	neutral	-22	0.61
Q85P	neutral	-37	0.66
Q85S	neutral	-63	0.82
Q85T	neutral	-65	0.82
Q85W	effect	30	0.66
Q85Y	neutral	-30	0.61
Q85V	neutral	-43	0.72
F86A	effect	27	0.63
F86R	effect	2	0.53
F86N	effect	15	0.59
F86D	effect	39	0.66
F86C	neutral	-25	0.61
F86Q	neutral	-16	0.57
F86E	effect	2	0.53
F86G	effect	53	0.75
F86H	neutral	-13	0.57
F86I	neutral	-44	0.72
F86L	neutral	-39	0.66
F86K	effect	7	0.53
F86M	neutral	-54	0.78
F86F	neutral	-99	0.97
F86P	effect	40	0.71
F86S	effect	4	0.53
F86T	neutral	-6	0.53
F86W	neutral	-23	0.61
F86Y	neutral	-60	0.78
F86V	neutral	-25	0.61
L87A	effect	12	0.59
L87R	effect	21	0.63
L87N	effect	25	0.63
L87D	effect	58	0.75
L87C	neutral	-20	0.57
L87Q	neutral	-7	0.53
L87E	effect	16	0.59
L87G	effect	51	0.75
L87H	neutral	-4	0.53
L87I	neutral	-80	0.87
L87L	neutral	-99	0.97
L87K	effect	16	0.59
L87M	neutral	-83	0.93
L87F	neutral	-31	0.66
L87P	effect	33	0.66
L87S	effect	16	0.59
L87T	neutral	-20	0.57
L87W	effect	38	0.66
L87Y	neutral	-29	0.61
L87V	neutral	-62	0.82
K88A	effect	10	0.59
K88R	neutral	-56	0.78
K88N	neutral	-34	0.66
K88D	effect	5	0.53
K88C	effect	19	0.59
K88Q	neutral	-33	0.66
K88E	neutral	-11	0.57
K88G	effect	1	0.53
K88H	neutral	-15	0.57
K88I	neutral	0	0.53
K88L	effect	7	0.53
K88K	neutral	-99	0.97
K88M	effect	9	0.53
K88F	effect	24	0.63
K88P	effect	5	0.53
K88S	neutral	-23	0.61
K88T	neutral	-39	0.66
K88W	effect	53	0.75
K88Y	effect	9	0.53
K88V	effect	6	0.53
T89A	neutral	-47	0.72
T89R	neutral	-37	0.66
T89N	neutral	-66	0.82
T89D	neutral	-32	0.66
T89C	neutral	-32	0.66
T89Q	neutral	-42	0.72
T89E	neutral	-44	0.72
T89G	neutral	-31	0.66
T89H	neutral	-62	0.82
T89I	neutral	-36	0.66
T89L	neutral	-27	0.61
T89K	neutral	-58	0.78
T89M	neutral	-33	0.66
T89F	effect	4	0.53
T89P	neutral	-34	0.66
T89S	neutral	-75	0.87
T89T	neutral	-99	0.97
T89W	effect	49	0.71
T89Y	neutral	-8	0.53
T89V	neutral	-46	0.72
H90A	effect	41	0.71
H90R	neutral	-11	0.57
H90N	effect	27	0.63
H90D	effect	37	0.66
H90C	effect	25	0.63
H90Q	effect	15	0.59
H90E	effect	31	0.66
H90G	effect	50	0.75
H90H	neutral	-99	0.97
H90I	effect	4	0.53
H90L	effect	17	0.59
H90K	neutral	0	0.53
H90M	neutral	-1	0.53
H90F	effect	11	0.59
H90P	effect	44	0.71
H90S	effect	28	0.63
H90T	effect	3	0.53
H90W	effect	52	0.75
H90Y	effect	6	0.53
H90V	effect	1	0.53
D91A	effect	31	0.66
D91R	effect	27	0.63
D91N	effect	13	0.59
D91D	neutral	-99	0.97
D91C	effect	34	0.66
D91Q	effect	15	0.59
D91E	neutral	-37	0.66
D91G	effect	13	0.59
D91H	effect	28	0.63
D91I	effect	44	0.71
D91L	effect	54	0.75
D91K	effect	15	0.59
D91M	effect	49	0.71
D91F	effect	58	0.75
D91P	effect	25	0.63
D91S	neutral	-4	0.53
D91T	neutral	-19	0.57
D91W	effect	76	0.85
D91Y	effect	48	0.71
D91V	effect	36	0.66
A92A	neutral	-99	0.97
A92R	neutral	-27	0.61
A92N	neutral	-50	0.72
A92D	neutral	-13	0.57
A92C	neutral	-43	0.72
A92Q	neutral	-47	0.72
A92E	neutral	-36	0.66
A92G	neutral	-61	0.82
A92H	neutral	-41	0.72
A92I	neutral	-36	0.66
A92L	neutral	-17	0.57
A92K	neutral	-33	0.66
A92M	neutral	-31	0.66
A92F	effect	15	0.59
A92P	neutral	-27	0.61
A92S	neutral	-75	0.87
A92T	neutral	-71	0.87
A92W	effect	59	0.75
A92Y	neutral	-3	0.53
A92V	neutral	-39	0.66
V93A	neutral	-34	0.66
V93R	neutral	-4	0.53
V93N	neutral	-14	0.57
V93D	effect	30	0.66
V93C	neutral	-35	0.66
V93Q	neutral	-30	0.61
V93E	neutral	-24	0.61
V93G	effect	16	0.59
V93H	neutral	-28	0.61
V93I	neutral	-84	0.93
V93L	neutral	-70	0.82
V93K	neutral	-8	0.53
V93M	neutral	-52	0.78
V93F	neutral	-11	0.57
V93P	effect	4	0.53
V93S	neutral	-22	0.61
V93T	neutral	-53	0.78
V93W	effect	45	0.71
V93Y	neutral	-11	0.57
V93V	neutral	-99	0.97
F94A	effect	37	0.66
F94R	effect	24	0.63
F94N	effect	46	0.71
F94D	effect	64	0.8
F94C	neutral	-9	0.53
F94Q	effect	11	0.59
F94E	effect	35	0.66
F94G	effect	70	0.85
F94H	effect	14	0.59
F94I	neutral	-32	0.66
F94L	neutral	-21	0.61
F94K	effect	27	0.63
F94M	neutral	-28	0.61
F94F	neutral	-99	0.97
F94P	effect	65	0.8
F94S	effect	35	0.66
F94T	effect	25	0.63
F94W	effect	10	0.59
F94Y	neutral	-42	0.72
F94V	neutral	-7	0.53
A95A	neutral	-99	0.97
A95R	neutral	-40	0.66
A95N	neutral	-56	0.78
A95D	neutral	-19	0.57
A95C	neutral	-53	0.78
A95Q	neutral	-51	0.78
A95E	neutral	-37	0.66
A95G	neutral	-67	0.82
A95H	neutral	-51	0.78
A95I	neutral	-46	0.72
A95L	neutral	-27	0.61
A95K	neutral	-44	0.72
A95M	neutral	-44	0.72
A95F	effect	4	0.53
A95P	neutral	-39	0.66
A95S	neutral	-79	0.87
A95T	neutral	-77	0.87
A95W	effect	56	0.75
A95Y	neutral	-18	0.57
A95V	neutral	-50	0.72
S96A	neutral	-49	0.72
S96R	neutral	-48	0.72
S96N	neutral	-73	0.87
S96D	neutral	-44	0.72
S96C	neutral	-35	0.66
S96Q	neutral	-53	0.78
S96E	neutral	-50	0.72
S96G	neutral	-57	0.78
S96H	neutral	-53	0.78
S96I	neutral	-22	0.61
S96L	effect	5	0.53
S96K	neutral	-56	0.78
S96M	neutral	0	0.53
S96F	effect	14	0.59
S96P	neutral	-34	0.66
S96S	neutral	-99	0.97
S96T	neutral	-76	0.87
S96W	effect	61	0.8
S96Y	neutral	-15	0.57
S96V	neutral	-16	0.57
R97A	effect	45	0.71
R97R	neutral	-99	0.97
R97N	effect	1	0.53
R97D	effect	51	0.75
R97C	effect	43	0.71
R97Q	effect	23	0.63
R97E	effect	49	0.71
R97G	effect	47	0.71
R97H	effect	18	0.59
R97I	effect	40	0.71
R97L	effect	45	0.71
R97K	neutral	-26	0.61
R97M	effect	46	0.71
R97F	effect	54	0.75
R97P	effect	42	0.71
R97S	effect	13	0.59
R97T	neutral	-1	0.53
R97W	effect	73	0.85
R97Y	effect	42	0.71
R97V	effect	43	0.71
P98A	neutral	-23	0.61
P98R	neutral	-13	0.57
P98N	neutral	-26	0.61
P98D	neutral	-14	0.57
P98C	neutral	-7	0.53
P98Q	neutral	-32	0.66
P98E	neutral	-14	0.57
P98G	effect	8	0.53
P98H	neutral	-19	0.57
P98I	neutral	-3	0.53
P98L	effect	4	0.53
P98K	neutral	-27	0.61
P98M	neutral	-7	0.53
P98F	effect	24	0.63
P98P	neutral	-99	0.97
P98S	neutral	-35	0.66
P98T	neutral	-48	0.72
P98W	effect	55	0.75
P98Y	effect	12	0.59
P98V	neutral	-18	0.57
P99A	neutral	-25	0.61
P99R	neutral	-4	0.53
P99N	neutral	-22	0.61
P99D	neutral	-19	0.57
P99C	neutral	-3	0.53
P99Q	neutral	-30	0.61
P99E	neutral	-10	0.53
P99G	effect	8	0.53
P99H	neutral	-14	0.57
P99I	effect	3	0.53
P99L	effect	9	0.53
P99K	neutral	-17	0.57
P99M	neutral	-2	0.53
P99F	effect	32	0.66
P99P	neutral	-99	0.97
P99S	neutral	-27	0.61
P99T	neutral	-43	0.72
P99W	effect	57	0.75
P99Y	effect	15	0.59
P99V	neutral	-16	0.57
L100A	neutral	-1	0.53
L100R	effect	4	0.53
L100N	effect	2	0.53
L100D	effect	45	0.71
L100C	neutral	-31	0.66
L100Q	neutral	-28	0.61
L100E	neutral	-5	0.53
L100G	effect	37	0.66
L100H	neutral	-23	0.61
L100I	neutral	-80	0.87
L100L	neutral	-99	0.97
L100K	neutral	-1	0.53
L100M	neutral	-86	0.93
L100F	neutral	-39	0.66
L100P	effect	11	0.59
L100S	neutral	-6	0.53
L100T	neutral	-43	0.72
L100W	effect	26	0.63
L100Y	neutral	-35	0.66
[truncated: 8,221 more rows]

## Sheet: R. simplex F3'H3
Variant	Predicted Effect	Score	Expected Accuracy
M1A	effect	20	0.63
M1R	effect	61	0.8
M1N	effect	19	0.59
M1D	effect	70	0.85
M1C	effect	10	0.59
M1Q	effect	35	0.66
M1E	effect	38	0.66
M1G	effect	62	0.8
M1H	neutral	-17	0.57
M1I	neutral	-16	0.57
M1L	neutral	-69	0.82
M1K	effect	61	0.8
M1M	neutral	-99	0.97
M1F	neutral	-11	0.57
M1P	effect	71	0.85
M1S	effect	22	0.63
M1T	effect	43	0.71
M1W	effect	61	0.8
M1Y	effect	32	0.66
M1V	effect	15	0.59
A2A	neutral	-99	0.97
A2R	neutral	-88	0.93
A2N	neutral	-95	0.97
A2D	neutral	-96	0.97
A2C	neutral	-87	0.93
A2Q	neutral	-94	0.97
A2E	neutral	-95	0.97
A2G	neutral	-95	0.97
A2H	neutral	-89	0.93
A2I	neutral	-95	0.97
A2L	neutral	-96	0.97
A2K	neutral	-92	0.97
A2M	neutral	-94	0.97
A2F	neutral	-96	0.97
A2P	neutral	-95	0.97
A2S	neutral	-99	0.97
A2T	neutral	-98	0.97
A2W	neutral	-41	0.72
A2Y	neutral	-88	0.93
A2V	neutral	-97	0.97
P3A	neutral	-86	0.93
P3R	neutral	-58	0.78
P3N	neutral	-83	0.93
P3D	neutral	-63	0.82
P3C	neutral	-85	0.93
P3Q	neutral	-78	0.87
P3E	neutral	-55	0.78
P3G	neutral	-82	0.93
P3H	neutral	-85	0.93
P3I	neutral	-87	0.93
P3L	neutral	-92	0.97
P3K	neutral	-57	0.78
P3M	neutral	-93	0.97
P3F	neutral	-83	0.93
P3P	neutral	-99	0.97
P3S	neutral	-95	0.97
P3T	neutral	-94	0.97
P3W	neutral	-53	0.78
P3Y	neutral	-89	0.93
P3V	neutral	-90	0.93
N4A	neutral	-77	0.87
N4R	neutral	-66	0.82
N4N	neutral	-99	0.97
N4D	neutral	-57	0.78
N4C	neutral	-76	0.87
N4Q	neutral	-79	0.87
N4E	neutral	-53	0.78
N4G	neutral	-70	0.82
N4H	neutral	-83	0.93
N4I	neutral	-84	0.93
N4L	neutral	-88	0.93
N4K	neutral	-45	0.72
N4M	neutral	-73	0.87
N4F	neutral	-80	0.87
N4P	neutral	-71	0.87
N4S	neutral	-92	0.97
N4T	neutral	-93	0.97
N4W	neutral	-58	0.78
N4Y	neutral	-90	0.93
N4V	neutral	-81	0.93
L5A	neutral	-38	0.66
L5R	effect	17	0.59
L5N	neutral	-1	0.53
L5D	effect	25	0.63
L5C	neutral	-75	0.87
L5Q	neutral	-17	0.57
L5E	effect	8	0.53
L5G	neutral	-4	0.53
L5H	neutral	-9	0.53
L5I	neutral	-65	0.82
L5L	neutral	-99	0.97
L5K	effect	20	0.63
L5M	neutral	-82	0.93
L5F	neutral	-70	0.82
L5P	effect	27	0.63
L5S	neutral	-32	0.66
L5T	neutral	-40	0.66
L5W	neutral	-51	0.78
L5Y	neutral	-51	0.78
L5V	neutral	-68	0.82
L6A	neutral	-36	0.66
L6R	effect	54	0.75
L6N	effect	18	0.59
L6D	effect	56	0.75
L6C	neutral	-44	0.72
L6Q	effect	26	0.63
L6E	effect	33	0.66
L6G	effect	48	0.71
L6H	effect	39	0.66
L6I	neutral	-81	0.93
L6L	neutral	-99	0.97
L6K	effect	55	0.75
L6M	neutral	-68	0.82
L6F	neutral	-49	0.72
L6P	effect	51	0.75
L6S	effect	11	0.59
L6T	neutral	-36	0.66
L6W	effect	30	0.66
L6Y	effect	20	0.63
L6V	neutral	-71	0.87
I7A	neutral	-62	0.82
I7R	neutral	-10	0.53
I7N	neutral	-18	0.57
I7D	effect	18	0.59
I7C	neutral	-83	0.93
I7Q	neutral	-36	0.66
I7E	neutral	-5	0.53
I7G	neutral	-10	0.53
I7H	neutral	-33	0.66
I7I	neutral	-99	0.97
I7L	neutral	-94	0.97
I7K	neutral	-3	0.53
I7M	neutral	-84	0.93
I7F	neutral	-86	0.93
I7P	neutral	-22	0.61
I7S	neutral	-62	0.82
I7T	neutral	-51	0.78
I7W	neutral	-15	0.57
I7Y	neutral	-72	0.87
I7V	neutral	-89	0.93
C8A	neutral	-67	0.82
C8R	effect	2	0.53
C8N	neutral	-26	0.61
C8D	neutral	-10	0.53
C8C	neutral	-99	0.97
C8Q	neutral	-6	0.53
C8E	neutral	-2	0.53
C8G	neutral	-48	0.72
C8H	neutral	-54	0.78
C8I	neutral	-50	0.72
C8L	neutral	-61	0.82
C8K	effect	6	0.53
C8M	neutral	-43	0.72
C8F	neutral	-45	0.72
C8P	neutral	-9	0.53
C8S	neutral	-68	0.82
C8T	neutral	-64	0.82
C8W	neutral	-29	0.61
C8Y	neutral	-72	0.87
C8V	neutral	-66	0.82
T9A	neutral	-70	0.82
T9R	neutral	-8	0.53
T9N	neutral	-74	0.87
T9D	neutral	-30	0.61
T9C	neutral	-79	0.87
T9Q	neutral	-33	0.66
T9E	neutral	-9	0.53
T9G	neutral	-54	0.78
T9H	neutral	-47	0.72
T9I	neutral	-55	0.78
T9L	neutral	-69	0.82
T9K	effect	2	0.53
T9M	neutral	-65	0.82
T9F	neutral	-78	0.87
T9P	neutral	-49	0.72
T9S	neutral	-86	0.93
T9T	neutral	-99	0.97
T9W	neutral	-37	0.66
T9Y	neutral	-75	0.87
T9V	neutral	-57	0.78
S10A	neutral	-96	0.97
S10R	neutral	-39	0.66
S10N	neutral	-75	0.87
S10D	neutral	-41	0.72
S10C	neutral	-87	0.93
S10Q	neutral	-59	0.78
S10E	neutral	-54	0.78
S10G	neutral	-79	0.87
S10H	neutral	-64	0.82
S10I	neutral	-78	0.87
S10L	neutral	-85	0.93
S10K	neutral	-35	0.66
S10M	neutral	-63	0.82
S10F	neutral	-80	0.87
S10P	neutral	-70	0.82
S10S	neutral	-99	0.97
S10T	neutral	-92	0.97
S10W	neutral	-12	0.57
S10Y	neutral	-71	0.87
S10V	neutral	-78	0.87
I11A	neutral	-77	0.87
I11R	neutral	-24	0.61
I11N	neutral	-37	0.66
I11D	neutral	-7	0.53
I11C	neutral	-79	0.87
I11Q	neutral	-48	0.72
I11E	neutral	-42	0.72
I11G	neutral	-40	0.66
I11H	neutral	-67	0.82
I11I	neutral	-99	0.97
I11L	neutral	-94	0.97
I11K	neutral	-19	0.57
I11M	neutral	-83	0.93
I11F	neutral	-88	0.93
I11P	neutral	-36	0.66
I11S	neutral	-66	0.82
I11T	neutral	-79	0.87
I11W	neutral	-79	0.87
I11Y	neutral	-76	0.87
I11V	neutral	-94	0.97
L12A	neutral	-74	0.87
L12R	effect	43	0.71
L12N	effect	25	0.63
L12D	effect	50	0.75
L12C	neutral	-84	0.93
L12Q	neutral	-15	0.57
L12E	effect	22	0.63
L12G	neutral	-31	0.66
L12H	neutral	-30	0.61
L12I	neutral	-93	0.97
L12L	neutral	-99	0.97
L12K	effect	45	0.71
L12M	neutral	-86	0.93
L12F	neutral	-84	0.93
L12P	effect	39	0.66
L12S	neutral	-58	0.78
L12T	neutral	-64	0.82
L12W	effect	18	0.59
L12Y	neutral	-74	0.87
L12V	neutral	-92	0.97
A13A	neutral	-99	0.97
A13R	neutral	-52	0.78
A13N	neutral	-69	0.82
A13D	neutral	-27	0.61
A13C	neutral	-92	0.97
A13Q	neutral	-66	0.82
A13E	neutral	-32	0.66
A13G	neutral	-81	0.93
A13H	neutral	-70	0.82
A13I	neutral	-88	0.93
A13L	neutral	-90	0.93
A13K	neutral	-37	0.66
A13M	neutral	-76	0.87
A13F	neutral	-83	0.93
A13P	neutral	-39	0.66
A13S	neutral	-91	0.97
A13T	neutral	-88	0.93
A13W	neutral	-49	0.72
A13Y	neutral	-80	0.87
A13V	neutral	-85	0.93
L14A	neutral	-82	0.93
L14R	neutral	-27	0.61
L14N	neutral	-37	0.66
L14D	neutral	-2	0.53
L14C	neutral	-87	0.93
L14Q	neutral	-63	0.82
L14E	neutral	-37	0.66
L14G	neutral	-41	0.72
L14H	neutral	-54	0.78
L14I	neutral	-93	0.97
L14L	neutral	-99	0.97
L14K	neutral	-40	0.66
L14M	neutral	-87	0.93
L14F	neutral	-93	0.97
L14P	neutral	-26	0.61
L14S	neutral	-66	0.82
L14T	neutral	-72	0.87
L14W	neutral	-65	0.82
L14Y	neutral	-80	0.87
L14V	neutral	-92	0.97
S15A	neutral	-90	0.93
S15R	neutral	-45	0.72
S15N	neutral	-71	0.87
S15D	neutral	-39	0.66
S15C	neutral	-87	0.93
S15Q	neutral	-65	0.82
S15E	neutral	-30	0.61
S15G	neutral	-81	0.93
S15H	neutral	-59	0.78
S15I	neutral	-74	0.87
S15L	neutral	-87	0.93
S15K	neutral	-24	0.61
S15M	neutral	-70	0.82
S15F	neutral	-75	0.87
S15P	neutral	-52	0.78
S15S	neutral	-99	0.97
S15T	neutral	-92	0.97
S15W	neutral	-33	0.66
S15Y	neutral	-86	0.93
S15V	neutral	-85	0.93
L16A	neutral	-73	0.87
L16R	neutral	-19	0.57
L16N	neutral	-37	0.66
L16D	effect	36	0.66
L16C	neutral	-91	0.97
L16Q	neutral	-59	0.78
L16E	effect	18	0.59
L16G	neutral	-42	0.72
L16H	neutral	-62	0.82
L16I	neutral	-92	0.97
L16L	neutral	-99	0.97
L16K	effect	31	0.66
L16M	neutral	-85	0.93
L16F	neutral	-83	0.93
L16P	effect	10	0.59
L16S	neutral	-66	0.82
L16T	neutral	-72	0.87
L16W	effect	11	0.59
L16Y	neutral	-51	0.78
L16V	neutral	-93	0.97
F17A	neutral	-78	0.87
F17R	neutral	-69	0.82
F17N	neutral	-50	0.72
F17D	neutral	-10	0.53
F17C	neutral	-87	0.93
F17Q	neutral	-64	0.82
F17E	neutral	-35	0.66
F17G	neutral	-57	0.78
F17H	neutral	-81	0.93
F17I	neutral	-88	0.93
F17L	neutral	-92	0.97
F17K	neutral	-40	0.66
F17M	neutral	-79	0.87
F17F	neutral	-99	0.97
F17P	neutral	-28	0.61
F17S	neutral	-76	0.87
F17T	neutral	-84	0.93
F17W	neutral	-84	0.93
F17Y	neutral	-95	0.97
F17V	neutral	-92	0.97
F18A	neutral	-74	0.87
F18R	neutral	-66	0.82
F18N	neutral	-53	0.78
F18D	effect	27	0.63
F18C	neutral	-91	0.97
F18Q	neutral	-71	0.87
F18E	neutral	-39	0.66
F18G	neutral	-54	0.78
F18H	neutral	-86	0.93
F18I	neutral	-88	0.93
F18L	neutral	-91	0.97
F18K	neutral	-54	0.78
F18M	neutral	-67	0.82
F18F	neutral	-99	0.97
F18P	effect	8	0.53
F18S	neutral	-67	0.82
F18T	neutral	-69	0.82
F18W	neutral	-60	0.78
F18Y	neutral	-96	0.97
F18V	neutral	-85	0.93
L19A	neutral	-78	0.87
L19R	neutral	-53	0.78
L19N	neutral	-63	0.82
L19D	neutral	-23	0.61
L19C	neutral	-88	0.93
L19Q	neutral	-62	0.82
L19E	neutral	-39	0.66
L19G	neutral	-54	0.78
L19H	neutral	-80	0.87
L19I	neutral	-94	0.97
L19L	neutral	-99	0.97
L19K	neutral	-42	0.72
L19M	neutral	-83	0.93
L19F	neutral	-91	0.97
L19P	neutral	-55	0.78
L19S	neutral	-77	0.87
L19T	neutral	-72	0.87
L19W	neutral	-83	0.93
L19Y	neutral	-86	0.93
L19V	neutral	-91	0.97
F20A	neutral	-63	0.82
F20R	neutral	-54	0.78
F20N	neutral	-46	0.72
F20D	neutral	0	0.53
F20C	neutral	-70	0.82
F20Q	neutral	-61	0.82
F20E	neutral	-26	0.61
F20G	neutral	-31	0.66
F20H	neutral	-73	0.87
F20I	neutral	-85	0.93
F20L	neutral	-93	0.97
F20K	neutral	-32	0.66
F20M	neutral	-79	0.87
F20F	neutral	-99	0.97
F20P	neutral	-22	0.61
F20S	neutral	-64	0.82
F20T	neutral	-61	0.82
F20W	neutral	-85	0.93
F20Y	neutral	-84	0.93
F20V	neutral	-82	0.93
L21A	neutral	-75	0.87
L21R	neutral	-65	0.82
L21N	neutral	-75	0.87
L21D	neutral	-9	0.53
L21C	neutral	-77	0.87
L21Q	neutral	-57	0.78
L21E	neutral	-31	0.66
L21G	neutral	-39	0.66
L21H	neutral	-78	0.87
L21I	neutral	-92	0.97
L21L	neutral	-99	0.97
L21K	neutral	-51	0.78
L21M	neutral	-86	0.93
L21F	neutral	-93	0.97
L21P	neutral	-28	0.61
L21S	neutral	-70	0.82
L21T	neutral	-74	0.87
L21W	neutral	-78	0.87
L21Y	neutral	-90	0.93
L21V	neutral	-90	0.93
S22A	neutral	-92	0.97
S22R	neutral	-90	0.93
S22N	neutral	-93	0.97
S22D	neutral	-72	0.87
S22C	neutral	-95	0.97
S22Q	neutral	-89	0.93
S22E	neutral	-69	0.82
S22G	neutral	-92	0.97
S22H	neutral	-96	0.97
S22I	neutral	-89	0.93
S22L	neutral	-92	0.97
S22K	neutral	-85	0.93
S22M	neutral	-91	0.97
S22F	neutral	-94	0.97
S22P	neutral	-74	0.87
S22S	neutral	-99	0.97
S22T	neutral	-96	0.97
S22W	neutral	-90	0.93
S22Y	neutral	-94	0.97
S22V	neutral	-91	0.97
R23A	neutral	-54	0.78
R23R	neutral	-99	0.97
R23N	neutral	-71	0.87
R23D	effect	17	0.59
R23C	neutral	-72	0.87
R23Q	neutral	-43	0.72
R23E	neutral	-3	0.53
R23G	neutral	-31	0.66
R23H	neutral	-86	0.93
R23I	neutral	-67	0.82
R23L	neutral	-71	0.87
R23K	neutral	-76	0.87
R23M	neutral	-56	0.78
R23F	neutral	-71	0.87
R23P	neutral	-16	0.57
R23S	neutral	-72	0.87
R23T	neutral	-65	0.82
R23W	neutral	-44	0.72
R23Y	neutral	-73	0.87
R23V	neutral	-59	0.78
L24A	neutral	-65	0.82
L24R	neutral	-59	0.78
L24N	neutral	-71	0.87
L24D	effect	2	0.53
L24C	neutral	-83	0.93
L24Q	neutral	-53	0.78
L24E	neutral	-35	0.66
L24G	neutral	-41	0.72
L24H	neutral	-84	0.93
L24I	neutral	-91	0.97
L24L	neutral	-99	0.97
L24K	neutral	-63	0.82
L24M	neutral	-78	0.87
L24F	neutral	-91	0.97
L24P	neutral	-55	0.78
L24S	neutral	-69	0.82
L24T	neutral	-72	0.87
L24W	neutral	-55	0.78
L24Y	neutral	-93	0.97
L24V	neutral	-82	0.93
R25A	neutral	-33	0.66
R25R	neutral	-99	0.97
R25N	neutral	-49	0.72
R25D	effect	41	0.71
R25C	neutral	-46	0.72
R25Q	neutral	-56	0.78
R25E	effect	2	0.53
R25G	neutral	-9	0.53
R25H	neutral	-72	0.87
R25I	neutral	-55	0.78
R25L	neutral	-58	0.78
R25K	neutral	-67	0.82
R25M	neutral	-29	0.61
R25F	neutral	-59	0.78
R25P	effect	14	0.59
R25S	neutral	-60	0.78
R25T	neutral	-47	0.72
R25W	neutral	-35	0.66
R25Y	neutral	-62	0.82
R25V	neutral	-46	0.72
R26A	neutral	-7	0.53
R26R	neutral	-99	0.97
R26N	neutral	-32	0.66
R26D	effect	52	0.75
R26C	effect	41	0.71
R26Q	neutral	-15	0.57
R26E	effect	23	0.63
R26G	effect	21	0.63
R26H	neutral	-71	0.87
R26I	neutral	-18	0.57
R26L	neutral	-20	0.57
R26K	neutral	-74	0.87
R26M	effect	2	0.53
R26F	neutral	-4	0.53
R26P	effect	19	0.59
R26S	neutral	-50	0.72
R26T	neutral	-27	0.61
R26W	effect	72	0.85
R26Y	effect	5	0.53
R26V	neutral	-5	0.53
G27A	neutral	-78	0.87
G27R	neutral	-71	0.87
G27N	neutral	-87	0.93
G27D	neutral	-49	0.72
G27C	neutral	-63	0.82
G27Q	neutral	-78	0.87
G27E	neutral	-64	0.82
G27G	neutral	-99	0.97
G27H	neutral	-66	0.82
G27I	neutral	-47	0.72
G27L	neutral	-48	0.72
G27K	neutral	-81	0.93
G27M	neutral	-53	0.78
G27F	effect	5	0.53
G27P	neutral	-64	0.82
G27S	neutral	-91	0.97
G27T	neutral	-83	0.93
G27W	effect	32	0.66
G27Y	effect	7	0.53
G27V	neutral	-52	0.78
K28A	neutral	-42	0.72
K28R	neutral	-93	0.97
K28N	neutral	-67	0.82
K28D	effect	3	0.53
K28C	neutral	-35	0.66
K28Q	neutral	-65	0.82
K28E	neutral	-24	0.61
K28G	neutral	-18	0.57
K28H	neutral	-79	0.87
K28I	neutral	-37	0.66
K28L	neutral	-38	0.66
K28K	neutral	-99	0.97
K28M	neutral	-28	0.61
K28F	neutral	-11	0.57
K28P	neutral	-27	0.61
K28S	neutral	-71	0.87
K28T	neutral	-55	0.78
K28W	effect	46	0.71
K28Y	neutral	-12	0.57
K28V	neutral	-27	0.61
A29A	neutral	-99	0.97
A29R	neutral	-92	0.97
A29N	neutral	-95	0.97
A29D	neutral	-81	0.93
A29C	neutral	-87	0.93
A29Q	neutral	-94	0.97
A29E	neutral	-91	0.97
A29G	neutral	-95	0.97
A29H	neutral	-92	0.97
A29I	neutral	-88	0.93
A29L	neutral	-87	0.93
A29K	neutral	-93	0.97
A29M	neutral	-90	0.93
A29F	neutral	-69	0.82
A29P	neutral	-92	0.97
A29S	neutral	-98	0.97
A29T	neutral	-94	0.97
A29W	neutral	-51	0.78
A29Y	neutral	-22	0.61
A29V	neutral	-90	0.93
Q30A	neutral	-85	0.93
Q30R	neutral	-94	0.97
Q30N	neutral	-93	0.97
Q30D	neutral	-78	0.87
Q30C	neutral	-93	0.97
Q30Q	neutral	-99	0.97
Q30E	neutral	-82	0.93
Q30G	neutral	-85	0.93
Q30H	neutral	-96	0.97
Q30I	neutral	-87	0.93
Q30L	neutral	-94	0.97
Q30K	neutral	-87	0.93
Q30M	neutral	-93	0.97
Q30F	neutral	-89	0.93
Q30P	neutral	-88	0.93
Q30S	neutral	-89	0.93
Q30T	neutral	-87	0.93
Q30W	neutral	-74	0.87
Q30Y	neutral	-93	0.97
Q30V	neutral	-89	0.93
P31A	neutral	-50	0.72
P31R	neutral	-86	0.93
P31N	neutral	-92	0.97
P31D	neutral	-33	0.66
P31C	neutral	-4	0.53
P31Q	neutral	-72	0.87
P31E	neutral	-39	0.66
P31G	neutral	-48	0.72
P31H	neutral	-82	0.93
P31I	neutral	-26	0.61
P31L	neutral	-23	0.61
P31K	neutral	-84	0.93
P31M	neutral	-45	0.72
P31F	effect	34	0.66
P31P	neutral	-99	0.97
P31S	neutral	-76	0.87
P31T	neutral	-59	0.78
P31W	effect	39	0.66
P31Y	neutral	-15	0.57
P31V	neutral	-26	0.61
L32A	effect	48	0.71
L32R	effect	64	0.8
L32N	effect	66	0.8
L32D	effect	78	0.85
L32C	effect	30	0.66
L32Q	effect	49	0.71
L32E	effect	71	0.85
L32G	effect	65	0.8
L32H	effect	43	0.71
L32I	effect	13	0.59
L32L	neutral	-99	0.97
L32K	effect	75	0.85
L32M	effect	10	0.59
L32F	effect	22	0.63
L32P	effect	58	0.75
L32S	effect	50	0.75
L32T	effect	48	0.71
L32W	effect	43	0.71
L32Y	effect	22	0.63
L32V	effect	16	0.59
P33A	effect	26	0.63
P33R	effect	77	0.85
P33N	effect	61	0.8
P33D	effect	70	0.85
P33C	effect	33	0.66
P33Q	effect	55	0.75
P33E	effect	69	0.8
P33G	effect	63	0.8
P33H	effect	57	0.75
P33I	effect	58	0.75
P33L	effect	54	0.75
P33K	effect	72	0.85
P33M	effect	54	0.75
P33F	effect	70	0.85
P33P	neutral	-99	0.97
P33S	effect	48	0.71
P33T	effect	52	0.75
P33W	effect	71	0.85
P33Y	effect	64	0.8
P33V	effect	55	0.75
P34A	effect	36	0.66
P34R	effect	74	0.85
P34N	effect	56	0.75
P34D	effect	69	0.8
P34C	effect	30	0.66
P34Q	effect	50	0.75
P34E	effect	66	0.8
P34G	effect	61	0.8
P34H	effect	54	0.75
P34I	effect	60	0.8
P34L	effect	62	0.8
P34K	effect	56	0.75
P34M	effect	51	0.75
P34F	effect	69	0.8
P34P	neutral	-99	0.97
P34S	effect	42	0.71
P34T	effect	45	0.71
P34W	effect	74	0.85
P34Y	effect	66	0.8
P34V	effect	53	0.75
G35A	effect	26	0.63
G35R	effect	71	0.85
G35N	effect	50	0.75
G35D	effect	74	0.85
G35C	effect	22	0.63
G35Q	effect	48	0.71
G35E	effect	70	0.85
G35G	neutral	-99	0.97
G35H	effect	64	0.8
G35I	effect	61	0.8
G35L	effect	62	0.8
G35K	effect	73	0.85
G35M	effect	54	0.75
G35F	effect	64	0.8
G35P	effect	68	0.8
G35S	neutral	-15	0.57
G35T	effect	25	0.63
G35W	effect	76	0.85
G35Y	effect	69	0.8
G35V	effect	53	0.75
P36A	effect	21	0.63
P36R	effect	65	0.8
P36N	effect	34	0.66
P36D	effect	55	0.75
P36C	effect	10	0.59
P36Q	effect	33	0.66
P36E	effect	60	0.8
P36G	effect	44	0.71
P36H	effect	39	0.66
P36I	effect	51	0.75
P36L	effect	54	0.75
P36K	effect	59	0.75
P36M	effect	40	0.71
P36F	effect	64	0.8
P36P	neutral	-99	0.97
P36S	effect	19	0.59
P36T	effect	20	0.63
P36W	effect	71	0.85
P36Y	effect	59	0.75
P36V	effect	39	0.66
R37A	neutral	-52	0.78
R37R	neutral	-99	0.97
R37N	neutral	-73	0.87
R37D	effect	16	0.59
R37C	neutral	-46	0.72
R37Q	neutral	-60	0.78
R37E	neutral	-25	0.61
R37G	effect	37	0.66
R37H	neutral	-35	0.66
R37I	neutral	-18	0.57
R37L	neutral	-17	0.57
R37K	neutral	-98	0.97
R37M	neutral	-42	0.72
R37F	neutral	-18	0.57
R37P	neutral	-65	0.82
R37S	neutral	-75	0.87
R37T	neutral	-86	0.93
R37W	neutral	-81	0.93
R37Y	effect	3	0.53
R37V	neutral	-19	0.57
P38A	neutral	-85	0.93
P38R	neutral	-6	0.53
P38N	neutral	-30	0.61
P38D	effect	19	0.59
P38C	neutral	-72	0.87
P38Q	neutral	-41	0.72
P38E	neutral	-32	0.66
P38G	neutral	-94	0.97
P38H	effect	3	0.53
P38I	effect	16	0.59
P38L	neutral	-34	0.66
P38K	neutral	-63	0.82
P38M	effect	2	0.53
P38F	effect	29	0.63
P38P	neutral	-99	0.97
P38S	neutral	-87	0.93
P38T	neutral	-83	0.93
P38W	effect	39	0.66
P38Y	effect	26	0.63
P38V	neutral	-51	0.78
W39A	effect	59	0.75
W39R	effect	62	0.8
W39N	effect	66	0.8
W39D	effect	78	0.85
W39C	effect	32	0.66
W39Q	effect	60	0.8
W39E	effect	70	0.85
W39G	effect	71	0.85
W39H	effect	66	0.8
W39I	effect	28	0.63
W39L	neutral	-30	0.61
W39K	effect	75	0.85
W39M	effect	39	0.66
W39F	neutral	-43	0.72
W39P	effect	84	0.91
W39S	effect	64	0.8
W39T	effect	67	0.8
W39W	neutral	-99	0.97
W39Y	neutral	-2	0.53
W39V	effect	36	0.66
P40A	effect	41	0.71
P40R	effect	86	0.91
P40N	effect	75	0.85
P40D	effect	83	0.91
P40C	effect	52	0.75
P40Q	effect	74	0.85
P40E	effect	83	0.91
P40G	effect	72	0.85
P40H	effect	75	0.85
P40I	effect	76	0.85
P40L	effect	78	0.85
P40K	effect	83	0.91
P40M	effect	70	0.85
P40F	effect	82	0.91
P40P	neutral	-99	0.97
P40S	effect	60	0.8
P40T	effect	65	0.8
P40W	effect	86	0.91
P40Y	effect	82	0.91
P40V	effect	72	0.85
I41A	effect	26	0.63
I41R	effect	75	0.85
I41N	effect	64	0.8
I41D	effect	75	0.85
I41C	neutral	-1	0.53
I41Q	effect	52	0.75
I41E	effect	67	0.8
I41G	effect	69	0.8
I41H	effect	65	0.8
I41I	neutral	-99	0.97
I41L	neutral	-71	0.87
I41K	effect	76	0.85
I41M	effect	13	0.59
I41F	neutral	-8	0.53
I41P	effect	78	0.85
I41S	effect	51	0.75
I41T	effect	49	0.71
I41W	effect	63	0.8
I41Y	effect	55	0.75
I41V	neutral	-81	0.93
I42A	neutral	-1	0.53
I42R	effect	42	0.71
I42N	effect	26	0.63
I42D	effect	51	0.75
I42C	neutral	-41	0.72
I42Q	effect	12	0.59
I42E	effect	36	0.66
I42G	effect	38	0.66
I42H	effect	24	0.63
I42I	neutral	-99	0.97
I42L	neutral	-96	0.97
I42K	effect	45	0.71
I42M	neutral	-64	0.82
I42F	neutral	-56	0.78
I42P	effect	49	0.71
I42S	effect	10	0.59
I42T	neutral	-10	0.53
I42W	effect	29	0.63
I42Y	effect	14	0.59
I42V	neutral	-97	0.97
G43A	effect	83	0.91
G43R	effect	94	0.95
G43N	effect	84	0.91
G43D	effect	92	0.95
G43C	effect	81	0.91
G43Q	effect	90	0.95
G43E	effect	94	0.95
G43G	neutral	-99	0.97
G43H	effect	92	0.95
G43I	effect	92	0.95
G43L	effect	92	0.95
G43K	effect	95	0.95
G43M	effect	90	0.95
G43F	effect	93	0.95
G43P	effect	92	0.95
G43S	effect	81	0.91
G43T	effect	86	0.91
G43W	effect	94	0.95
G43Y	effect	92	0.95
G43V	effect	90	0.95
N44A	effect	12	0.59
N44R	effect	87	0.91
N44N	neutral	-99	0.97
N44D	effect	78	0.85
N44C	effect	32	0.66
N44Q	effect	76	0.85
N44E	effect	85	0.91
N44G	effect	34	0.66
N44H	effect	37	0.66
N44I	effect	81	0.91
N44L	effect	82	0.91
N44K	effect	86	0.91
N44M	effect	77	0.85
N44F	effect	82	0.91
N44P	effect	83	0.91
N44S	neutral	-18	0.57
N44T	effect	67	0.8
N44W	effect	89	0.91
N44Y	effect	73	0.85
N44V	effect	47	0.71
L45A	effect	32	0.66
L45R	effect	70	0.85
L45N	effect	63	0.8
L45D	effect	79	0.85
L45C	neutral	-1	0.53
L45Q	effect	50	0.75
L45E	effect	70	0.85
L45G	effect	71	0.85
L45H	effect	57	0.75
L45I	neutral	-51	0.78
L45L	neutral	-99	0.97
L45K	effect	71	0.85
L45M	neutral	-77	0.87
L45F	neutral	-10	0.53
L45P	effect	76	0.85
L45S	effect	56	0.75
L45T	effect	31	0.66
L45W	effect	50	0.75
L45Y	effect	48	0.71
L45V	neutral	-28	0.61
L46A	neutral	-33	0.66
L46R	effect	3	0.53
L46N	neutral	-80	0.87
L46D	effect	10	0.59
L46C	neutral	-53	0.78
L46Q	neutral	-23	0.61
L46E	effect	7	0.53
L46G	neutral	-9	0.53
L46H	neutral	-48	0.72
L46I	neutral	-49	0.72
L46L	neutral	-99	0.97
L46K	effect	10	0.59
L46M	neutral	-81	0.93
L46F	neutral	-59	0.78
L46P	neutral	-94	0.97
L46S	neutral	-29	0.61
L46T	neutral	-35	0.66
L46W	neutral	-10	0.53
L46Y	neutral	-31	0.66
L46V	neutral	-61	0.82
Q47A	neutral	-45	0.72
Q47R	neutral	-38	0.66
Q47N	neutral	-65	0.82
Q47D	neutral	-52	0.78
Q47C	neutral	-57	0.78
Q47Q	neutral	-99	0.97
Q47E	neutral	-52	0.78
Q47G	neutral	-35	0.66
Q47H	neutral	-95	0.97
Q47I	neutral	-55	0.78
Q47L	neutral	-94	0.97
Q47K	neutral	-37	0.66
Q47M	neutral	-89	0.93
Q47F	neutral	-61	0.82
Q47P	neutral	-2	0.53
Q47S	neutral	-66	0.82
Q47T	neutral	-56	0.78
Q47W	neutral	-36	0.66
Q47Y	neutral	-73	0.87
Q47V	neutral	-68	0.82
L48A	effect	41	0.71
L48R	effect	75	0.85
L48N	effect	68	0.8
L48D	effect	79	0.85
L48C	effect	12	0.59
L48Q	effect	56	0.75
L48E	effect	71	0.85
L48G	effect	74	0.85
L48H	effect	67	0.8
L48I	neutral	-76	0.87
L48L	neutral	-99	0.97
L48K	effect	75	0.85
L48M	neutral	-90	0.93
L48F	effect	36	0.66
L48P	effect	79	0.85
L48S	effect	62	0.8
L48T	effect	56	0.75
L48W	effect	63	0.8
L48Y	effect	62	0.8
L48V	neutral	-29	0.61
G49A	neutral	-7	0.53
G49R	effect	44	0.71
G49N	effect	17	0.59
G49D	effect	17	0.59
G49C	neutral	-7	0.53
G49Q	effect	26	0.63
G49E	effect	54	0.75
G49G	neutral	-99	0.97
G49H	effect	38	0.66
G49I	effect	33	0.66
G49L	effect	38	0.66
G49K	effect	27	0.63
G49M	neutral	-9	0.53
G49F	effect	40	0.71
G49P	effect	33	0.66
G49S	neutral	-35	0.66
G49T	neutral	-1	0.53
G49W	effect	52	0.75
G49Y	effect	48	0.71
G49V	effect	11	0.59
P50A	neutral	-91	0.97
P50R	neutral	-83	0.93
P50N	neutral	-90	0.93
P50D	neutral	-87	0.93
P50C	neutral	-45	0.72
P50Q	neutral	-91	0.97
P50E	neutral	-74	0.87
P50G	neutral	-73	0.87
P50H	neutral	-90	0.93
P50I	neutral	-67	0.82
P50L	neutral	-64	0.82
P50K	neutral	-86	0.93
P50M	neutral	-83	0.93
P50F	effect	6	0.53
P50P	neutral	-99	0.97
P50S	neutral	-94	0.97
P50T	neutral	-96	0.97
P50W	effect	11	0.59
P50Y	effect	2	0.53
P50V	neutral	-74	0.87
K51A	neutral	-73	0.87
K51R	neutral	-87	0.93
K51N	neutral	-75	0.87
K51D	effect	30	0.66
K51C	neutral	-64	0.82
K51Q	neutral	-74	0.87
K51E	neutral	-35	0.66
K51G	neutral	-41	0.72
K51H	neutral	-90	0.93
K51I	neutral	-82	0.93
K51L	neutral	-93	0.97
K51K	neutral	-99	0.97
K51M	neutral	-96	0.97
K51F	neutral	-60	0.78
K51P	neutral	-54	0.78
K51S	neutral	-72	0.87
K51T	neutral	-73	0.87
K51W	effect	16	0.59
K51Y	neutral	-66	0.82
K51V	neutral	-85	0.93
P52A	effect	19	0.59
P52R	effect	71	0.85
P52N	effect	49	0.71
P52D	effect	59	0.75
P52C	effect	15	0.59
P52Q	effect	51	0.75
P52E	effect	64	0.8
P52G	effect	50	0.75
P52H	effect	20	0.63
P52I	effect	49	0.71
P52L	effect	34	0.66
P52K	effect	69	0.8
P52M	effect	16	0.59
P52F	effect	55	0.75
P52P	neutral	-99	0.97
P52S	effect	22	0.63
P52T	effect	25	0.63
P52W	effect	62	0.8
P52Y	effect	58	0.75
P52V	effect	37	0.66
H53A	effect	31	0.66
H53R	effect	44	0.71
H53N	effect	14	0.59
H53D	effect	58	0.75
H53C	effect	18	0.59
H53Q	effect	30	0.66
H53E	effect	52	0.75
H53G	effect	42	0.71
H53H	neutral	-99	0.97
H53I	effect	41	0.71
H53L	effect	49	0.71
H53K	effect	51	0.75
H53M	effect	33	0.66
H53F	effect	34	0.66
H53P	effect	54	0.75
H53S	effect	29	0.63
H53T	effect	40	0.71
H53W	effect	54	0.75
H53Y	effect	18	0.59
H53V	effect	34	0.66
Q54A	neutral	-73	0.87
Q54R	neutral	-92	0.97
Q54N	neutral	-64	0.82
Q54D	neutral	-29	0.61
Q54C	neutral	-61	0.82
Q54Q	neutral	-99	0.97
Q54E	neutral	-76	0.87
Q54G	neutral	-47	0.72
Q54H	neutral	-95	0.97
Q54I	neutral	-74	0.87
Q54L	neutral	-73	0.87
Q54K	neutral	-88	0.93
Q54M	neutral	-75	0.87
Q54F	neutral	-48	0.72
Q54P	neutral	-26	0.61
Q54S	neutral	-75	0.87
Q54T	neutral	-74	0.87
Q54W	neutral	-41	0.72
Q54Y	neutral	-65	0.82
Q54V	neutral	-88	0.93
S55A	neutral	-62	0.82
S55R	effect	44	0.71
S55N	neutral	-25	0.61
S55D	effect	18	0.59
S55C	neutral	-38	0.66
S55Q	effect	15	0.59
S55E	effect	35	0.66
S55G	neutral	-59	0.78
S55H	effect	20	0.63
S55I	effect	17	0.59
S55L	effect	30	0.66
S55K	effect	40	0.71
S55M	effect	26	0.63
S55F	effect	38	0.66
S55P	effect	51	0.75
S55S	neutral	-99	0.97
S55T	neutral	-84	0.93
S55W	effect	49	0.71
S55Y	effect	18	0.59
S55V	effect	6	0.53
M56A	neutral	-3	0.53
M56R	effect	53	0.75
M56N	effect	42	0.71
M56D	effect	56	0.75
M56C	neutral	-30	0.61
M56Q	effect	24	0.63
M56E	effect	52	0.75
M56G	effect	37	0.66
M56H	effect	7	0.53
M56I	neutral	-85	0.93
M56L	neutral	-94	0.97
M56K	effect	55	0.75
M56M	neutral	-99	0.97
M56F	neutral	-43	0.72
M56P	effect	63	0.8
M56S	effect	26	0.63
M56T	effect	24	0.63
M56W	effect	29	0.63
M56Y	neutral	-4	0.53
M56V	neutral	-35	0.66
A57A	neutral	-99	0.97
A57R	neutral	-67	0.82
A57N	neutral	-61	0.82
A57D	neutral	-23	0.61
A57C	neutral	-92	0.97
A57Q	neutral	-72	0.87
A57E	neutral	-20	0.57
A57G	neutral	-60	0.78
A57H	neutral	-80	0.87
A57I	neutral	-51	0.78
A57L	neutral	-60	0.78
A57K	neutral	-32	0.66
A57M	neutral	-62	0.82
A57F	neutral	-64	0.82
A57P	neutral	-9	0.53
A57S	neutral	-74	0.87
A57T	neutral	-73	0.87
A57W	neutral	-26	0.61
A57Y	neutral	-82	0.93
A57V	neutral	-58	0.78
A58A	neutral	-99	0.97
A58R	neutral	-89	0.93
A58N	neutral	-93	0.97
A58D	neutral	-85	0.93
A58C	neutral	-65	0.82
A58Q	neutral	-94	0.97
A58E	neutral	-92	0.97
A58G	neutral	-87	0.93
A58H	neutral	-85	0.93
A58I	neutral	-71	0.87
A58L	neutral	-74	0.87
A58K	neutral	-93	0.97
A58M	neutral	-81	0.93
A58F	neutral	-22	0.61
A58P	neutral	-60	0.78
A58S	neutral	-95	0.97
A58T	neutral	-91	0.97
A58W	effect	1	0.53
A58Y	neutral	-35	0.66
A58V	neutral	-84	0.93
L59A	neutral	-33	0.66
L59R	effect	1	0.53
L59N	neutral	-13	0.57
L59D	effect	24	0.63
L59C	neutral	-67	0.82
L59Q	neutral	-50	0.72
L59E	effect	3	0.53
L59G	effect	4	0.53
L59H	neutral	-33	0.66
L59I	neutral	-70	0.82
L59L	neutral	-99	0.97
L59K	effect	2	0.53
L59M	neutral	-98	0.97
L59F	neutral	-69	0.82
L59P	effect	11	0.59
L59S	neutral	-19	0.57
L59T	neutral	-29	0.61
L59W	neutral	-38	0.66
L59Y	neutral	-37	0.66
L59V	neutral	-62	0.82
A60A	neutral	-99	0.97
A60R	effect	24	0.63
A60N	neutral	-11	0.57
A60D	effect	23	0.63
A60C	neutral	-53	0.78
A60Q	neutral	-3	0.53
A60E	effect	28	0.63
A60G	neutral	-28	0.61
A60H	effect	18	0.59
A60I	neutral	-3	0.53
A60L	effect	10	0.59
A60K	effect	23	0.63
A60M	neutral	-1	0.53
A60F	effect	9	0.53
A60P	effect	24	0.63
A60S	neutral	-91	0.97
A60T	neutral	-37	0.66
A60W	effect	39	0.66
A60Y	effect	1	0.53
A60V	neutral	-28	0.61
R61A	effect	2	0.53
R61R	neutral	-99	0.97
R61N	effect	2	0.53
R61D	effect	39	0.66
R61C	effect	8	0.53
R61Q	neutral	-80	0.87
R61E	neutral	-43	0.72
R61G	effect	29	0.63
R61H	neutral	-48	0.72
R61I	effect	13	0.59
R61L	effect	10	0.59
R61K	neutral	-95	0.97
R61M	neutral	-4	0.53
R61F	effect	42	0.71
R61P	effect	62	0.8
R61S	neutral	-1	0.53
R61T	neutral	-50	0.72
R61W	effect	8	0.53
R61Y	effect	39	0.66
R61V	effect	13	0.59
V62A	neutral	-89	0.93
V62R	neutral	-76	0.87
V62N	neutral	-84	0.93
V62D	neutral	-68	0.82
V62C	neutral	-70	0.82
V62Q	neutral	-90	0.93
V62E	neutral	-83	0.93
V62G	neutral	-70	0.82
V62H	neutral	-30	0.61
V62I	neutral	-94	0.97
V62L	neutral	-92	0.97
V62K	neutral	-87	0.93
V62M	neutral	-47	0.72
V62F	neutral	-39	0.66
V62P	neutral	-63	0.82
V62S	neutral	-88	0.93
V62T	neutral	-94	0.97
V62W	neutral	-12	0.57
V62Y	neutral	-34	0.66
V62V	neutral	-99	0.97
Y63A	effect	41	0.71
Y63R	effect	63	0.8
Y63N	effect	43	0.71
Y63D	effect	68	0.8
Y63C	neutral	-17	0.57
Y63Q	effect	49	0.71
Y63E	effect	68	0.8
Y63G	effect	64	0.8
Y63H	neutral	-75	0.87
Y63I	effect	37	0.66
Y63L	effect	43	0.71
Y63K	effect	71	0.85
Y63M	effect	34	0.66
Y63F	neutral	-21	0.61
Y63P	effect	79	0.85
Y63S	effect	59	0.75
Y63T	effect	54	0.75
Y63W	effect	37	0.66
Y63Y	neutral	-99	0.97
Y63V	effect	37	0.66
G64A	effect	38	0.66
G64R	effect	73	0.85
G64N	effect	46	0.71
G64D	effect	70	0.85
G64C	effect	38	0.66
G64Q	effect	56	0.75
G64E	effect	75	0.85
G64G	neutral	-99	0.97
G64H	effect	68	0.8
G64I	effect	70	0.85
G64L	effect	76	0.85
G64K	effect	77	0.85
G64M	effect	64	0.8
G64F	effect	71	0.85
G64P	effect	68	0.8
G64S	effect	36	0.66
G64T	effect	52	0.75
G64W	effect	79	0.85
G64Y	effect	76	0.85
G64V	effect	63	0.8
P65A	effect	14	0.59
P65R	effect	67	0.8
P65N	effect	35	0.66
P65D	effect	22	0.63
P65C	effect	12	0.59
P65Q	effect	29	0.63
P65E	effect	45	0.71
P65G	effect	37	0.66
P65H	effect	18	0.59
P65I	effect	49	0.71
P65L	effect	47	0.71
P65K	effect	54	0.75
P65M	effect	44	0.71
P65F	effect	55	0.75
P65P	neutral	-99	0.97
P65S	effect	8	0.53
P65T	effect	39	0.66
P65W	effect	66	0.8
P65Y	effect	56	0.75
P65V	effect	43	0.71
L66A	effect	44	0.71
L66R	effect	81	0.91
L66N	effect	75	0.85
L66D	effect	84	0.91
L66C	effect	18	0.59
L66Q	effect	66	0.8
L66E	effect	76	0.85
L66G	effect	79	0.85
L66H	effect	73	0.85
L66I	neutral	-77	0.87
L66L	neutral	-99	0.97
L66K	effect	82	0.91
L66M	neutral	-4	0.53
L66F	effect	34	0.66
L66P	effect	85	0.91
L66S	effect	68	0.8
L66T	effect	55	0.75
L66W	effect	74	0.85
L66Y	effect	69	0.8
L66V	neutral	-64	0.82
L67A	effect	12	0.59
L67R	effect	56	0.75
L67N	effect	46	0.71
L67D	effect	66	0.8
L67C	neutral	-49	0.72
L67Q	effect	31	0.66
L67E	effect	53	0.75
L67G	effect	55	0.75
L67H	effect	40	0.71
L67I	neutral	-81	0.93
L67L	neutral	-99	0.97
L67K	effect	58	0.75
L67M	neutral	-90	0.93
L67F	neutral	-71	0.87
L67P	effect	68	0.8
L67S	effect	34	0.66
L67T	effect	30	0.66
L67W	effect	38	0.66
L67Y	effect	11	0.59
L67V	neutral	-80	0.87
H68A	effect	50	0.75
H68R	neutral	-3	0.53
H68N	effect	56	0.75
H68D	effect	77	0.85
H68C	effect	41	0.71
H68Q	neutral	-15	0.57
H68E	effect	67	0.8
H68G	effect	54	0.75
H68H	neutral	-99	0.97
H68I	effect	67	0.8
H68L	effect	18	0.59
H68K	effect	66	0.8
H68M	effect	62	0.8
H68F	effect	7	0.53
H68P	effect	84	0.91
H68S	neutral	-29	0.61
H68T	neutral	-4	0.53
H68W	effect	75	0.85
H68Y	neutral	-51	0.78
H68V	effect	60	0.8
L69A	effect	29	0.63
L69R	effect	74	0.85
L69N	effect	66	0.8
L69D	effect	80	0.91
L69C	neutral	-1	0.53
L69Q	effect	54	0.75
L69E	effect	72	0.85
L69G	effect	72	0.85
L69H	effect	64	0.8
L69I	neutral	-36	0.66
L69L	neutral	-99	0.97
L69K	effect	75	0.85
L69M	neutral	-51	0.78
L69F	effect	35	0.66
L69P	effect	79	0.85
L69S	effect	56	0.75
L69T	effect	52	0.75
L69W	effect	65	0.8
L69Y	effect	63	0.8
L69V	neutral	-43	0.72
K70A	effect	51	0.75
K70R	neutral	-92	0.97
K70N	effect	42	0.71
K70D	effect	81	0.91
K70C	effect	41	0.71
K70Q	neutral	-45	0.72
K70E	effect	74	0.85
K70G	effect	61	0.8
K70H	effect	4	0.53
K70I	effect	54	0.75
K70L	effect	51	0.75
K70K	neutral	-99	0.97
K70M	effect	45	0.71
K70F	effect	53	0.75
K70P	effect	80	0.91
K70S	effect	40	0.71
K70T	effect	42	0.71
K70W	effect	38	0.66
K70Y	effect	56	0.75
K70V	effect	55	0.75
M71A	effect	40	0.71
M71R	effect	73	0.85
M71N	effect	61	0.8
M71D	effect	74	0.85
M71C	effect	4	0.53
M71Q	effect	49	0.71
M71E	effect	70	0.85
M71G	effect	61	0.8
M71H	effect	56	0.75
M71I	neutral	-9	0.53
M71L	neutral	-92	0.97
M71K	effect	73	0.85
M71M	neutral	-99	0.97
M71F	neutral	-78	0.87
M71P	effect	76	0.85
M71S	effect	54	0.75
M71T	effect	39	0.66
M71W	effect	58	0.75
M71Y	effect	20	0.63
M71V	neutral	-56	0.78
G72A	effect	66	0.8
G72R	effect	90	0.95
G72N	effect	89	0.91
G72D	effect	93	0.95
G72C	effect	72	0.85
G72Q	effect	90	0.95
G72E	effect	93	0.95
G72G	neutral	-99	0.97
G72H	effect	92	0.95
G72I	effect	89	0.91
G72L	effect	89	0.91
G72K	effect	94	0.95
G72M	effect	90	0.95
G72F	effect	90	0.95
G72P	effect	94	0.95
G72S	effect	83	0.91
G72T	effect	88	0.91
G72W	effect	93	0.95
G72Y	effect	93	0.95
G72V	effect	87	0.91
S73A	neutral	-69	0.82
S73R	neutral	-60	0.78
S73N	neutral	-72	0.87
S73D	neutral	-19	0.57
S73C	neutral	-84	0.93
S73Q	neutral	-80	0.87
S73E	neutral	-40	0.66
S73G	neutral	-67	0.82
S73H	neutral	-71	0.87
S73I	neutral	-59	0.78
S73L	neutral	-64	0.82
S73K	neutral	-41	0.72
S73M	neutral	-73	0.87
S73F	neutral	-85	0.93
S73P	neutral	-31	0.66
S73S	neutral	-99	0.97
S73T	neutral	-94	0.97
S73W	neutral	-22	0.61
S73Y	neutral	-85	0.93
S73V	neutral	-72	0.87
V74A	neutral	-44	0.72
V74R	neutral	-18	0.57
V74N	neutral	-25	0.61
V74D	effect	28	0.63
V74C	neutral	-81	0.93
V74Q	neutral	-50	0.72
V74E	effect	2	0.53
V74G	effect	8	0.53
V74H	neutral	-54	0.78
V74I	neutral	-54	0.78
V74L	neutral	-49	0.72
V74K	neutral	-15	0.57
V74M	neutral	-56	0.78
V74F	neutral	-69	0.82
V74P	effect	36	0.66
V74S	neutral	-49	0.72
V74T	neutral	-62	0.82
V74W	neutral	-27	0.61
V74Y	neutral	-49	0.72
V74V	neutral	-99	0.97
N75A	neutral	-46	0.72
N75R	neutral	-28	0.61
N75N	neutral	-99	0.97
N75D	neutral	-87	0.93
N75C	neutral	-13	0.57
N75Q	neutral	-65	0.82
N75E	neutral	-46	0.72
N75G	neutral	-74	0.87
N75H	neutral	-72	0.87
N75I	neutral	-46	0.72
N75L	neutral	-35	0.66
N75K	neutral	-33	0.66
N75M	neutral	-15	0.57
N75F	effect	36	0.66
N75P	neutral	-60	0.78
N75S	neutral	-72	0.87
N75T	neutral	-75	0.87
N75W	effect	56	0.75
N75Y	effect	33	0.66
N75V	neutral	-68	0.82
V76A	neutral	-13	0.57
V76R	effect	83	0.91
V76N	effect	53	0.75
V76D	effect	81	0.91
V76C	neutral	-35	0.66
V76Q	effect	73	0.85
V76E	effect	75	0.85
V76G	effect	75	0.85
V76H	effect	75	0.85
V76I	effect	31	0.66
V76L	effect	64	0.8
V76K	effect	84	0.91
V76M	neutral	-54	0.78
V76F	effect	69	0.8
V76P	effect	77	0.85
V76S	effect	53	0.75
V76T	neutral	-42	0.72
V76W	effect	63	0.8
V76Y	effect	74	0.85
V76V	neutral	-99	0.97
M77A	effect	2	0.53
M77R	effect	44	0.71
M77N	effect	46	0.71
M77D	effect	65	0.8
M77C	neutral	-54	0.78
M77Q	effect	37	0.66
M77E	effect	60	0.8
M77G	effect	53	0.75
M77H	effect	43	0.71
M77I	neutral	-81	0.93
M77L	neutral	-26	0.61
M77K	effect	60	0.8
M77M	neutral	-99	0.97
M77F	neutral	-2	0.53
M77P	effect	67	0.8
M77S	effect	35	0.66
M77T	effect	33	0.66
M77W	effect	41	0.71
M77Y	effect	14	0.59
M77V	neutral	-94	0.97
V78A	effect	47	0.71
V78R	effect	90	0.95
V78N	effect	80	0.91
V78D	effect	88	0.91
V78C	effect	47	0.71
V78Q	effect	84	0.91
V78E	effect	82	0.91
V78G	effect	77	0.85
V78H	effect	86	0.91
V78I	effect	45	0.71
V78L	effect	75	0.85
V78K	effect	90	0.95
V78M	effect	75	0.85
V78F	effect	79	0.85
V78P	effect	88	0.91
V78S	effect	74	0.85
V78T	effect	60	0.8
V78W	effect	90	0.95
V78Y	effect	84	0.91
V78V	neutral	-99	0.97
A79A	neutral	-99	0.97
A79R	effect	83	0.91
A79N	effect	71	0.85
A79D	effect	78	0.85
A79C	effect	9	0.53
A79Q	effect	78	0.85
A79E	effect	83	0.91
A79G	neutral	-26	0.61
A79H	effect	84	0.91
A79I	effect	50	0.75
A79L	effect	70	0.85
A79K	effect	84	0.91
A79M	effect	69	0.8
A79F	effect	72	0.85
A79P	effect	83	0.91
A79S	effect	48	0.71
A79T	effect	41	0.71
A79W	effect	87	0.91
A79Y	effect	83	0.91
A79V	neutral	-7	0.53
A80A	neutral	-99	0.97
A80R	effect	86	0.91
A80N	effect	67	0.8
A80D	effect	82	0.91
A80C	effect	24	0.63
A80Q	effect	78	0.85
A80E	effect	85	0.91
A80G	effect	2	0.53
A80H	effect	85	0.91
A80I	effect	77	0.85
A80L	effect	79	0.85
A80K	effect	86	0.91
A80M	effect	78	0.85
A80F	effect	84	0.91
A80P	effect	86	0.91
A80S	neutral	-51	0.78
A80T	effect	2	0.53
A80W	effect	89	0.91
A80Y	effect	84	0.91
A80V	effect	73	0.85
S81A	effect	73	0.85
S81R	effect	88	0.91
S81N	effect	12	0.59
S81D	effect	78	0.85
S81C	effect	70	0.85
S81Q	effect	79	0.85
S81E	effect	85	0.91
S81G	effect	73	0.85
S81H	effect	82	0.91
S81I	effect	88	0.91
S81L	effect	89	0.91
S81K	effect	84	0.91
S81M	effect	87	0.91
S81F	effect	90	0.95
S81P	effect	87	0.91
S81S	neutral	-99	0.97
S81T	neutral	-21	0.61
S81W	effect	92	0.95
S81Y	effect	88	0.91
S81V	effect	83	0.91
A82A	neutral	-99	0.97
A82R	effect	80	0.91
A82N	effect	72	0.85
A82D	effect	84	0.91
A82C	neutral	-4	0.53
A82Q	effect	72	0.85
A82E	effect	79	0.85
A82G	neutral	-24	0.61
A82H	effect	73	0.85
A82I	effect	68	0.8
A82L	effect	68	0.8
A82K	effect	36	0.66
A82M	effect	36	0.66
A82F	effect	79	0.85
A82P	neutral	-54	0.78
A82S	neutral	-50	0.72
A82T	effect	7	0.53
A82W	effect	81	0.91
A82Y	effect	73	0.85
A82V	neutral	-32	0.66
G83A	neutral	-89	0.93
G83R	neutral	-71	0.87
G83N	neutral	-90	0.93
G83D	neutral	-75	0.87
G83C	neutral	-59	0.78
G83Q	neutral	-80	0.87
G83E	neutral	-69	0.82
G83G	neutral	-99	0.97
G83H	neutral	-39	0.66
G83I	neutral	-5	0.53
G83L	neutral	-51	0.78
G83K	neutral	-72	0.87
G83M	neutral	-38	0.66
G83F	effect	3	0.53
G83P	neutral	-76	0.87
G83S	neutral	-97	0.97
G83T	neutral	-88	0.93
G83W	effect	32	0.66
G83Y	neutral	-3	0.53
G83V	neutral	-64	0.82
V84A	neutral	-86	0.93
V84R	effect	28	0.63
V84N	effect	2	0.53
V84D	effect	29	0.63
V84C	neutral	-45	0.72
V84Q	neutral	-3	0.53
V84E	effect	10	0.59
V84G	effect	9	0.53
V84H	effect	24	0.63
V84I	neutral	-81	0.93
V84L	neutral	-75	0.87
V84K	effect	30	0.66
V84M	neutral	-86	0.93
V84F	effect	1	0.53
V84P	effect	25	0.63
V84S	neutral	-70	0.82
V84T	neutral	-73	0.87
V84W	effect	37	0.66
V84Y	effect	16	0.59
V84V	neutral	-99	0.97
A85A	neutral	-99	0.97
A85R	effect	73	0.85
A85N	effect	57	0.75
A85D	effect	77	0.85
A85C	neutral	-7	0.53
A85Q	effect	55	0.75
A85E	effect	72	0.85
A85G	effect	38	0.66
A85H	effect	67	0.8
A85I	effect	26	0.63
A85L	effect	58	0.75
A85K	effect	74	0.85
A85M	effect	39	0.66
A85F	effect	66	0.8
A85P	effect	57	0.75
A85S	effect	26	0.63
A85T	effect	23	0.63
A85W	effect	77	0.85
A85Y	effect	63	0.8
A85V	effect	15	0.59
E86A	neutral	-83	0.93
E86R	neutral	-93	0.97
E86N	neutral	-68	0.82
E86D	neutral	-64	0.82
E86C	neutral	-25	0.61
E86Q	neutral	-85	0.93
E86E	neutral	-99	0.97
E86G	neutral	-43	0.72
E86H	neutral	-2	0.53
E86I	effect	21	0.63
E86L	neutral	-28	0.61
E86K	neutral	-91	0.97
E86M	neutral	-69	0.82
E86F	effect	33	0.66
E86P	neutral	-3	0.53
E86S	neutral	-77	0.87
E86T	neutral	-66	0.82
E86W	effect	38	0.66
E86Y	effect	26	0.63
E86V	neutral	-41	0.72
Q87A	neutral	-82	0.93
Q87R	neutral	-76	0.87
Q87N	neutral	-81	0.93
Q87D	neutral	-80	0.87
Q87C	neutral	-67	0.82
Q87Q	neutral	-99	0.97
Q87E	neutral	-88	0.93
Q87G	neutral	-65	0.82
Q87H	neutral	-86	0.93
Q87I	neutral	-70	0.82
Q87L	neutral	-80	0.87
Q87K	neutral	-85	0.93
Q87M	neutral	-71	0.87
Q87F	neutral	-76	0.87
Q87P	neutral	-50	0.72
Q87S	neutral	-89	0.93
Q87T	neutral	-85	0.93
Q87W	neutral	-38	0.66
Q87Y	neutral	-78	0.87
Q87V	neutral	-81	0.93
F88A	neutral	-33	0.66
F88R	effect	27	0.63
F88N	effect	19	0.59
F88D	effect	49	0.71
F88C	neutral	-76	0.87
F88Q	effect	6	0.53
F88E	effect	28	0.63
F88G	effect	26	0.63
F88H	effect	17	0.59
F88I	neutral	-64	0.82
F88L	neutral	-46	0.72
F88K	effect	35	0.66
F88M	neutral	-47	0.72
F88F	neutral	-99	0.97
F88P	effect	47	0.71
F88S	effect	6	0.53
F88T	effect	3	0.53
F88W	neutral	-3	0.53
F88Y	neutral	-19	0.57
F88V	neutral	-57	0.78
L89A	effect	36	0.66
L89R	effect	76	0.85
L89N	effect	69	0.8
L89D	effect	81	0.91
L89C	effect	5	0.53
L89Q	effect	60	0.8
L89E	effect	73	0.85
L89G	effect	76	0.85
L89H	effect	66	0.8
L89I	effect	10	0.59
L89L	neutral	-99	0.97
L89K	effect	77	0.85
L89M	neutral	-31	0.66
L89F	neutral	-13	0.57
L89P	effect	81	0.91
L89S	effect	63	0.8
L89T	effect	57	0.75
L89W	effect	60	0.8
L89Y	effect	50	0.75
L89V	effect	7	0.53
K90A	effect	10	0.59
K90R	neutral	-78	0.87
K90N	effect	22	0.63
K90D	effect	52	0.75
K90C	neutral	-24	0.61
K90Q	neutral	-24	0.61
K90E	effect	42	0.71
K90G	effect	30	0.66
K90H	neutral	-29	0.61
K90I	effect	10	0.59
K90L	effect	4	0.53
K90K	neutral	-99	0.97
K90M	neutral	0	0.53
K90F	effect	38	0.66
K90P	effect	56	0.75
K90S	effect	6	0.53
K90T	neutral	-9	0.53
K90W	effect	54	0.75
K90Y	effect	34	0.66
K90V	neutral	-5	0.53
V91A	neutral	-90	0.93
V91R	neutral	-18	0.57
V91N	neutral	-66	0.82
V91D	neutral	-76	0.87
V91C	neutral	-77	0.87
V91Q	neutral	-66	0.82
V91E	neutral	-48	0.72
V91G	neutral	-44	0.72
V91H	neutral	-63	0.82
V91I	neutral	-81	0.93
V91L	neutral	-47	0.72
V91K	neutral	-35	0.66
V91M	neutral	-57	0.78
V91F	neutral	-37	0.66
V91P	neutral	-38	0.66
V91S	neutral	-89	0.93
V91T	neutral	-97	0.97
V91W	neutral	-14	0.57
V91Y	neutral	-35	0.66
V91V	neutral	-99	0.97
H92A	effect	14	0.59
H92R	neutral	-36	0.66
H92N	neutral	-56	0.78
H92D	effect	45	0.71
H92C	effect	7	0.53
H92Q	neutral	-45	0.72
H92E	effect	31	0.66
H92G	effect	25	0.63
H92H	neutral	-99	0.97
H92I	effect	7	0.53
H92L	neutral	-31	0.66
H92K	neutral	-18	0.57
H92M	neutral	-37	0.66
H92F	neutral	-12	0.57
H92P	effect	55	0.75
H92S	effect	4	0.53
H92T	effect	10	0.59
H92W	effect	32	0.66
H92Y	neutral	-57	0.78
H92V	neutral	-6	0.53
D93A	effect	67	0.8
D93R	effect	88	0.91
D93N	effect	80	0.91
D93D	neutral	-99	0.97
D93C	effect	68	0.8
D93Q	effect	79	0.85
D93E	effect	68	0.8
D93G	effect	72	0.85
D93H	effect	84	0.91
D93I	effect	85	0.91
D93L	effect	87	0.91
D93K	effect	89	0.91
D93M	effect	84	0.91
D93F	effect	84	0.91
D93P	effect	89	0.91
D93S	effect	66	0.8
D93T	effect	76	0.85
D93W	effect	88	0.91
D93Y	effect	86	0.91
D93V	effect	83	0.91
G94A	neutral	-92	0.97
G94R	neutral	-64	0.82
G94N	neutral	-88	0.93
G94D	neutral	-49	0.72
G94C	neutral	-75	0.87
G94Q	neutral	-81	0.93
G94E	neutral	-60	0.78
G94G	neutral	-99	0.97
G94H	neutral	-70	0.82
G94I	neutral	-68	0.82
G94L	neutral	-70	0.82
G94K	neutral	-66	0.82
G94M	neutral	-66	0.82
G94F	neutral	-56	0.78
G94P	neutral	-68	0.82
G94S	neutral	-90	0.93
G94T	neutral	-85	0.93
G94W	neutral	-37	0.66
G94Y	neutral	-65	0.82
G94V	neutral	-83	0.93
N95A	effect	4	0.53
N95R	effect	43	0.71
N95N	neutral	-99	0.97
N95D	effect	36	0.66
N95C	effect	4	0.53
N95Q	effect	2	0.53
N95E	effect	48	0.71
N95G	effect	27	0.63
N95H	effect	10	0.59
N95I	effect	10	0.59
N95L	effect	5	0.53
N95K	neutral	0	0.53
N95M	effect	14	0.59
N95F	effect	41	0.71
N95P	effect	49	0.71
N95S	neutral	-3	0.53
N95T	neutral	-41	0.72
N95W	effect	52	0.75
N95Y	effect	26	0.63
N95V	neutral	-29	0.61
F96A	effect	52	0.75
F96R	effect	79	0.85
F96N	effect	76	0.85
F96D	effect	86	0.91
F96C	neutral	-3	0.53
F96Q	effect	73	0.85
F96E	effect	80	0.91
F96G	effect	77	0.85
F96H	effect	68	0.8
F96I	effect	35	0.66
F96L	effect	37	0.66
F96K	effect	82	0.91
F96M	effect	42	0.71
F96F	neutral	-99	0.97
F96P	effect	86	0.91
F96S	effect	64	0.8
F96T	effect	70	0.85
F96W	effect	34	0.66
F96Y	effect	27	0.63
F96V	effect	43	0.71
A97A	neutral	-99	0.97
A97R	effect	36	0.66
A97N	effect	33	0.66
A97D	effect	61	0.8
A97C	neutral	-73	0.87
A97Q	effect	40	0.71
A97E	effect	61	0.8
A97G	neutral	-60	0.78
A97H	effect	41	0.71
A97I	effect	9	0.53
A97L	neutral	-54	0.78
A97K	effect	59	0.75
A97M	effect	24	0.63
A97F	effect	47	0.71
A97P	effect	59	0.75
A97S	neutral	-97	0.97
A97T	neutral	-57	0.78
A97W	effect	58	0.75
A97Y	effect	50	0.75
A97V	effect	8	0.53
S98A	effect	33	0.66
S98R	effect	70	0.85
S98N	neutral	-87	0.93
S98D	neutral	-26	0.61
S98C	effect	2	0.53
S98Q	effect	42	0.71
S98E	effect	69	0.8
S98G	neutral	-27	0.61
S98H	effect	57	0.75
S98I	effect	67	0.8
S98L	effect	69	0.8
S98K	effect	69	0.8
S98M	effect	58	0.75
S98F	effect	68	0.8
S98P	effect	76	0.85
S98S	neutral	-99	0.97
S98T	effect	22	0.63
S98W	effect	73	0.85
S98Y	effect	57	0.75
S98V	effect	63	0.8
R99A	effect	85	0.91
R99R	neutral	-99	0.97
R99N	effect	88	0.91
R99D	effect	96	0.95
R99C	effect	81	0.91
R99Q	effect	81	0.91
R99E	effect	92	0.95
R99G	effect	91	0.95
R99H	effect	78	0.85
R99I	effect	86	0.91
R99L	effect	81	0.91
R99K	effect	73	0.85
R99M	effect	82	0.91
R99F	effect	91	0.95
R99P	effect	91	0.95
R99S	effect	88	0.91
R99T	effect	86	0.91
R99W	effect	92	0.95
R99Y	effect	90	0.95
R99V	effect	86	0.91
P100A	neutral	-8	0.53
P100R	effect	34	0.66
P100N	neutral	-2	0.53
P100D	effect	22	0.63
P100C	neutral	-28	0.61
P100Q	neutral	-15	0.57
P100E	effect	19	0.59
P100G	effect	14	0.59
P100H	effect	10	0.59
P100I	effect	10	0.59
P100L	effect	19	0.59
P100K	effect	29	0.63
P100M	neutral	-22	0.61
P100F	effect	25	0.63
P100P	neutral	-99	0.97
P100S	neutral	-28	0.61
P100T	neutral	-37	0.66
P100W	effect	40	0.71
P100Y	effect	20	0.63
[truncated: 8,321 more rows]

## Sheet: R. fulgida DFR1
Variant	Predicted Effect	Score	Expected Accuracy
M1A	effect	57	0.75
M1R	effect	69	0.8
M1N	effect	62	0.8
M1D	effect	79	0.85
M1C	effect	33	0.66
M1Q	effect	49	0.71
M1E	effect	72	0.85
M1G	effect	73	0.85
M1H	effect	58	0.75
M1I	neutral	-41	0.72
M1L	neutral	-31	0.66
M1K	effect	70	0.85
M1M	neutral	-99	0.97
M1F	neutral	-45	0.72
M1P	effect	76	0.85
M1S	effect	43	0.71
M1T	effect	55	0.75
M1W	effect	63	0.8
M1Y	effect	47	0.71
M1V	effect	21	0.63
S2A	neutral	-98	0.97
S2R	neutral	-68	0.82
S2N	neutral	-98	0.97
S2D	neutral	-83	0.93
S2C	neutral	-85	0.93
S2Q	neutral	-82	0.93
S2E	neutral	-92	0.97
S2G	neutral	-84	0.93
S2H	neutral	-78	0.87
S2I	neutral	-67	0.82
S2L	neutral	-66	0.82
S2K	neutral	-89	0.93
S2M	neutral	-74	0.87
S2F	neutral	-61	0.82
S2P	neutral	-68	0.82
S2S	neutral	-99	0.97
S2T	neutral	-98	0.97
S2W	neutral	-53	0.78
S2Y	neutral	-64	0.82
S2V	neutral	-74	0.87
P3A	neutral	-94	0.97
P3R	neutral	-87	0.93
P3N	neutral	-90	0.93
P3D	neutral	-82	0.93
P3C	neutral	-68	0.82
P3Q	neutral	-95	0.97
P3E	neutral	-91	0.97
P3G	neutral	-95	0.97
P3H	neutral	-82	0.93
P3I	neutral	-80	0.87
P3L	neutral	-79	0.87
P3K	neutral	-84	0.93
P3M	neutral	-91	0.97
P3F	neutral	-36	0.66
P3P	neutral	-99	0.97
P3S	neutral	-96	0.97
P3T	neutral	-97	0.97
P3W	neutral	-30	0.61
P3Y	neutral	-43	0.72
P3V	neutral	-89	0.93
H4A	neutral	-91	0.97
H4R	neutral	-93	0.97
H4N	neutral	-96	0.97
H4D	neutral	-89	0.93
H4C	neutral	-77	0.87
H4Q	neutral	-96	0.97
H4E	neutral	-95	0.97
H4G	neutral	-88	0.93
H4H	neutral	-99	0.97
H4I	neutral	-84	0.93
H4L	neutral	-89	0.93
H4K	neutral	-95	0.97
H4M	neutral	-87	0.93
H4F	neutral	-51	0.78
H4P	neutral	-90	0.93
H4S	neutral	-96	0.97
H4T	neutral	-96	0.97
H4W	neutral	-46	0.72
H4Y	neutral	-58	0.78
H4V	neutral	-92	0.97
T5A	neutral	-93	0.97
T5R	neutral	-72	0.87
T5N	neutral	-92	0.97
T5D	neutral	-81	0.93
T5C	neutral	-51	0.78
T5Q	neutral	-91	0.97
T5E	neutral	-92	0.97
T5G	neutral	-93	0.97
T5H	neutral	-79	0.87
T5I	neutral	-82	0.93
T5L	neutral	-74	0.87
T5K	neutral	-85	0.93
T5M	neutral	-75	0.87
T5F	neutral	-21	0.61
T5P	neutral	-87	0.93
T5S	neutral	-98	0.97
T5T	neutral	-99	0.97
T5W	neutral	-15	0.57
T5Y	neutral	-30	0.61
T5V	neutral	-88	0.93
N6A	neutral	-76	0.87
N6R	neutral	-76	0.87
N6N	neutral	-99	0.97
N6D	neutral	-85	0.93
N6C	neutral	-23	0.61
N6Q	neutral	-90	0.93
N6E	neutral	-80	0.87
N6G	neutral	-90	0.93
N6H	neutral	-73	0.87
N6I	neutral	-53	0.78
N6L	neutral	-62	0.82
N6K	neutral	-80	0.87
N6M	neutral	-59	0.78
N6F	neutral	0	0.53
N6P	neutral	-69	0.82
N6S	neutral	-93	0.97
N6T	neutral	-92	0.97
N6W	effect	8	0.53
N6Y	neutral	-9	0.53
N6V	neutral	-61	0.82
T7A	neutral	-66	0.82
T7R	neutral	-50	0.72
T7N	neutral	-77	0.87
T7D	neutral	-41	0.72
T7C	neutral	-5	0.53
T7Q	neutral	-69	0.82
T7E	neutral	-76	0.87
T7G	neutral	-48	0.72
T7H	neutral	-34	0.66
T7I	neutral	-21	0.61
T7L	neutral	-25	0.61
T7K	neutral	-73	0.87
T7M	neutral	-36	0.66
T7F	effect	28	0.63
T7P	neutral	-43	0.72
T7S	neutral	-88	0.93
T7T	neutral	-99	0.97
T7W	effect	34	0.66
T7Y	effect	5	0.53
T7V	neutral	-50	0.72
T8A	neutral	-80	0.87
T8R	neutral	-77	0.87
T8N	neutral	-90	0.93
T8D	neutral	-52	0.78
T8C	neutral	-32	0.66
T8Q	neutral	-86	0.93
T8E	neutral	-58	0.78
T8G	neutral	-82	0.93
T8H	neutral	-63	0.82
T8I	neutral	-53	0.78
T8L	neutral	-61	0.82
T8K	neutral	-93	0.97
T8M	neutral	-85	0.93
T8F	effect	4	0.53
T8P	neutral	-82	0.93
T8S	neutral	-93	0.97
T8T	neutral	-99	0.97
T8W	effect	10	0.59
T8Y	neutral	-2	0.53
T8V	neutral	-72	0.87
T9A	neutral	-53	0.78
T9R	neutral	-21	0.61
T9N	neutral	-49	0.72
T9D	neutral	-19	0.57
T9C	effect	20	0.63
T9Q	neutral	-64	0.82
T9E	neutral	-55	0.78
T9G	neutral	-55	0.78
T9H	neutral	-2	0.53
T9I	effect	8	0.53
T9L	neutral	-5	0.53
T9K	neutral	-71	0.87
T9M	neutral	-7	0.53
T9F	effect	58	0.75
T9P	neutral	-33	0.66
T9S	neutral	-70	0.82
T9T	neutral	-99	0.97
T9W	effect	64	0.8
T9Y	effect	54	0.75
T9V	neutral	-29	0.61
T10A	neutral	-38	0.66
T10R	neutral	-25	0.61
T10N	effect	4	0.53
T10D	effect	35	0.66
T10C	neutral	-6	0.53
T10Q	neutral	-37	0.66
T10E	neutral	-7	0.53
T10G	effect	27	0.63
T10H	effect	24	0.63
T10I	neutral	-25	0.61
T10L	effect	19	0.59
T10K	neutral	-41	0.72
T10M	neutral	-16	0.57
T10F	effect	42	0.71
T10P	neutral	-38	0.66
T10S	neutral	-68	0.82
T10T	neutral	-99	0.97
T10W	effect	44	0.71
T10Y	effect	37	0.66
T10V	neutral	-43	0.72
V11A	neutral	-11	0.57
V11R	effect	81	0.91
V11N	effect	68	0.8
V11D	effect	79	0.85
V11C	effect	20	0.63
V11Q	effect	70	0.85
V11E	effect	72	0.85
V11G	effect	74	0.85
V11H	effect	73	0.85
V11I	effect	9	0.53
V11L	effect	50	0.75
V11K	effect	81	0.91
V11M	effect	34	0.66
V11F	effect	46	0.71
V11P	effect	81	0.91
V11S	effect	63	0.8
V11T	effect	57	0.75
V11W	effect	75	0.85
V11Y	effect	39	0.66
V11V	neutral	-99	0.97
C12A	effect	21	0.63
C12R	effect	85	0.91
C12N	effect	77	0.85
C12D	effect	85	0.91
C12C	neutral	-99	0.97
C12Q	effect	79	0.85
C12E	effect	84	0.91
C12G	effect	76	0.85
C12H	effect	81	0.91
C12I	effect	65	0.8
C12L	effect	64	0.8
C12K	effect	85	0.91
C12M	effect	66	0.8
C12F	effect	68	0.8
C12P	effect	87	0.91
C12S	effect	52	0.75
C12T	effect	68	0.8
C12W	effect	84	0.91
C12Y	effect	76	0.85
C12V	neutral	-9	0.53
V13A	effect	61	0.8
V13R	effect	89	0.91
V13N	effect	81	0.91
V13D	effect	89	0.91
V13C	effect	41	0.71
V13Q	effect	81	0.91
V13E	effect	84	0.91
V13G	effect	85	0.91
V13H	effect	85	0.91
V13I	effect	21	0.63
V13L	effect	57	0.75
V13K	effect	89	0.91
V13M	effect	66	0.8
V13F	effect	77	0.85
V13P	effect	88	0.91
V13S	effect	78	0.85
V13T	effect	70	0.85
V13W	effect	85	0.91
V13Y	effect	80	0.91
V13V	neutral	-99	0.97
T14A	effect	87	0.91
T14R	effect	95	0.95
T14N	effect	88	0.91
T14D	effect	93	0.95
T14C	effect	85	0.91
T14Q	effect	91	0.95
T14E	effect	94	0.95
T14G	effect	92	0.95
T14H	effect	85	0.91
T14I	effect	64	0.8
T14L	effect	93	0.95
T14K	effect	94	0.95
T14M	effect	89	0.91
T14F	effect	93	0.95
T14P	effect	93	0.95
T14S	effect	81	0.91
T14T	neutral	-99	0.97
T14W	effect	94	0.95
T14Y	effect	92	0.95
T14V	effect	86	0.91
G15A	effect	86	0.91
G15R	effect	88	0.91
G15N	effect	82	0.91
G15D	effect	86	0.91
G15C	effect	82	0.91
G15Q	effect	87	0.91
G15E	effect	93	0.95
G15G	neutral	-99	0.97
G15H	effect	90	0.95
G15I	effect	92	0.95
G15L	effect	93	0.95
G15K	effect	94	0.95
G15M	effect	90	0.95
G15F	effect	93	0.95
G15P	effect	91	0.95
G15S	effect	81	0.91
G15T	effect	88	0.91
G15W	effect	94	0.95
G15Y	effect	92	0.95
G15V	effect	86	0.91
A16A	neutral	-99	0.97
A16R	effect	89	0.91
A16N	effect	82	0.91
A16D	effect	89	0.91
A16C	effect	65	0.8
A16Q	effect	83	0.91
A16E	effect	87	0.91
A16G	neutral	-49	0.72
A16H	effect	86	0.91
A16I	effect	83	0.91
A16L	effect	87	0.91
A16K	effect	89	0.91
A16M	effect	82	0.91
A16F	effect	88	0.91
A16P	effect	89	0.91
A16S	effect	54	0.75
A16T	effect	76	0.85
A16W	effect	90	0.95
A16Y	effect	86	0.91
A16V	effect	80	0.91
A17A	neutral	-99	0.97
A17R	effect	83	0.91
A17N	neutral	-47	0.72
A17D	effect	86	0.91
A17C	effect	49	0.71
A17Q	effect	79	0.85
A17E	effect	86	0.91
A17G	neutral	-22	0.61
A17H	effect	83	0.91
A17I	effect	81	0.91
A17L	effect	84	0.91
A17K	effect	87	0.91
A17M	effect	78	0.85
A17F	effect	86	0.91
A17P	effect	88	0.91
A17S	neutral	-85	0.93
A17T	neutral	-54	0.78
A17W	effect	89	0.91
A17Y	effect	85	0.91
A17V	effect	78	0.85
G18A	effect	87	0.91
G18R	effect	95	0.95
G18N	effect	80	0.91
G18D	effect	91	0.95
G18C	effect	83	0.91
G18Q	effect	91	0.95
G18E	effect	94	0.95
G18G	neutral	-99	0.97
G18H	effect	92	0.95
G18I	effect	94	0.95
G18L	effect	94	0.95
G18K	effect	96	0.95
G18M	effect	92	0.95
G18F	effect	94	0.95
G18P	effect	93	0.95
G18S	effect	80	0.91
G18T	effect	89	0.91
G18W	effect	95	0.95
G18Y	effect	94	0.95
G18V	effect	92	0.95
F19A	effect	69	0.8
F19R	effect	87	0.91
F19N	effect	76	0.85
F19D	effect	91	0.95
F19C	effect	50	0.75
F19Q	effect	80	0.91
F19E	effect	85	0.91
F19G	effect	87	0.91
F19H	effect	73	0.85
F19I	effect	70	0.85
F19L	effect	71	0.85
F19K	effect	88	0.91
F19M	effect	69	0.8
F19F	neutral	-99	0.97
F19P	effect	93	0.95
F19S	effect	74	0.85
F19T	effect	82	0.91
F19W	effect	75	0.85
F19Y	neutral	-75	0.87
F19V	effect	71	0.85
I20A	effect	33	0.66
I20R	effect	76	0.85
I20N	effect	67	0.8
I20D	effect	79	0.85
I20C	effect	2	0.53
I20Q	effect	55	0.75
I20E	effect	69	0.8
I20G	effect	73	0.85
I20H	effect	68	0.8
I20I	neutral	-99	0.97
I20L	neutral	-74	0.87
I20K	effect	79	0.85
I20M	neutral	-68	0.82
I20F	effect	18	0.59
I20P	effect	80	0.91
I20S	effect	55	0.75
I20T	effect	53	0.75
I20W	effect	65	0.8
I20Y	effect	54	0.75
I20V	neutral	-84	0.93
G21A	neutral	-26	0.61
G21R	effect	91	0.95
G21N	effect	75	0.85
G21D	effect	84	0.91
G21C	effect	64	0.8
G21Q	effect	85	0.91
G21E	effect	87	0.91
G21G	neutral	-99	0.97
G21H	effect	88	0.91
G21I	effect	84	0.91
G21L	effect	86	0.91
G21K	effect	92	0.95
G21M	effect	85	0.91
G21F	effect	87	0.91
G21P	effect	90	0.95
G21S	effect	59	0.75
G21T	effect	76	0.85
G21W	effect	91	0.95
G21Y	effect	88	0.91
G21V	effect	75	0.85
S22A	neutral	-23	0.61
S22R	effect	56	0.75
S22N	neutral	-4	0.53
S22D	effect	45	0.71
S22C	effect	9	0.53
S22Q	effect	32	0.66
S22E	effect	55	0.75
S22G	neutral	-8	0.53
S22H	effect	45	0.71
S22I	effect	56	0.75
S22L	effect	59	0.75
S22K	effect	62	0.8
S22M	effect	46	0.71
S22F	effect	58	0.75
S22P	effect	54	0.75
S22S	neutral	-99	0.97
S22T	neutral	-30	0.61
S22W	effect	73	0.85
S22Y	effect	58	0.75
S22V	effect	46	0.71
W23A	neutral	-4	0.53
W23R	effect	68	0.8
W23N	effect	52	0.75
W23D	effect	74	0.85
W23C	neutral	-12	0.57
W23Q	effect	36	0.66
W23E	effect	52	0.75
W23G	effect	64	0.8
W23H	effect	51	0.75
W23I	effect	36	0.66
W23L	effect	5	0.53
W23K	effect	72	0.85
W23M	effect	27	0.63
W23F	neutral	-19	0.57
W23P	effect	82	0.91
W23S	effect	40	0.71
W23T	effect	18	0.59
W23W	neutral	-99	0.97
W23Y	effect	4	0.53
W23V	effect	28	0.63
I24A	neutral	-44	0.72
I24R	neutral	-12	0.57
I24N	neutral	-24	0.61
I24D	effect	8	0.53
I24C	neutral	-78	0.87
I24Q	neutral	-39	0.66
I24E	neutral	-12	0.57
I24G	neutral	-12	0.57
I24H	neutral	-27	0.61
I24I	neutral	-99	0.97
I24L	neutral	-99	0.97
I24K	neutral	-7	0.53
I24M	neutral	-85	0.93
I24F	neutral	-66	0.82
I24P	effect	2	0.53
I24S	neutral	-40	0.66
I24T	neutral	-62	0.82
I24W	neutral	-23	0.61
I24Y	neutral	-42	0.72
I24V	neutral	-86	0.93
V25A	neutral	-58	0.78
V25R	effect	34	0.66
V25N	neutral	-2	0.53
V25D	effect	28	0.63
V25C	neutral	-66	0.82
V25Q	effect	6	0.53
V25E	effect	10	0.59
V25G	effect	10	0.59
V25H	effect	20	0.63
V25I	neutral	-95	0.97
V25L	neutral	-25	0.61
V25K	effect	36	0.66
V25M	neutral	-17	0.57
V25F	effect	9	0.53
V25P	effect	33	0.66
V25S	neutral	-13	0.57
V25T	neutral	-36	0.66
V25W	effect	42	0.71
V25Y	effect	21	0.63
V25V	neutral	-99	0.97
M26A	neutral	-65	0.82
M26R	neutral	-79	0.87
M26N	neutral	-74	0.87
M26D	effect	28	0.63
M26C	neutral	-50	0.72
M26Q	neutral	-76	0.87
M26E	neutral	-46	0.72
M26G	neutral	-6	0.53
M26H	neutral	-68	0.82
M26I	neutral	-72	0.87
M26L	neutral	-78	0.87
M26K	neutral	-92	0.97
M26M	neutral	-99	0.97
M26F	neutral	-8	0.53
M26P	effect	19	0.59
M26S	neutral	-22	0.61
M26T	neutral	-75	0.87
M26W	effect	17	0.59
M26Y	neutral	-20	0.57
M26V	neutral	-80	0.87
K27A	neutral	-45	0.72
K27R	neutral	-99	0.97
K27N	neutral	-40	0.66
K27D	effect	3	0.53
K27C	neutral	-69	0.82
K27Q	neutral	-84	0.93
K27E	neutral	-66	0.82
K27G	neutral	-24	0.61
K27H	neutral	-91	0.97
K27I	neutral	-38	0.66
K27L	neutral	-87	0.93
K27K	neutral	-99	0.97
K27M	neutral	-90	0.93
K27F	neutral	-35	0.66
K27P	neutral	-2	0.53
K27S	neutral	-58	0.78
K27T	neutral	-86	0.93
K27W	effect	10	0.59
K27Y	neutral	-33	0.66
K27V	neutral	-43	0.72
L28A	effect	15	0.59
L28R	effect	59	0.75
L28N	effect	55	0.75
L28D	effect	73	0.85
L28C	neutral	-19	0.57
L28Q	effect	34	0.66
L28E	effect	60	0.8
L28G	effect	64	0.8
L28H	effect	46	0.71
L28I	neutral	-26	0.61
L28L	neutral	-99	0.97
L28K	effect	62	0.8
L28M	neutral	-32	0.66
L28F	effect	1	0.53
L28P	effect	69	0.8
L28S	effect	44	0.71
L28T	effect	30	0.66
L28W	effect	46	0.71
L28Y	effect	39	0.66
L28V	neutral	-42	0.72
L29A	effect	11	0.59
L29R	effect	58	0.75
L29N	effect	54	0.75
L29D	effect	73	0.85
L29C	neutral	-23	0.61
L29Q	effect	39	0.66
L29E	effect	62	0.8
L29G	effect	64	0.8
L29H	effect	50	0.75
L29I	neutral	-58	0.78
L29L	neutral	-99	0.97
L29K	effect	60	0.8
L29M	neutral	-57	0.78
L29F	effect	21	0.63
L29P	effect	70	0.85
L29S	effect	45	0.71
L29T	effect	35	0.66
L29W	effect	48	0.71
L29Y	effect	37	0.66
L29V	neutral	-47	0.72
Q30A	neutral	-57	0.78
Q30R	neutral	-91	0.97
Q30N	neutral	-76	0.87
Q30D	neutral	-66	0.82
Q30C	neutral	-59	0.78
Q30Q	neutral	-99	0.97
Q30E	neutral	-99	0.97
Q30G	neutral	-52	0.78
Q30H	neutral	-84	0.93
Q30I	neutral	-44	0.72
Q30L	neutral	-56	0.78
Q30K	neutral	-59	0.78
Q30M	neutral	-71	0.87
Q30F	neutral	-34	0.66
Q30P	neutral	-8	0.53
Q30S	neutral	-75	0.87
Q30T	neutral	-58	0.78
Q30W	neutral	-20	0.57
Q30Y	neutral	-43	0.72
Q30V	neutral	-60	0.78
R31A	neutral	-44	0.72
R31R	neutral	-99	0.97
R31N	neutral	-57	0.78
R31D	effect	4	0.53
R31C	neutral	-22	0.61
R31Q	neutral	-72	0.87
R31E	neutral	-20	0.57
R31G	effect	37	0.66
R31H	neutral	-87	0.93
R31I	effect	22	0.63
R31L	effect	9	0.53
R31K	neutral	-90	0.93
R31M	neutral	0	0.53
R31F	effect	37	0.66
R31P	effect	58	0.75
R31S	neutral	-51	0.78
R31T	effect	15	0.59
R31W	effect	54	0.75
R31Y	effect	17	0.59
R31V	effect	15	0.59
C32A	neutral	-10	0.53
C32R	effect	13	0.59
C32N	effect	2	0.53
C32D	effect	13	0.59
C32C	neutral	-99	0.97
C32Q	effect	27	0.63
C32E	effect	43	0.71
C32G	neutral	-89	0.93
C32H	effect	25	0.63
C32I	effect	32	0.66
C32L	effect	43	0.71
C32K	effect	47	0.71
C32M	effect	32	0.66
C32F	effect	45	0.71
C32P	effect	58	0.75
C32S	neutral	-15	0.57
C32T	effect	14	0.59
C32W	effect	58	0.75
C32Y	effect	45	0.71
C32V	effect	23	0.63
Y33A	effect	51	0.75
Y33R	effect	63	0.8
Y33N	effect	72	0.85
Y33D	effect	71	0.85
Y33C	neutral	-2	0.53
Y33Q	effect	66	0.8
Y33E	effect	74	0.85
Y33G	effect	71	0.85
Y33H	effect	30	0.66
Y33I	effect	43	0.71
Y33L	effect	53	0.75
Y33K	effect	76	0.85
Y33M	effect	56	0.75
Y33F	effect	2	0.53
Y33P	effect	81	0.91
Y33S	effect	68	0.8
Y33T	effect	68	0.8
Y33W	effect	51	0.75
Y33Y	neutral	-99	0.97
Y33V	effect	37	0.66
T34A	neutral	-87	0.93
T34R	neutral	-80	0.87
T34N	neutral	-90	0.93
T34D	neutral	-4	0.53
T34C	neutral	-32	0.66
T34Q	neutral	-74	0.87
T34E	neutral	-72	0.87
T34G	neutral	-60	0.78
T34H	neutral	-94	0.97
T34I	neutral	-74	0.87
T34L	neutral	-62	0.82
T34K	neutral	-77	0.87
T34M	neutral	-81	0.93
T34F	neutral	-67	0.82
T34P	effect	10	0.59
T34S	neutral	-91	0.97
T34T	neutral	-99	0.97
T34W	effect	23	0.63
T34Y	neutral	-78	0.87
T34V	neutral	-81	0.93
V35A	effect	44	0.71
V35R	effect	85	0.91
V35N	effect	74	0.85
V35D	effect	86	0.91
V35C	effect	19	0.59
V35Q	effect	74	0.85
V35E	effect	79	0.85
V35G	effect	77	0.85
V35H	effect	79	0.85
V35I	effect	34	0.66
V35L	effect	62	0.8
V35K	effect	85	0.91
V35M	effect	54	0.75
V35F	effect	73	0.85
V35P	effect	84	0.91
V35S	effect	68	0.8
V35T	effect	55	0.75
V35W	effect	84	0.91
V35Y	effect	76	0.85
V35V	neutral	-99	0.97
R36A	effect	59	0.75
R36R	neutral	-99	0.97
R36N	neutral	-13	0.57
R36D	effect	86	0.91
R36C	effect	33	0.66
R36Q	effect	55	0.75
R36E	effect	78	0.85
R36G	effect	78	0.85
R36H	neutral	-68	0.82
R36I	effect	39	0.66
R36L	effect	59	0.75
R36K	neutral	-38	0.66
R36M	effect	60	0.8
R36F	effect	72	0.85
R36P	effect	84	0.91
R36S	effect	65	0.8
R36T	effect	48	0.71
R36W	effect	81	0.91
R36Y	effect	69	0.8
R36V	effect	44	0.71
A37A	neutral	-99	0.97
A37R	effect	74	0.85
A37N	effect	58	0.75
A37D	effect	73	0.85
A37C	effect	7	0.53
A37Q	effect	62	0.8
A37E	effect	73	0.85
A37G	neutral	-8	0.53
A37H	effect	69	0.8
A37I	effect	48	0.71
A37L	effect	65	0.8
A37K	effect	74	0.85
A37M	effect	57	0.75
A37F	effect	70	0.85
A37P	effect	74	0.85
A37S	effect	25	0.63
A37T	neutral	-66	0.82
A37W	effect	77	0.85
A37Y	effect	71	0.85
A37V	effect	35	0.66
T38A	effect	36	0.66
T38R	effect	83	0.91
T38N	effect	63	0.8
T38D	effect	79	0.85
T38C	effect	46	0.71
T38Q	effect	71	0.85
T38E	effect	81	0.91
T38G	effect	74	0.85
T38H	effect	77	0.85
T38I	effect	69	0.8
T38L	effect	70	0.85
T38K	effect	82	0.91
T38M	effect	67	0.8
T38F	effect	73	0.85
T38P	effect	81	0.91
T38S	effect	28	0.63
T38T	neutral	-99	0.97
T38W	effect	84	0.91
T38Y	effect	79	0.85
T38V	effect	66	0.8
V39A	neutral	-16	0.57
V39R	effect	60	0.8
V39N	effect	43	0.71
V39D	effect	54	0.75
V39C	neutral	-32	0.66
V39Q	effect	36	0.66
V39E	effect	54	0.75
V39G	effect	52	0.75
V39H	effect	42	0.71
V39I	neutral	-46	0.72
V39L	neutral	-75	0.87
V39K	effect	61	0.8
V39M	neutral	-37	0.66
V39F	effect	9	0.53
V39P	effect	61	0.8
V39S	effect	14	0.59
V39T	neutral	-6	0.53
V39W	effect	55	0.75
V39Y	effect	32	0.66
V39V	neutral	-99	0.97
R40A	effect	83	0.91
R40R	neutral	-99	0.97
R40N	effect	83	0.91
R40D	effect	95	0.95
R40C	effect	80	0.91
R40Q	effect	76	0.85
R40E	effect	92	0.95
R40G	effect	92	0.95
R40H	effect	77	0.85
R40I	effect	82	0.91
R40L	effect	77	0.85
R40K	effect	76	0.85
R40M	effect	79	0.85
R40F	effect	89	0.91
R40P	effect	89	0.91
R40S	effect	86	0.91
R40T	effect	79	0.85
R40W	effect	92	0.95
R40Y	effect	87	0.91
R40V	effect	84	0.91
D41A	effect	17	0.59
D41R	effect	57	0.75
D41N	neutral	-55	0.78
D41D	neutral	-99	0.97
D41C	effect	24	0.63
D41Q	effect	38	0.66
D41E	effect	31	0.66
D41G	effect	49	0.71
D41H	effect	25	0.63
D41I	effect	49	0.71
D41L	effect	54	0.75
D41K	effect	65	0.8
D41M	effect	52	0.75
D41F	effect	55	0.75
D41P	effect	48	0.71
D41S	neutral	-4	0.53
D41T	effect	24	0.63
D41W	effect	70	0.85
D41Y	effect	54	0.75
D41V	effect	45	0.71
P42A	neutral	-10	0.53
P42R	effect	27	0.63
P42N	neutral	-34	0.66
P42D	neutral	-8	0.53
P42C	neutral	-17	0.57
P42Q	neutral	-17	0.57
P42E	effect	19	0.59
P42G	effect	18	0.59
P42H	neutral	-42	0.72
P42I	neutral	-3	0.53
P42L	neutral	-11	0.57
P42K	effect	21	0.63
P42M	neutral	0	0.53
P42F	effect	17	0.59
P42P	neutral	-99	0.97
P42S	neutral	-16	0.57
P42T	neutral	-28	0.61
P42W	effect	24	0.63
P42Y	effect	13	0.59
P42V	effect	4	0.53
E43A	neutral	-76	0.87
E43R	neutral	-55	0.78
E43N	neutral	-86	0.93
E43D	neutral	-93	0.97
E43C	neutral	-21	0.61
E43Q	neutral	-66	0.82
E43E	neutral	-99	0.97
E43G	neutral	-85	0.93
E43H	neutral	-30	0.61
E43I	neutral	-47	0.72
E43L	neutral	-47	0.72
E43K	neutral	-55	0.78
E43M	neutral	-5	0.53
E43F	effect	8	0.53
E43P	neutral	-56	0.78
E43S	neutral	-86	0.93
E43T	neutral	-80	0.87
E43W	effect	22	0.63
E43Y	neutral	-9	0.53
E43V	neutral	-57	0.78
N44A	effect	9	0.53
N44R	effect	23	0.63
N44N	neutral	-99	0.97
N44D	neutral	-62	0.82
N44C	effect	7	0.53
N44Q	neutral	-7	0.53
N44E	effect	26	0.63
N44G	effect	4	0.53
N44H	effect	9	0.53
N44I	effect	33	0.66
N44L	effect	36	0.66
N44K	effect	13	0.59
N44M	effect	24	0.63
N44F	effect	33	0.66
N44P	effect	35	0.66
N44S	neutral	-11	0.57
N44T	neutral	-14	0.57
N44W	effect	16	0.59
N44Y	effect	31	0.66
N44V	effect	23	0.63
M45A	neutral	-80	0.87
M45R	neutral	-74	0.87
M45N	neutral	-83	0.93
M45D	neutral	-45	0.72
M45C	neutral	-89	0.93
M45Q	neutral	-90	0.93
M45E	neutral	-89	0.93
M45G	neutral	-47	0.72
M45H	neutral	-82	0.93
M45I	neutral	-86	0.93
M45L	neutral	-87	0.93
M45K	neutral	-88	0.93
M45M	neutral	-99	0.97
M45F	neutral	-80	0.87
M45P	neutral	-70	0.82
M45S	neutral	-84	0.93
M45T	neutral	-86	0.93
M45W	effect	14	0.59
M45Y	neutral	-71	0.87
M45V	neutral	-88	0.93
N46A	neutral	-74	0.87
N46R	neutral	-86	0.93
N46N	neutral	-99	0.97
N46D	neutral	-28	0.61
N46C	neutral	-60	0.78
N46Q	neutral	-84	0.93
N46E	neutral	-84	0.93
N46G	neutral	-68	0.82
N46H	neutral	-64	0.82
N46I	neutral	-32	0.66
N46L	neutral	-19	0.57
N46K	neutral	-93	0.97
N46M	neutral	-62	0.82
N46F	neutral	-10	0.53
N46P	neutral	-36	0.66
N46S	neutral	-89	0.93
N46T	neutral	-65	0.82
N46W	neutral	-7	0.53
N46Y	neutral	-24	0.61
N46V	neutral	-75	0.87
K47A	effect	36	0.66
K47R	effect	14	0.59
K47N	effect	37	0.66
K47D	effect	65	0.8
K47C	effect	33	0.66
K47Q	effect	33	0.66
K47E	effect	54	0.75
K47G	effect	53	0.75
K47H	effect	27	0.63
K47I	effect	33	0.66
K47L	effect	42	0.71
K47K	neutral	-99	0.97
K47M	effect	35	0.66
K47F	effect	57	0.75
K47P	effect	65	0.8
K47S	effect	37	0.66
K47T	effect	38	0.66
K47W	effect	62	0.8
K47Y	effect	49	0.71
K47V	effect	36	0.66
V48A	neutral	-59	0.78
V48R	effect	11	0.59
V48N	neutral	-58	0.78
V48D	effect	28	0.63
V48C	neutral	-55	0.78
V48Q	neutral	-12	0.57
V48E	effect	14	0.59
V48G	effect	1	0.53
V48H	neutral	-21	0.61
V48I	neutral	-89	0.93
V48L	neutral	-79	0.87
V48K	effect	19	0.59
V48M	neutral	-36	0.66
V48F	neutral	-24	0.61
V48P	effect	22	0.63
V48S	neutral	-29	0.61
V48T	neutral	-84	0.93
V48W	neutral	-18	0.57
V48Y	neutral	-17	0.57
V48V	neutral	-99	0.97
K49A	neutral	-32	0.66
K49R	neutral	-76	0.87
K49N	neutral	-2	0.53
K49D	effect	35	0.66
K49C	neutral	-27	0.61
K49Q	neutral	-75	0.87
K49E	effect	13	0.59
K49G	effect	9	0.53
K49H	neutral	-33	0.66
K49I	effect	2	0.53
K49L	neutral	-1	0.53
K49K	neutral	-99	0.97
K49M	neutral	-9	0.53
K49F	effect	10	0.59
K49P	effect	35	0.66
K49S	neutral	-69	0.82
K49T	neutral	0	0.53
K49W	effect	7	0.53
K49Y	effect	15	0.59
K49V	neutral	-2	0.53
H50A	effect	15	0.59
H50R	effect	31	0.66
H50N	neutral	-42	0.72
H50D	effect	3	0.53
H50C	effect	18	0.59
H50Q	effect	14	0.59
H50E	effect	35	0.66
H50G	effect	5	0.53
H50H	neutral	-99	0.97
H50I	effect	16	0.59
H50L	effect	12	0.59
H50K	effect	31	0.66
H50M	effect	1	0.53
H50F	effect	5	0.53
H50P	neutral	-18	0.57
H50S	neutral	-17	0.57
H50T	effect	11	0.59
H50W	effect	33	0.66
H50Y	effect	8	0.53
H50V	effect	14	0.59
L51A	effect	24	0.63
L51R	effect	47	0.71
L51N	effect	42	0.71
L51D	effect	65	0.8
L51C	neutral	-1	0.53
L51Q	effect	28	0.63
L51E	effect	49	0.71
L51G	effect	59	0.75
L51H	effect	44	0.71
L51I	neutral	-8	0.53
L51L	neutral	-99	0.97
L51K	effect	47	0.71
L51M	neutral	-26	0.61
L51F	effect	7	0.53
L51P	effect	67	0.8
L51S	effect	34	0.66
L51T	effect	31	0.66
L51W	effect	40	0.71
L51Y	effect	38	0.66
L51V	neutral	-4	0.53
L52A	effect	15	0.59
L52R	neutral	-40	0.66
L52N	effect	29	0.63
L52D	effect	52	0.75
L52C	neutral	-17	0.57
L52Q	effect	15	0.59
L52E	effect	40	0.71
L52G	effect	39	0.66
L52H	effect	13	0.59
L52I	neutral	-72	0.87
L52L	neutral	-99	0.97
L52K	neutral	-48	0.72
L52M	neutral	-55	0.78
L52F	neutral	-26	0.61
L52P	effect	29	0.63
L52S	effect	5	0.53
L52T	neutral	-68	0.82
L52W	neutral	-14	0.57
L52Y	neutral	-11	0.57
L52V	neutral	-70	0.82
D53A	neutral	-59	0.78
D53R	neutral	-33	0.66
D53N	neutral	-77	0.87
D53D	neutral	-99	0.97
D53C	neutral	-17	0.57
D53Q	neutral	-74	0.87
D53E	neutral	-96	0.97
D53G	neutral	-42	0.72
D53H	effect	8	0.53
D53I	effect	4	0.53
D53L	effect	9	0.53
D53K	neutral	-36	0.66
D53M	effect	5	0.53
D53F	effect	17	0.59
D53P	effect	21	0.63
D53S	neutral	-71	0.87
D53T	neutral	-59	0.78
D53W	neutral	-2	0.53
D53Y	effect	5	0.53
D53V	neutral	-38	0.66
L54A	effect	28	0.63
L54R	effect	58	0.75
L54N	effect	43	0.71
L54D	effect	71	0.85
L54C	effect	2	0.53
L54Q	effect	34	0.66
L54E	effect	62	0.8
L54G	effect	61	0.8
L54H	effect	38	0.66
L54I	neutral	-29	0.61
L54L	neutral	-99	0.97
L54K	effect	56	0.75
L54M	neutral	-54	0.78
L54F	effect	20	0.63
L54P	effect	47	0.71
L54S	effect	28	0.63
L54T	effect	36	0.66
L54W	neutral	-10	0.53
L54Y	effect	29	0.63
L54V	neutral	-13	0.57
P55A	effect	3	0.53
P55R	effect	14	0.59
P55N	neutral	-6	0.53
P55D	effect	12	0.59
P55C	neutral	-4	0.53
P55Q	neutral	-53	0.78
P55E	neutral	-24	0.61
P55G	effect	23	0.63
P55H	neutral	-20	0.57
P55I	effect	20	0.63
P55L	neutral	-15	0.57
P55K	neutral	-27	0.61
P55M	effect	13	0.59
P55F	effect	21	0.63
P55P	neutral	-99	0.97
P55S	neutral	-4	0.53
P55T	effect	4	0.53
P55W	effect	28	0.63
P55Y	effect	14	0.59
P55V	effect	15	0.59
K56A	neutral	-63	0.82
K56R	neutral	-91	0.97
K56N	neutral	-90	0.93
K56D	neutral	-54	0.78
K56C	neutral	-6	0.53
K56Q	neutral	-86	0.93
K56E	neutral	-73	0.87
K56G	neutral	-88	0.93
K56H	neutral	-52	0.78
K56I	neutral	-58	0.78
K56L	neutral	-56	0.78
K56K	neutral	-99	0.97
K56M	neutral	-19	0.57
K56F	effect	7	0.53
K56P	neutral	-32	0.66
K56S	neutral	-78	0.87
K56T	neutral	-77	0.87
K56W	effect	22	0.63
K56Y	neutral	-4	0.53
K56V	neutral	-51	0.78
A57A	neutral	-99	0.97
A57R	effect	30	0.66
A57N	neutral	-14	0.57
A57D	effect	16	0.59
A57C	neutral	-48	0.72
A57Q	neutral	-5	0.53
A57E	effect	17	0.59
A57G	neutral	-21	0.61
A57H	neutral	-16	0.57
A57I	neutral	-7	0.53
A57L	neutral	-19	0.57
A57K	effect	27	0.63
A57M	neutral	-29	0.61
A57F	effect	3	0.53
A57P	effect	26	0.63
A57S	neutral	-79	0.87
A57T	neutral	-4	0.53
A57W	effect	23	0.63
A57Y	neutral	0	0.53
A57V	neutral	-13	0.57
E58A	neutral	-89	0.93
E58R	neutral	-90	0.93
E58N	neutral	-95	0.97
E58D	neutral	-96	0.97
E58C	neutral	-82	0.93
E58Q	neutral	-95	0.97
E58E	neutral	-99	0.97
E58G	neutral	-89	0.93
E58H	neutral	-86	0.93
E58I	neutral	-80	0.87
E58L	neutral	-83	0.93
E58K	neutral	-93	0.97
E58M	neutral	-80	0.87
E58F	neutral	-37	0.66
E58P	neutral	-79	0.87
E58S	neutral	-93	0.97
E58T	neutral	-92	0.97
E58W	neutral	-28	0.61
E58Y	neutral	-44	0.72
E58V	neutral	-85	0.93
T59A	neutral	-81	0.93
T59R	neutral	-85	0.93
T59N	neutral	-94	0.97
T59D	neutral	-83	0.93
T59C	neutral	-45	0.72
T59Q	neutral	-90	0.93
T59E	neutral	-90	0.93
T59G	neutral	-82	0.93
T59H	neutral	-85	0.93
T59I	neutral	-63	0.82
T59L	neutral	-66	0.82
T59K	neutral	-90	0.93
T59M	neutral	-70	0.82
T59F	neutral	-15	0.57
T59P	neutral	-81	0.93
T59S	neutral	-95	0.97
T59T	neutral	-99	0.97
T59W	neutral	-4	0.53
T59Y	neutral	-26	0.61
T59V	neutral	-78	0.87
N60A	neutral	-79	0.87
N60R	neutral	-94	0.97
N60N	neutral	-99	0.97
N60D	neutral	-86	0.93
N60C	neutral	-35	0.66
N60Q	neutral	-94	0.97
N60E	neutral	-87	0.93
N60G	neutral	-79	0.87
N60H	neutral	-95	0.97
N60I	neutral	-63	0.82
N60L	neutral	-79	0.87
N60K	neutral	-93	0.97
N60M	neutral	-68	0.82
N60F	neutral	-9	0.53
N60P	neutral	-72	0.87
N60S	neutral	-93	0.97
N60T	neutral	-92	0.97
N60W	effect	15	0.59
N60Y	neutral	-12	0.57
N60V	neutral	-74	0.87
L61A	effect	19	0.59
L61R	effect	59	0.75
L61N	effect	49	0.71
L61D	effect	64	0.8
L61C	neutral	-10	0.53
L61Q	effect	34	0.66
L61E	effect	51	0.75
L61G	effect	57	0.75
L61H	effect	45	0.71
L61I	neutral	-34	0.66
L61L	neutral	-99	0.97
L61K	effect	60	0.8
L61M	neutral	-54	0.78
L61F	neutral	-7	0.53
L61P	effect	45	0.71
L61S	effect	39	0.66
L61T	effect	31	0.66
L61W	effect	37	0.66
L61Y	effect	26	0.63
L61V	neutral	-46	0.72
T62A	neutral	-50	0.72
T62R	neutral	-68	0.82
T62N	neutral	-65	0.82
T62D	neutral	-48	0.72
T62C	neutral	-47	0.72
T62Q	neutral	-76	0.87
T62E	neutral	-64	0.82
T62G	effect	2	0.53
T62H	neutral	-44	0.72
T62I	neutral	-13	0.57
T62L	effect	2	0.53
T62K	neutral	-80	0.87
T62M	neutral	-10	0.53
T62F	effect	3	0.53
T62P	effect	9	0.53
T62S	neutral	-89	0.93
T62T	neutral	-99	0.97
T62W	effect	15	0.59
T62Y	neutral	-4	0.53
T62V	neutral	-26	0.61
L63A	effect	7	0.53
L63R	effect	48	0.71
L63N	effect	40	0.71
L63D	effect	60	0.8
L63C	neutral	-28	0.61
L63Q	effect	23	0.63
L63E	effect	43	0.71
L63G	effect	49	0.71
L63H	effect	33	0.66
L63I	neutral	-90	0.93
L63L	neutral	-99	0.97
L63K	effect	52	0.75
L63M	neutral	-51	0.78
L63F	neutral	-34	0.66
L63P	effect	58	0.75
L63S	effect	30	0.66
L63T	effect	20	0.63
L63W	effect	16	0.59
L63Y	effect	13	0.59
L63V	neutral	-81	0.93
W64A	effect	54	0.75
W64R	effect	69	0.8
W64N	effect	71	0.85
W64D	effect	80	0.91
W64C	effect	12	0.59
W64Q	effect	66	0.8
W64E	effect	72	0.85
W64G	effect	75	0.85
W64H	effect	68	0.8
W64I	effect	38	0.66
W64L	effect	22	0.63
W64K	effect	74	0.85
W64M	effect	24	0.63
W64F	neutral	-37	0.66
W64P	effect	86	0.91
W64S	effect	65	0.8
W64T	effect	72	0.85
W64W	neutral	-99	0.97
W64Y	effect	14	0.59
W64V	effect	36	0.66
K65A	effect	17	0.59
K65R	neutral	-86	0.93
K65N	effect	1	0.53
K65D	effect	51	0.75
K65C	effect	14	0.59
K65Q	neutral	-54	0.78
K65E	effect	28	0.63
K65G	effect	35	0.66
K65H	neutral	-34	0.66
K65I	effect	7	0.53
K65L	effect	27	0.63
K65K	neutral	-99	0.97
K65M	effect	16	0.59
K65F	effect	38	0.66
K65P	effect	58	0.75
K65S	effect	10	0.59
K65T	effect	10	0.59
K65W	effect	53	0.75
K65Y	effect	24	0.63
K65V	effect	11	0.59
A66A	neutral	-99	0.97
A66R	effect	52	0.75
A66N	effect	24	0.63
A66D	effect	52	0.75
A66C	neutral	-36	0.66
A66Q	effect	34	0.66
A66E	effect	51	0.75
A66G	neutral	-59	0.78
A66H	effect	40	0.71
A66I	effect	28	0.63
A66L	effect	41	0.71
A66K	effect	55	0.75
A66M	effect	25	0.63
A66F	effect	51	0.75
A66P	effect	35	0.66
A66S	neutral	-36	0.66
A66T	effect	5	0.53
A66W	effect	63	0.8
A66Y	effect	50	0.75
A66V	effect	5	0.53
D67A	effect	82	0.91
D67R	effect	89	0.91
D67N	effect	77	0.85
D67D	neutral	-99	0.97
D67C	effect	81	0.91
D67Q	effect	80	0.91
D67E	effect	41	0.71
D67G	effect	88	0.91
D67H	effect	90	0.95
D67I	effect	91	0.95
D67L	effect	92	0.95
D67K	effect	93	0.95
D67M	effect	91	0.95
D67F	effect	92	0.95
D67P	effect	94	0.95
D67S	effect	79	0.85
D67T	effect	84	0.91
D67W	effect	93	0.95
D67Y	effect	92	0.95
D67V	effect	85	0.91
M68A	effect	68	0.8
M68R	effect	86	0.91
M68N	effect	73	0.85
M68D	effect	88	0.91
M68C	effect	49	0.71
M68Q	effect	75	0.85
M68E	effect	86	0.91
M68G	effect	85	0.91
M68H	effect	81	0.91
M68I	effect	48	0.71
M68L	neutral	-82	0.93
M68K	effect	87	0.91
M68M	neutral	-99	0.97
M68F	effect	52	0.75
M68P	effect	90	0.95
M68S	effect	80	0.91
M68T	effect	80	0.91
M68W	effect	80	0.91
M68Y	effect	67	0.8
M68V	effect	47	0.71
T69A	neutral	-93	0.97
T69R	neutral	-84	0.93
T69N	neutral	-96	0.97
T69D	neutral	-93	0.97
T69C	neutral	-94	0.97
T69Q	neutral	-94	0.97
T69E	neutral	-92	0.97
T69G	neutral	-90	0.93
T69H	neutral	-91	0.97
T69I	neutral	-69	0.82
T69L	neutral	-90	0.93
T69K	neutral	-87	0.93
T69M	neutral	-87	0.93
T69F	neutral	-3	0.53
T69P	neutral	-73	0.87
T69S	neutral	-98	0.97
T69T	neutral	-99	0.97
T69W	effect	12	0.59
T69Y	neutral	-26	0.61
T69V	neutral	-84	0.93
V70A	neutral	-90	0.93
V70R	neutral	-84	0.93
V70N	neutral	-90	0.93
V70D	neutral	-87	0.93
V70C	neutral	-77	0.87
V70Q	neutral	-92	0.97
V70E	neutral	-94	0.97
V70G	neutral	-82	0.93
V70H	neutral	-74	0.87
V70I	neutral	-95	0.97
V70L	neutral	-89	0.93
V70K	neutral	-87	0.93
V70M	neutral	-68	0.82
V70F	neutral	-51	0.78
V70P	neutral	-40	0.66
V70S	neutral	-91	0.97
V70T	neutral	-92	0.97
V70W	neutral	-31	0.66
V70Y	neutral	-47	0.72
V70V	neutral	-99	0.97
P71A	neutral	-55	0.78
P71R	neutral	-28	0.61
P71N	neutral	-72	0.87
P71D	neutral	-93	0.97
P71C	neutral	-58	0.78
P71Q	neutral	-77	0.87
P71E	neutral	-98	0.97
P71G	neutral	-43	0.72
P71H	neutral	-65	0.82
P71I	neutral	-30	0.61
P71L	neutral	-28	0.61
P71K	neutral	-44	0.72
P71M	neutral	-37	0.66
P71F	neutral	-19	0.57
P71P	neutral	-99	0.97
P71S	neutral	-61	0.82
P71T	neutral	-49	0.72
P71W	neutral	-8	0.53
P71Y	neutral	-41	0.72
P71V	neutral	-34	0.66
G72A	neutral	-43	0.72
G72R	neutral	-10	0.53
G72N	neutral	-57	0.78
G72D	neutral	-21	0.61
G72C	neutral	-30	0.61
G72Q	neutral	-42	0.72
G72E	neutral	-30	0.61
G72G	neutral	-99	0.97
G72H	neutral	-51	0.78
G72I	effect	5	0.53
G72L	neutral	-3	0.53
G72K	neutral	-5	0.53
G72M	neutral	-7	0.53
G72F	effect	10	0.59
G72P	effect	8	0.53
G72S	neutral	-57	0.78
G72T	neutral	-36	0.66
G72W	effect	24	0.63
G72Y	effect	7	0.53
G72V	neutral	-7	0.53
S73A	neutral	-36	0.66
S73R	effect	22	0.63
S73N	neutral	-40	0.66
S73D	neutral	-10	0.53
S73C	neutral	-24	0.61
S73Q	neutral	-5	0.53
S73E	effect	19	0.59
S73G	neutral	-40	0.66
S73H	neutral	-1	0.53
S73I	effect	18	0.59
S73L	effect	16	0.59
S73K	effect	19	0.59
S73M	effect	5	0.53
S73F	effect	21	0.63
S73P	effect	26	0.63
S73S	neutral	-99	0.97
S73T	neutral	-48	0.72
S73W	effect	40	0.71
S73Y	effect	25	0.63
S73V	neutral	-3	0.53
F74A	effect	45	0.71
F74R	effect	69	0.8
F74N	effect	69	0.8
F74D	effect	82	0.91
F74C	neutral	-3	0.53
F74Q	effect	56	0.75
F74E	effect	70	0.85
F74G	effect	72	0.85
F74H	effect	55	0.75
F74I	effect	13	0.59
F74L	effect	2	0.53
F74K	effect	75	0.85
F74M	effect	8	0.53
F74F	neutral	-99	0.97
F74P	effect	82	0.91
F74S	effect	61	0.8
F74T	effect	60	0.8
F74W	effect	17	0.59
F74Y	neutral	-80	0.87
F74V	effect	22	0.63
D75A	neutral	-10	0.53
D75R	effect	21	0.63
D75N	neutral	-35	0.66
D75D	neutral	-99	0.97
D75C	neutral	-9	0.53
D75Q	effect	17	0.59
D75E	neutral	-27	0.61
D75G	effect	6	0.53
D75H	neutral	-10	0.53
D75I	effect	24	0.63
D75L	effect	40	0.71
D75K	effect	34	0.66
D75M	effect	28	0.63
D75F	effect	40	0.71
D75P	effect	53	0.75
D75S	neutral	-22	0.61
D75T	neutral	-19	0.57
D75W	effect	43	0.71
D75Y	effect	42	0.71
D75V	effect	11	0.59
E76A	neutral	-87	0.93
E76R	effect	4	0.53
E76N	neutral	-84	0.93
E76D	neutral	-97	0.97
E76C	neutral	-40	0.66
E76Q	neutral	-89	0.93
E76E	neutral	-99	0.97
E76G	neutral	-64	0.82
E76H	neutral	-49	0.72
E76I	neutral	-27	0.61
E76L	neutral	-3	0.53
E76K	neutral	-78	0.87
E76M	neutral	-21	0.61
E76F	neutral	-17	0.57
E76P	neutral	-20	0.57
E76S	neutral	-82	0.93
E76T	neutral	-49	0.72
E76W	effect	19	0.59
E76Y	neutral	-7	0.53
E76V	neutral	-28	0.61
A77A	neutral	-99	0.97
A77R	effect	65	0.8
A77N	effect	43	0.71
A77D	effect	67	0.8
A77C	neutral	-20	0.57
A77Q	effect	45	0.71
A77E	effect	62	0.8
A77G	effect	20	0.63
A77H	effect	54	0.75
A77I	neutral	-10	0.53
A77L	effect	36	0.66
A77K	effect	65	0.8
A77M	effect	28	0.63
A77F	effect	53	0.75
A77P	neutral	-43	0.72
A77S	neutral	-22	0.61
A77T	effect	22	0.63
A77W	effect	65	0.8
A77Y	effect	52	0.75
A77V	neutral	-79	0.87
I78A	effect	32	0.66
I78R	effect	65	0.8
I78N	effect	58	0.75
I78D	effect	69	0.8
I78C	neutral	-14	0.57
I78Q	effect	45	0.71
I78E	effect	59	0.75
I78G	effect	63	0.8
I78H	effect	53	0.75
I78I	neutral	-99	0.97
I78L	neutral	-32	0.66
I78K	effect	67	0.8
I78M	neutral	-49	0.72
I78F	neutral	-24	0.61
I78P	effect	70	0.85
I78S	effect	45	0.71
I78T	effect	21	0.63
I78W	effect	57	0.75
I78Y	effect	45	0.71
I78V	neutral	-90	0.93
Q79A	neutral	-91	0.97
Q79R	neutral	-94	0.97
Q79N	neutral	-96	0.97
Q79D	neutral	-95	0.97
Q79C	neutral	-89	0.93
Q79Q	neutral	-99	0.97
Q79E	neutral	-97	0.97
Q79G	neutral	-77	0.87
Q79H	neutral	-94	0.97
Q79I	neutral	-74	0.87
Q79L	neutral	-80	0.87
Q79K	neutral	-96	0.97
Q79M	neutral	-87	0.93
Q79F	neutral	-28	0.61
Q79P	neutral	-66	0.82
Q79S	neutral	-95	0.97
Q79T	neutral	-94	0.97
Q79W	neutral	-47	0.72
Q79Y	neutral	-34	0.66
Q79V	neutral	-79	0.87
G80A	effect	54	0.75
G80R	effect	79	0.85
G80N	effect	46	0.71
G80D	effect	55	0.75
G80C	effect	46	0.71
G80Q	effect	70	0.85
G80E	effect	73	0.85
G80G	neutral	-99	0.97
G80H	effect	77	0.85
G80I	effect	76	0.85
G80L	effect	80	0.91
G80K	effect	86	0.91
G80M	effect	78	0.85
G80F	effect	81	0.91
G80P	effect	84	0.91
G80S	effect	58	0.75
G80T	effect	69	0.8
G80W	effect	86	0.91
G80Y	effect	83	0.91
G80V	effect	71	0.85
C81A	effect	21	0.63
C81R	effect	83	0.91
C81N	effect	74	0.85
C81D	effect	85	0.91
C81C	neutral	-99	0.97
C81Q	effect	79	0.85
C81E	effect	84	0.91
C81G	effect	77	0.85
C81H	effect	70	0.85
C81I	effect	63	0.8
C81L	effect	78	0.85
C81K	effect	84	0.91
C81M	effect	66	0.8
C81F	effect	78	0.85
C81P	effect	87	0.91
C81S	effect	38	0.66
C81T	effect	66	0.8
C81W	effect	86	0.91
C81Y	effect	82	0.91
C81V	effect	33	0.66
H82A	neutral	-86	0.93
H82R	neutral	-87	0.93
H82N	neutral	-93	0.97
H82D	neutral	-94	0.97
H82C	neutral	-70	0.82
H82Q	neutral	-96	0.97
H82E	neutral	-95	0.97
H82G	neutral	-76	0.87
H82H	neutral	-99	0.97
H82I	neutral	-88	0.93
H82L	neutral	-80	0.87
H82K	neutral	-91	0.97
H82M	neutral	-89	0.93
H82F	neutral	-43	0.72
H82P	neutral	-60	0.78
H82S	neutral	-95	0.97
H82T	neutral	-98	0.97
H82W	neutral	-20	0.57
H82Y	neutral	-50	0.72
H82V	neutral	-90	0.93
G83A	neutral	-30	0.61
G83R	effect	50	0.75
G83N	effect	17	0.59
G83D	effect	52	0.75
G83C	neutral	-38	0.66
G83Q	effect	43	0.71
G83E	effect	54	0.75
G83G	neutral	-99	0.97
G83H	effect	28	0.63
G83I	effect	20	0.63
G83L	effect	20	0.63
G83K	effect	70	0.85
G83M	effect	45	0.71
G83F	effect	16	0.59
G83P	effect	66	0.8
G83S	effect	7	0.53
G83T	effect	15	0.59
G83W	effect	61	0.8
G83Y	neutral	-47	0.72
G83V	effect	2	0.53
V84A	neutral	-16	0.57
V84R	effect	89	0.91
V84N	effect	79	0.85
V84D	effect	88	0.91
V84C	effect	26	0.63
V84Q	effect	80	0.91
V84E	effect	81	0.91
V84G	effect	83	0.91
V84H	effect	84	0.91
V84I	effect	24	0.63
V84L	effect	58	0.75
V84K	effect	89	0.91
V84M	effect	63	0.8
V84F	effect	79	0.85
V84P	effect	88	0.91
V84S	effect	73	0.85
V84T	effect	68	0.8
V84W	effect	89	0.91
V84Y	effect	83	0.91
V84V	neutral	-99	0.97
F85A	effect	69	0.8
F85R	effect	89	0.91
F85N	effect	87	0.91
F85D	effect	93	0.95
F85C	effect	59	0.75
F85Q	effect	84	0.91
F85E	effect	89	0.91
F85G	effect	87	0.91
F85H	effect	84	0.91
F85I	effect	48	0.71
F85L	effect	61	0.8
F85K	effect	90	0.95
F85M	effect	68	0.8
F85F	neutral	-99	0.97
F85P	effect	93	0.95
F85S	effect	77	0.85
F85T	effect	84	0.91
F85W	effect	82	0.91
F85Y	effect	50	0.75
F85V	effect	69	0.8
H86A	effect	71	0.85
H86R	effect	81	0.91
H86N	effect	33	0.66
H86D	effect	55	0.75
H86C	effect	62	0.8
H86Q	effect	17	0.59
H86E	effect	57	0.75
H86G	effect	75	0.85
H86H	neutral	-99	0.97
H86I	effect	79	0.85
H86L	effect	24	0.63
H86K	effect	83	0.91
H86M	effect	74	0.85
H86F	effect	80	0.91
H86P	effect	91	0.95
H86S	effect	72	0.85
H86T	effect	79	0.85
H86W	effect	86	0.91
H86Y	effect	72	0.85
H86V	effect	73	0.85
I87A	neutral	-52	0.78
I87R	neutral	-13	0.57
I87N	neutral	-28	0.61
I87D	effect	11	0.59
I87C	neutral	-68	0.82
I87Q	neutral	-42	0.72
I87E	neutral	-10	0.53
I87G	neutral	-13	0.57
I87H	neutral	-29	0.61
I87I	neutral	-99	0.97
I87L	neutral	-97	0.97
I87K	neutral	-8	0.53
I87M	neutral	-96	0.97
I87F	neutral	-68	0.82
I87P	effect	1	0.53
I87S	neutral	-51	0.78
I87T	neutral	-62	0.82
I87W	neutral	-23	0.61
I87Y	neutral	-45	0.72
I87V	neutral	-97	0.97
A88A	neutral	-99	0.97
A88R	effect	80	0.91
A88N	effect	66	0.8
A88D	effect	84	0.91
A88C	effect	14	0.59
A88Q	effect	65	0.8
A88E	effect	81	0.91
A88G	effect	42	0.71
A88H	effect	63	0.8
A88I	effect	60	0.8
A88L	effect	68	0.8
A88K	effect	80	0.91
A88M	effect	59	0.75
A88F	effect	72	0.85
A88P	effect	78	0.85
A88S	effect	34	0.66
A88T	effect	51	0.75
A88W	effect	76	0.85
A88Y	effect	78	0.85
A88V	effect	52	0.75
T89A	neutral	-2	0.53
T89R	effect	81	0.91
T89N	effect	68	0.8
T89D	effect	79	0.85
T89C	effect	54	0.75
T89Q	effect	61	0.8
T89E	effect	83	0.91
T89G	effect	72	0.85
T89H	effect	45	0.71
T89I	effect	80	0.91
T89L	effect	81	0.91
T89K	effect	85	0.91
T89M	effect	73	0.85
T89F	effect	78	0.85
T89P	effect	54	0.75
T89S	neutral	-23	0.61
T89T	neutral	-99	0.97
T89W	effect	84	0.91
T89Y	effect	81	0.91
T89V	effect	71	0.85
P90A	effect	32	0.66
P90R	effect	71	0.85
P90N	effect	33	0.66
P90D	effect	55	0.75
P90C	neutral	-7	0.53
P90Q	effect	29	0.63
P90E	effect	62	0.8
P90G	effect	44	0.71
P90H	effect	52	0.75
P90I	effect	32	0.66
P90L	effect	51	0.75
P90K	effect	69	0.8
P90M	effect	20	0.63
P90F	effect	32	0.66
P90P	neutral	-99	0.97
P90S	effect	5	0.53
P90T	effect	29	0.63
P90W	effect	63	0.8
P90Y	effect	57	0.75
P90V	effect	28	0.63
M91A	effect	33	0.66
M91R	effect	62	0.8
M91N	effect	48	0.71
M91D	effect	68	0.8
M91C	effect	12	0.59
M91Q	effect	36	0.66
M91E	effect	65	0.8
M91G	effect	63	0.8
M91H	effect	37	0.66
M91I	neutral	-38	0.66
M91L	effect	23	0.63
M91K	effect	65	0.8
M91M	neutral	-99	0.97
M91F	effect	15	0.59
M91P	effect	61	0.8
M91S	effect	50	0.75
M91T	neutral	-16	0.57
M91W	effect	55	0.75
M91Y	effect	13	0.59
M91V	neutral	-55	0.78
D92A	effect	30	0.66
D92R	effect	62	0.8
D92N	neutral	-18	0.57
D92D	neutral	-99	0.97
D92C	effect	36	0.66
D92Q	effect	44	0.71
D92E	neutral	-8	0.53
D92G	effect	49	0.71
D92H	effect	29	0.63
D92I	effect	49	0.71
D92L	effect	52	0.75
D92K	effect	64	0.8
D92M	effect	35	0.66
D92F	effect	41	0.71
D92P	effect	61	0.8
D92S	effect	38	0.66
D92T	effect	38	0.66
D92W	effect	67	0.8
D92Y	effect	51	0.75
D92V	effect	45	0.71
F93A	effect	64	0.8
F93R	effect	73	0.85
F93N	effect	72	0.85
F93D	effect	81	0.91
F93C	effect	58	0.75
F93Q	effect	67	0.8
F93E	effect	81	0.91
F93G	effect	75	0.85
F93H	effect	74	0.85
F93I	effect	52	0.75
F93L	effect	16	0.59
F93K	effect	74	0.85
F93M	effect	36	0.66
F93F	neutral	-99	0.97
F93P	effect	77	0.85
F93S	effect	75	0.85
F93T	effect	65	0.8
F93W	effect	77	0.85
F93Y	effect	57	0.75
F93V	effect	61	0.8
E94A	neutral	-56	0.78
E94R	neutral	-56	0.78
E94N	neutral	-77	0.87
E94D	neutral	-82	0.93
E94C	neutral	-27	0.61
E94Q	neutral	-81	0.93
E94E	neutral	-99	0.97
E94G	neutral	-57	0.78
E94H	neutral	-79	0.87
E94I	neutral	-25	0.61
E94L	neutral	-53	0.78
E94K	neutral	-44	0.72
E94M	neutral	-64	0.82
E94F	neutral	-10	0.53
E94P	neutral	-43	0.72
E94S	neutral	-69	0.82
E94T	neutral	-67	0.82
E94W	neutral	-31	0.66
E94Y	neutral	-24	0.61
E94V	neutral	-66	0.82
S95A	neutral	-31	0.66
S95R	effect	28	0.63
S95N	neutral	-1	0.53
S95D	effect	37	0.66
S95C	neutral	-26	0.61
S95Q	effect	8	0.53
S95E	effect	33	0.66
S95G	effect	18	0.59
S95H	neutral	-4	0.53
S95I	effect	21	0.63
S95L	effect	25	0.63
S95K	effect	31	0.66
S95M	effect	4	0.53
S95F	effect	9	0.53
S95P	neutral	-47	0.72
S95S	neutral	-99	0.97
S95T	neutral	-49	0.72
S95W	effect	16	0.59
S95Y	effect	11	0.59
S95V	effect	7	0.53
K96A	neutral	-9	0.53
K96R	neutral	-4	0.53
K96N	neutral	-40	0.66
K96D	neutral	-11	0.57
K96C	effect	17	0.59
K96Q	neutral	-62	0.82
K96E	neutral	-47	0.72
K96G	effect	43	0.71
K96H	neutral	-34	0.66
K96I	neutral	-11	0.57
K96L	neutral	-41	0.72
K96K	neutral	-99	0.97
K96M	neutral	-17	0.57
K96F	effect	30	0.66
K96P	neutral	-28	0.61
K96S	neutral	-44	0.72
K96T	effect	4	0.53
K96W	effect	38	0.66
K96Y	effect	25	0.63
K96V	neutral	-7	0.53
D97A	effect	17	0.59
D97R	effect	31	0.66
D97N	neutral	-54	0.78
D97D	neutral	-99	0.97
D97C	effect	13	0.59
D97Q	effect	17	0.59
D97E	effect	14	0.59
D97G	effect	27	0.63
D97H	effect	16	0.59
D97I	effect	28	0.63
D97L	effect	30	0.66
D97K	effect	32	0.66
D97M	effect	15	0.59
D97F	effect	33	0.66
D97P	effect	39	0.66
D97S	effect	10	0.59
D97T	effect	4	0.53
D97W	effect	45	0.71
D97Y	effect	16	0.59
D97V	effect	22	0.63
P98A	neutral	-49	0.72
P98R	neutral	-1	0.53
P98N	neutral	-32	0.66
P98D	neutral	-8	0.53
P98C	neutral	-28	0.61
P98Q	neutral	-30	0.61
P98E	effect	2	0.53
P98G	effect	10	0.59
P98H	neutral	-48	0.72
P98I	neutral	-6	0.53
P98L	neutral	-1	0.53
P98K	neutral	-13	0.57
P98M	neutral	-18	0.57
P98F	neutral	0	0.53
P98P	neutral	-99	0.97
P98S	neutral	-9	0.53
P98T	neutral	-28	0.61
P98W	effect	1	0.53
P98Y	neutral	-12	0.57
P98V	neutral	-13	0.57
E99A	neutral	0	0.53
E99R	effect	23	0.63
E99N	effect	19	0.59
E99D	effect	3	0.53
E99C	neutral	-25	0.61
E99Q	neutral	-21	0.61
E99E	neutral	-99	0.97
E99G	effect	35	0.66
E99H	neutral	-2	0.53
E99I	effect	5	0.53
E99L	effect	10	0.59
E99K	effect	15	0.59
E99M	neutral	-3	0.53
E99F	neutral	-1	0.53
E99P	effect	4	0.53
E99S	effect	23	0.63
E99T	effect	13	0.59
E99W	effect	16	0.59
E99Y	effect	2	0.53
E99V	neutral	-5	0.53
N100A	neutral	-18	0.57
N100R	effect	1	0.53
N100N	neutral	-99	0.97
N100D	effect	13	0.59
N100C	neutral	-17	0.57
N100Q	neutral	-25	0.61
N100E	neutral	-6	0.53
N100G	neutral	-3	0.53
N100H	neutral	-16	0.57
N100I	effect	6	0.53
N100L	effect	10	0.59
N100K	neutral	-52	0.78
N100M	neutral	-20	0.57
N100F	effect	14	0.59
N100P	effect	6	0.53
N100S	neutral	-29	0.61
N100T	neutral	-33	0.66
N100W	effect	20	0.63
N100Y	effect	7	0.53
[truncated: 5,501 more rows]

## Sheet: R. simplex DFR2
Variant	Predicted Effect	Score	Expected Accuracy
M1A	effect	11	0.59
M1R	effect	38	0.66
M1N	effect	25	0.63
M1D	effect	57	0.75
M1C	neutral	-15	0.57
M1Q	effect	7	0.53
M1E	effect	43	0.71
M1G	effect	46	0.71
M1H	effect	21	0.63
M1I	neutral	-31	0.66
M1L	neutral	-16	0.57
M1K	effect	38	0.66
M1M	neutral	-99	0.97
M1F	effect	8	0.53
M1P	effect	51	0.75
M1S	neutral	-19	0.57
M1T	effect	16	0.59
M1W	effect	36	0.66
M1Y	effect	10	0.59
M1V	neutral	-35	0.66
S2A	neutral	-97	0.97
S2R	neutral	-86	0.93
S2N	neutral	-97	0.97
S2D	neutral	-92	0.97
S2C	neutral	-77	0.87
S2Q	neutral	-92	0.97
S2E	neutral	-95	0.97
S2G	neutral	-96	0.97
S2H	neutral	-73	0.87
S2I	neutral	-55	0.78
S2L	neutral	-56	0.78
S2K	neutral	-91	0.97
S2M	neutral	-65	0.82
S2F	neutral	-47	0.72
S2P	neutral	-69	0.82
S2S	neutral	-99	0.97
S2T	neutral	-98	0.97
S2W	neutral	-42	0.72
S2Y	neutral	-55	0.78
S2V	neutral	-74	0.87
A3A	neutral	-99	0.97
A3R	neutral	-50	0.72
A3N	neutral	-84	0.93
A3D	neutral	-88	0.93
A3C	neutral	-85	0.93
A3Q	neutral	-91	0.97
A3E	neutral	-90	0.93
A3G	neutral	-98	0.97
A3H	neutral	-62	0.82
A3I	neutral	-96	0.97
A3L	neutral	-92	0.97
A3K	neutral	-86	0.93
A3M	neutral	-90	0.93
A3F	neutral	-61	0.82
A3P	neutral	-91	0.97
A3S	neutral	-98	0.97
A3T	neutral	-96	0.97
A3W	neutral	-46	0.72
A3Y	neutral	-61	0.82
A3V	neutral	-96	0.97
D4A	neutral	-85	0.93
D4R	neutral	-67	0.82
D4N	neutral	-92	0.97
D4D	neutral	-99	0.97
D4C	neutral	-35	0.66
D4Q	neutral	-89	0.93
D4E	neutral	-95	0.97
D4G	neutral	-89	0.93
D4H	neutral	-65	0.82
D4I	neutral	-63	0.82
D4L	neutral	-59	0.78
D4K	neutral	-77	0.87
D4M	neutral	-64	0.82
D4F	neutral	-4	0.53
D4P	neutral	-78	0.87
D4S	neutral	-95	0.97
D4T	neutral	-87	0.93
D4W	effect	1	0.53
D4Y	neutral	-28	0.61
D4V	neutral	-75	0.87
T5A	neutral	-90	0.93
T5R	neutral	-83	0.93
T5N	neutral	-94	0.97
T5D	neutral	-87	0.93
T5C	neutral	-51	0.78
T5Q	neutral	-93	0.97
T5E	neutral	-96	0.97
T5G	neutral	-88	0.93
T5H	neutral	-89	0.93
T5I	neutral	-67	0.82
T5L	neutral	-71	0.87
T5K	neutral	-88	0.93
T5M	neutral	-92	0.97
T5F	neutral	-15	0.57
T5P	neutral	-85	0.93
T5S	neutral	-97	0.97
T5T	neutral	-99	0.97
T5W	neutral	-7	0.53
T5Y	neutral	-40	0.66
T5V	neutral	-84	0.93
A6A	neutral	-99	0.97
A6R	neutral	-84	0.93
A6N	neutral	-88	0.93
A6D	neutral	-57	0.78
A6C	neutral	-50	0.72
A6Q	neutral	-89	0.93
A6E	neutral	-80	0.87
A6G	neutral	-93	0.97
A6H	neutral	-67	0.82
A6I	neutral	-75	0.87
A6L	neutral	-72	0.87
A6K	neutral	-91	0.97
A6M	neutral	-90	0.93
A6F	neutral	-7	0.53
A6P	neutral	-79	0.87
A6S	neutral	-95	0.97
A6T	neutral	-92	0.97
A6W	effect	9	0.53
A6Y	neutral	-9	0.53
A6V	neutral	-88	0.93
A7A	neutral	-99	0.97
A7R	neutral	-57	0.78
A7N	neutral	-59	0.78
A7D	neutral	-44	0.72
A7C	neutral	-14	0.57
A7Q	neutral	-83	0.93
A7E	neutral	-81	0.93
A7G	neutral	-85	0.93
A7H	neutral	-31	0.66
A7I	neutral	-56	0.78
A7L	neutral	-38	0.66
A7K	neutral	-78	0.87
A7M	neutral	-49	0.72
A7F	effect	36	0.66
A7P	neutral	-68	0.82
A7S	neutral	-85	0.93
A7T	neutral	-86	0.93
A7W	effect	49	0.71
A7Y	effect	35	0.66
A7V	neutral	-65	0.82
V8A	neutral	-68	0.82
V8R	neutral	-62	0.82
V8N	neutral	-57	0.78
V8D	neutral	-15	0.57
V8C	neutral	-42	0.72
V8Q	neutral	-58	0.78
V8E	neutral	-36	0.66
V8G	effect	13	0.59
V8H	effect	12	0.59
V8I	neutral	-84	0.93
V8L	neutral	-42	0.72
V8K	neutral	-65	0.82
V8M	neutral	-62	0.82
V8F	effect	6	0.53
V8P	neutral	-69	0.82
V8S	neutral	-69	0.82
V8T	neutral	-96	0.97
V8W	effect	23	0.63
V8Y	effect	12	0.59
V8V	neutral	-99	0.97
V9A	neutral	-19	0.57
V9R	effect	80	0.91
V9N	effect	66	0.8
V9D	effect	77	0.85
V9C	effect	20	0.63
V9Q	effect	68	0.8
V9E	effect	70	0.85
V9G	effect	70	0.85
V9H	effect	73	0.85
V9I	effect	10	0.59
V9L	effect	50	0.75
V9K	effect	81	0.91
V9M	effect	55	0.75
V9F	effect	48	0.71
V9P	effect	80	0.91
V9S	effect	59	0.75
V9T	effect	53	0.75
V9W	effect	78	0.85
V9Y	effect	44	0.71
V9V	neutral	-99	0.97
C10A	effect	29	0.63
C10R	effect	85	0.91
C10N	effect	75	0.85
C10D	effect	84	0.91
C10C	neutral	-99	0.97
C10Q	effect	81	0.91
C10E	effect	83	0.91
C10G	effect	78	0.85
C10H	effect	81	0.91
C10I	effect	78	0.85
C10L	effect	75	0.85
C10K	effect	85	0.91
C10M	effect	76	0.85
C10F	effect	79	0.85
C10P	effect	89	0.91
C10S	effect	54	0.75
C10T	effect	71	0.85
C10W	effect	88	0.91
C10Y	effect	85	0.91
C10V	effect	16	0.59
V11A	effect	63	0.8
V11R	effect	90	0.95
V11N	effect	82	0.91
V11D	effect	89	0.91
V11C	effect	48	0.71
V11Q	effect	83	0.91
V11E	effect	84	0.91
V11G	effect	86	0.91
V11H	effect	86	0.91
V11I	effect	39	0.66
V11L	effect	66	0.8
V11K	effect	90	0.95
V11M	effect	72	0.85
V11F	effect	81	0.91
V11P	effect	89	0.91
V11S	effect	78	0.85
V11T	effect	71	0.85
V11W	effect	88	0.91
V11Y	effect	83	0.91
V11V	neutral	-99	0.97
T12A	effect	86	0.91
T12R	effect	93	0.95
T12N	effect	83	0.91
T12D	effect	91	0.95
T12C	effect	80	0.91
T12Q	effect	88	0.91
T12E	effect	91	0.95
T12G	effect	89	0.91
T12H	effect	77	0.85
T12I	effect	49	0.71
T12L	effect	92	0.95
T12K	effect	93	0.95
T12M	effect	88	0.91
T12F	effect	93	0.95
T12P	effect	87	0.91
T12S	effect	70	0.85
T12T	neutral	-99	0.97
T12W	effect	94	0.95
T12Y	effect	91	0.95
T12V	effect	83	0.91
G13A	effect	80	0.91
G13R	effect	86	0.91
G13N	effect	76	0.85
G13D	effect	81	0.91
G13C	effect	44	0.71
G13Q	effect	85	0.91
G13E	effect	92	0.95
G13G	neutral	-99	0.97
G13H	effect	88	0.91
G13I	effect	90	0.95
G13L	effect	91	0.95
G13K	effect	92	0.95
G13M	effect	87	0.91
G13F	effect	91	0.95
G13P	effect	89	0.91
G13S	effect	75	0.85
G13T	effect	84	0.91
G13W	effect	92	0.95
G13Y	effect	89	0.91
G13V	effect	82	0.91
A14A	neutral	-99	0.97
A14R	effect	89	0.91
A14N	effect	81	0.91
A14D	effect	89	0.91
A14C	effect	63	0.8
A14Q	effect	83	0.91
A14E	effect	87	0.91
A14G	neutral	-53	0.78
A14H	effect	86	0.91
A14I	effect	82	0.91
A14L	effect	87	0.91
A14K	effect	89	0.91
A14M	effect	83	0.91
A14F	effect	87	0.91
A14P	effect	89	0.91
A14S	effect	53	0.75
A14T	effect	75	0.85
A14W	effect	90	0.95
A14Y	effect	86	0.91
A14V	effect	80	0.91
A15A	neutral	-99	0.97
A15R	effect	87	0.91
A15N	neutral	-38	0.66
A15D	effect	90	0.95
A15C	effect	61	0.8
A15Q	effect	85	0.91
A15E	effect	89	0.91
A15G	neutral	-7	0.53
A15H	effect	87	0.91
A15I	effect	84	0.91
A15L	effect	88	0.91
A15K	effect	90	0.95
A15M	effect	83	0.91
A15F	effect	88	0.91
A15P	effect	91	0.95
A15S	neutral	-82	0.93
A15T	neutral	-40	0.66
A15W	effect	90	0.95
A15Y	effect	81	0.91
A15V	effect	82	0.91
G16A	effect	87	0.91
G16R	effect	95	0.95
G16N	effect	83	0.91
G16D	effect	92	0.95
G16C	effect	84	0.91
G16Q	effect	92	0.95
G16E	effect	94	0.95
G16G	neutral	-99	0.97
G16H	effect	93	0.95
G16I	effect	94	0.95
G16L	effect	95	0.95
G16K	effect	96	0.95
G16M	effect	93	0.95
G16F	effect	95	0.95
G16P	effect	94	0.95
G16S	effect	75	0.85
G16T	effect	89	0.91
G16W	effect	95	0.95
G16Y	effect	94	0.95
G16V	effect	93	0.95
F17A	effect	60	0.8
F17R	effect	82	0.91
F17N	effect	67	0.8
F17D	effect	88	0.91
F17C	effect	38	0.66
F17Q	effect	71	0.85
F17E	effect	80	0.91
F17G	effect	83	0.91
F17H	effect	61	0.8
F17I	effect	60	0.8
F17L	effect	57	0.75
F17K	effect	83	0.91
F17M	effect	57	0.75
F17F	neutral	-99	0.97
F17P	effect	90	0.95
F17S	effect	65	0.8
F17T	effect	76	0.85
F17W	effect	64	0.8
F17Y	neutral	-76	0.87
F17V	effect	61	0.8
I18A	effect	37	0.66
I18R	effect	78	0.85
I18N	effect	70	0.85
I18D	effect	81	0.91
I18C	effect	6	0.53
I18Q	effect	58	0.75
I18E	effect	72	0.85
I18G	effect	75	0.85
I18H	effect	71	0.85
I18I	neutral	-99	0.97
I18L	neutral	-73	0.87
I18K	effect	81	0.91
I18M	neutral	-66	0.82
I18F	effect	22	0.63
I18P	effect	82	0.91
I18S	effect	59	0.75
I18T	effect	57	0.75
I18W	effect	68	0.8
I18Y	effect	57	0.75
I18V	neutral	-84	0.93
G19A	neutral	-24	0.61
G19R	effect	92	0.95
G19N	effect	78	0.85
G19D	effect	86	0.91
G19C	effect	65	0.8
G19Q	effect	86	0.91
G19E	effect	87	0.91
G19G	neutral	-99	0.97
G19H	effect	89	0.91
G19I	effect	85	0.91
G19L	effect	87	0.91
G19K	effect	92	0.95
G19M	effect	86	0.91
G19F	effect	88	0.91
G19P	effect	91	0.95
G19S	effect	60	0.8
G19T	effect	76	0.85
G19W	effect	92	0.95
G19Y	effect	89	0.91
G19V	effect	77	0.85
S20A	neutral	-31	0.66
S20R	effect	57	0.75
S20N	neutral	-7	0.53
S20D	effect	42	0.71
S20C	effect	2	0.53
S20Q	effect	20	0.63
S20E	effect	53	0.75
S20G	neutral	-16	0.57
S20H	effect	40	0.71
S20I	effect	55	0.75
S20L	effect	57	0.75
S20K	effect	59	0.75
S20M	effect	42	0.71
S20F	effect	58	0.75
S20P	effect	54	0.75
S20S	neutral	-99	0.97
S20T	neutral	-42	0.72
S20W	effect	72	0.85
S20Y	effect	56	0.75
S20V	effect	43	0.71
W21A	effect	1	0.53
W21R	effect	72	0.85
W21N	effect	63	0.8
W21D	effect	79	0.85
W21C	neutral	-5	0.53
W21Q	effect	47	0.71
W21E	effect	62	0.8
W21G	effect	70	0.85
W21H	effect	59	0.75
W21I	effect	46	0.71
W21L	effect	16	0.59
W21K	effect	77	0.85
W21M	effect	36	0.66
W21F	effect	28	0.63
W21P	effect	85	0.91
W21S	effect	25	0.63
W21T	effect	24	0.63
W21W	neutral	-99	0.97
W21Y	effect	23	0.63
W21V	effect	39	0.66
M22A	neutral	-34	0.66
M22R	effect	9	0.53
M22N	neutral	-12	0.57
M22D	effect	20	0.63
M22C	neutral	-52	0.78
M22Q	neutral	-28	0.61
M22E	effect	5	0.53
M22G	neutral	-4	0.53
M22H	neutral	-16	0.57
M22I	neutral	-66	0.82
M22L	neutral	-96	0.97
M22K	effect	11	0.59
M22M	neutral	-99	0.97
M22F	neutral	-51	0.78
M22P	effect	20	0.63
M22S	neutral	-23	0.61
M22T	neutral	-48	0.72
M22W	neutral	-4	0.53
M22Y	neutral	-38	0.66
M22V	neutral	-62	0.82
V23A	neutral	-56	0.78
V23R	effect	39	0.66
V23N	effect	5	0.53
V23D	effect	36	0.66
V23C	neutral	-63	0.82
V23Q	effect	16	0.59
V23E	effect	15	0.59
V23G	effect	16	0.59
V23H	effect	26	0.63
V23I	neutral	-94	0.97
V23L	neutral	-17	0.57
V23K	effect	41	0.71
V23M	neutral	-9	0.53
V23F	effect	16	0.59
V23P	effect	38	0.66
V23S	neutral	-8	0.53
V23T	neutral	-45	0.72
V23W	effect	48	0.71
V23Y	effect	29	0.63
V23V	neutral	-99	0.97
M24A	neutral	-66	0.82
M24R	neutral	-75	0.87
M24N	neutral	-71	0.87
M24D	effect	27	0.63
M24C	neutral	-52	0.78
M24Q	neutral	-76	0.87
M24E	neutral	-41	0.72
M24G	neutral	-8	0.53
M24H	neutral	-66	0.82
M24I	neutral	-74	0.87
M24L	neutral	-81	0.93
M24K	neutral	-92	0.97
M24M	neutral	-99	0.97
M24F	neutral	-10	0.53
M24P	effect	20	0.63
M24S	neutral	-25	0.61
M24T	neutral	-76	0.87
M24W	effect	11	0.59
M24Y	neutral	-22	0.61
M24V	neutral	-81	0.93
K25A	neutral	-49	0.72
K25R	neutral	-99	0.97
K25N	neutral	-42	0.72
K25D	effect	3	0.53
K25C	neutral	-70	0.82
K25Q	neutral	-87	0.93
K25E	neutral	-61	0.82
K25G	neutral	-24	0.61
K25H	neutral	-76	0.87
K25I	neutral	-41	0.72
K25L	neutral	-88	0.93
K25K	neutral	-99	0.97
K25M	neutral	-91	0.97
K25F	neutral	-41	0.72
K25P	neutral	-2	0.53
K25S	neutral	-62	0.82
K25T	neutral	-89	0.93
K25W	effect	8	0.53
K25Y	neutral	-35	0.66
K25V	neutral	-80	0.87
L26A	effect	22	0.63
L26R	effect	63	0.8
L26N	effect	58	0.75
L26D	effect	76	0.85
L26C	neutral	-12	0.57
L26Q	effect	43	0.71
L26E	effect	66	0.8
L26G	effect	67	0.8
L26H	effect	52	0.75
L26I	neutral	-19	0.57
L26L	neutral	-99	0.97
L26K	effect	66	0.8
L26M	neutral	-23	0.61
L26F	effect	12	0.59
L26P	effect	74	0.85
L26S	effect	48	0.71
L26T	effect	37	0.66
L26W	effect	51	0.75
L26Y	effect	46	0.71
L26V	neutral	-31	0.66
L27A	effect	16	0.59
L27R	effect	59	0.75
L27N	effect	57	0.75
L27D	effect	75	0.85
L27C	neutral	-22	0.61
L27Q	effect	42	0.71
L27E	effect	64	0.8
L27G	effect	66	0.8
L27H	effect	53	0.75
L27I	neutral	-54	0.78
L27L	neutral	-99	0.97
L27K	effect	62	0.8
L27M	neutral	-55	0.78
L27F	effect	25	0.63
L27P	effect	72	0.85
L27S	effect	49	0.71
L27T	effect	39	0.66
L27W	effect	49	0.71
L27Y	effect	41	0.71
L27V	neutral	-42	0.72
Q28A	neutral	-61	0.82
Q28R	neutral	-92	0.97
Q28N	neutral	-79	0.87
Q28D	neutral	-73	0.87
Q28C	neutral	-67	0.82
Q28Q	neutral	-99	0.97
Q28E	neutral	-99	0.97
Q28G	neutral	-60	0.78
Q28H	neutral	-88	0.93
Q28I	neutral	-54	0.78
Q28L	neutral	-64	0.82
Q28K	neutral	-69	0.82
Q28M	neutral	-77	0.87
Q28F	neutral	-44	0.72
Q28P	neutral	-20	0.57
Q28S	neutral	-81	0.93
Q28T	neutral	-64	0.82
Q28W	neutral	-34	0.66
Q28Y	neutral	-52	0.78
Q28V	neutral	-60	0.78
R29A	neutral	-54	0.78
R29R	neutral	-99	0.97
R29N	neutral	-70	0.82
R29D	neutral	-14	0.57
R29C	neutral	-34	0.66
R29Q	neutral	-84	0.93
R29E	neutral	-40	0.66
R29G	effect	23	0.63
R29H	neutral	-90	0.93
R29I	effect	12	0.59
R29L	neutral	-56	0.78
R29K	neutral	-93	0.97
R29M	neutral	-21	0.61
R29F	effect	28	0.63
R29P	effect	54	0.75
R29S	neutral	-14	0.57
R29T	effect	1	0.53
R29W	effect	44	0.71
R29Y	neutral	-3	0.53
R29V	effect	2	0.53
G30A	effect	15	0.59
G30R	effect	34	0.66
G30N	neutral	-24	0.61
G30D	effect	18	0.59
G30C	effect	2	0.53
G30Q	effect	29	0.63
G30E	effect	51	0.75
G30G	neutral	-99	0.97
G30H	effect	26	0.63
G30I	effect	51	0.75
G30L	effect	55	0.75
G30K	effect	60	0.8
G30M	effect	45	0.71
G30F	effect	56	0.75
G30P	effect	56	0.75
G30S	neutral	-12	0.57
G30T	effect	22	0.63
G30W	effect	65	0.8
G30Y	effect	52	0.75
G30V	effect	41	0.71
Y31A	effect	45	0.71
Y31R	effect	59	0.75
Y31N	effect	66	0.8
Y31D	effect	73	0.85
Y31C	neutral	-13	0.57
Y31Q	effect	60	0.8
Y31E	effect	69	0.8
Y31G	effect	66	0.8
Y31H	effect	20	0.63
Y31I	effect	37	0.66
Y31L	effect	45	0.71
Y31K	effect	72	0.85
Y31M	effect	46	0.71
Y31F	neutral	-12	0.57
Y31P	effect	77	0.85
Y31S	effect	52	0.75
Y31T	effect	62	0.8
Y31W	effect	35	0.66
Y31Y	neutral	-99	0.97
Y31V	effect	24	0.63
T32A	neutral	-84	0.93
T32R	neutral	-71	0.87
T32N	neutral	-87	0.93
T32D	effect	2	0.53
T32C	neutral	-33	0.66
T32Q	neutral	-73	0.87
T32E	neutral	-69	0.82
T32G	neutral	-56	0.78
T32H	neutral	-92	0.97
T32I	neutral	-73	0.87
T32L	neutral	-59	0.78
T32K	neutral	-75	0.87
T32M	neutral	-80	0.87
T32F	neutral	-65	0.82
T32P	effect	9	0.53
T32S	neutral	-90	0.93
T32T	neutral	-99	0.97
T32W	effect	24	0.63
T32Y	neutral	-76	0.87
T32V	neutral	-80	0.87
V33A	effect	30	0.66
V33R	effect	79	0.85
V33N	effect	66	0.8
V33D	effect	82	0.91
V33C	neutral	-6	0.53
V33Q	effect	64	0.8
V33E	effect	71	0.85
V33G	effect	70	0.85
V33H	effect	70	0.85
V33I	effect	11	0.59
V33L	effect	49	0.71
V33K	effect	79	0.85
V33M	effect	40	0.71
V33F	effect	65	0.8
V33P	effect	78	0.85
V33S	effect	59	0.75
V33T	effect	40	0.71
V33W	effect	78	0.85
V33Y	effect	68	0.8
V33V	neutral	-99	0.97
R34A	effect	57	0.75
R34R	neutral	-99	0.97
R34N	neutral	-10	0.53
R34D	effect	87	0.91
R34C	effect	30	0.66
R34Q	effect	52	0.75
R34E	effect	78	0.85
R34G	effect	77	0.85
R34H	neutral	-59	0.78
R34I	effect	42	0.71
R34L	effect	53	0.75
R34K	neutral	-34	0.66
R34M	effect	56	0.75
R34F	effect	70	0.85
R34P	effect	82	0.91
R34S	effect	67	0.8
R34T	effect	49	0.71
R34W	effect	80	0.91
R34Y	effect	67	0.8
R34V	effect	43	0.71
A35A	neutral	-99	0.97
A35R	effect	74	0.85
A35N	effect	55	0.75
A35D	effect	71	0.85
A35C	effect	8	0.53
A35Q	effect	62	0.8
A35E	effect	72	0.85
A35G	neutral	-6	0.53
A35H	effect	69	0.8
A35I	effect	51	0.75
A35L	effect	62	0.8
A35K	effect	73	0.85
A35M	effect	51	0.75
A35F	effect	68	0.8
A35P	effect	70	0.85
A35S	effect	21	0.63
A35T	neutral	-61	0.82
A35W	effect	71	0.85
A35Y	effect	68	0.8
A35V	effect	37	0.66
T36A	effect	45	0.71
T36R	effect	84	0.91
T36N	effect	68	0.8
T36D	effect	79	0.85
T36C	effect	45	0.71
T36Q	effect	73	0.85
T36E	effect	81	0.91
T36G	effect	73	0.85
T36H	effect	77	0.85
T36I	effect	71	0.85
T36L	effect	71	0.85
T36K	effect	84	0.91
T36M	effect	66	0.8
T36F	effect	74	0.85
T36P	effect	81	0.91
T36S	effect	37	0.66
T36T	neutral	-99	0.97
T36W	effect	79	0.85
T36Y	effect	78	0.85
T36V	effect	68	0.8
V37A	effect	5	0.53
V37R	effect	57	0.75
V37N	effect	43	0.71
V37D	effect	64	0.8
V37C	neutral	-15	0.57
V37Q	effect	35	0.66
V37E	effect	51	0.75
V37G	effect	51	0.75
V37H	effect	53	0.75
V37I	neutral	-24	0.61
V37L	neutral	-62	0.82
V37K	effect	59	0.75
V37M	neutral	-26	0.61
V37F	effect	16	0.59
V37P	effect	64	0.8
V37S	effect	13	0.59
V37T	effect	8	0.53
V37W	effect	59	0.75
V37Y	effect	39	0.66
V37V	neutral	-99	0.97
R38A	effect	84	0.91
R38R	neutral	-99	0.97
R38N	effect	86	0.91
R38D	effect	96	0.95
R38C	effect	82	0.91
R38Q	effect	78	0.85
R38E	effect	93	0.95
R38G	effect	93	0.95
R38H	effect	82	0.91
R38I	effect	84	0.91
R38L	effect	80	0.91
R38K	effect	81	0.91
R38M	effect	82	0.91
R38F	effect	90	0.95
R38P	effect	90	0.95
R38S	effect	88	0.91
R38T	effect	81	0.91
R38W	effect	93	0.95
R38Y	effect	89	0.91
R38V	effect	85	0.91
D39A	effect	38	0.66
D39R	effect	71	0.85
D39N	neutral	-22	0.61
D39D	neutral	-99	0.97
D39C	effect	39	0.66
D39Q	effect	59	0.75
D39E	effect	50	0.75
D39G	effect	54	0.75
D39H	effect	40	0.71
D39I	effect	58	0.75
D39L	effect	49	0.71
D39K	effect	73	0.85
D39M	effect	60	0.8
D39F	effect	60	0.8
D39P	effect	56	0.75
D39S	effect	30	0.66
D39T	effect	36	0.66
D39W	effect	75	0.85
D39Y	effect	63	0.8
D39V	effect	60	0.8
P40A	effect	3	0.53
P40R	effect	31	0.66
P40N	effect	6	0.53
P40D	effect	25	0.63
P40C	effect	1	0.53
P40Q	effect	7	0.53
P40E	effect	21	0.63
P40G	effect	29	0.63
P40H	neutral	-11	0.57
P40I	effect	24	0.63
P40L	effect	24	0.63
P40K	effect	35	0.66
P40M	effect	15	0.59
P40F	effect	30	0.66
P40P	neutral	-99	0.97
P40S	effect	9	0.53
P40T	effect	10	0.59
P40W	effect	29	0.63
P40Y	effect	12	0.59
P40V	effect	12	0.59
G41A	neutral	-73	0.87
G41R	neutral	-57	0.78
G41N	neutral	-86	0.93
G41D	neutral	-87	0.93
G41C	neutral	-16	0.57
G41Q	neutral	-71	0.87
G41E	neutral	-72	0.87
G41G	neutral	-99	0.97
G41H	neutral	-38	0.66
G41I	neutral	-37	0.66
G41L	neutral	-30	0.61
G41K	neutral	-59	0.78
G41M	neutral	-1	0.53
G41F	effect	18	0.59
G41P	neutral	-58	0.78
G41S	neutral	-87	0.93
G41T	neutral	-89	0.93
G41W	effect	25	0.63
G41Y	effect	9	0.53
G41V	neutral	-47	0.72
N42A	effect	11	0.59
N42R	effect	8	0.53
N42N	neutral	-99	0.97
N42D	neutral	-64	0.82
N42C	neutral	-1	0.53
N42Q	neutral	-20	0.57
N42E	effect	16	0.59
N42G	neutral	-11	0.57
N42H	neutral	-9	0.53
N42I	effect	23	0.63
N42L	effect	30	0.66
N42K	neutral	-4	0.53
N42M	effect	11	0.59
N42F	effect	23	0.63
N42P	effect	20	0.63
N42S	neutral	-13	0.57
N42T	neutral	-26	0.61
N42W	effect	34	0.66
N42Y	effect	22	0.63
N42V	effect	13	0.59
M43A	neutral	-48	0.72
M43R	neutral	-52	0.78
M43N	neutral	-54	0.78
M43D	neutral	-28	0.61
M43C	neutral	-67	0.82
M43Q	neutral	-78	0.87
M43E	neutral	-68	0.82
M43G	neutral	-24	0.61
M43H	neutral	-74	0.87
M43I	neutral	-61	0.82
M43L	neutral	-62	0.82
M43K	neutral	-70	0.82
M43M	neutral	-99	0.97
M43F	neutral	-49	0.72
M43P	neutral	-29	0.61
M43S	neutral	-65	0.82
M43T	neutral	-63	0.82
M43W	effect	22	0.63
M43Y	neutral	-31	0.66
M43V	neutral	-64	0.82
K44A	neutral	-5	0.53
K44R	neutral	-65	0.82
K44N	neutral	-37	0.66
K44D	effect	52	0.75
K44C	effect	3	0.53
K44Q	neutral	-20	0.57
K44E	neutral	-21	0.61
K44G	effect	6	0.53
K44H	neutral	-8	0.53
K44I	effect	10	0.59
K44L	effect	14	0.59
K44K	neutral	-99	0.97
K44M	neutral	-7	0.53
K44F	effect	29	0.63
K44P	effect	36	0.66
K44S	neutral	-31	0.66
K44T	effect	15	0.59
K44W	effect	48	0.71
K44Y	effect	24	0.63
K44V	neutral	-10	0.53
K45A	effect	24	0.63
K45R	effect	3	0.53
K45N	effect	26	0.63
K45D	effect	50	0.75
K45C	effect	25	0.63
K45Q	effect	20	0.63
K45E	effect	45	0.71
K45G	effect	43	0.71
K45H	effect	22	0.63
K45I	effect	26	0.63
K45L	effect	26	0.63
K45K	neutral	-99	0.97
K45M	effect	10	0.59
K45F	effect	41	0.71
K45P	effect	48	0.71
K45S	effect	25	0.63
K45T	effect	21	0.63
K45W	effect	58	0.75
K45Y	effect	41	0.71
K45V	effect	25	0.63
V46A	neutral	-85	0.93
V46R	neutral	-20	0.57
V46N	neutral	-86	0.93
V46D	neutral	0	0.53
V46C	neutral	-67	0.82
V46Q	neutral	-57	0.78
V46E	neutral	-17	0.57
V46G	neutral	-26	0.61
V46H	neutral	-21	0.61
V46I	neutral	-95	0.97
V46L	neutral	-92	0.97
V46K	neutral	-25	0.61
V46M	neutral	-69	0.82
V46F	neutral	-53	0.78
V46P	neutral	-14	0.57
V46S	neutral	-55	0.78
V46T	neutral	-92	0.97
V46W	neutral	-54	0.78
V46Y	neutral	-54	0.78
V46V	neutral	-99	0.97
K47A	neutral	-30	0.61
K47R	neutral	-81	0.93
K47N	effect	2	0.53
K47D	effect	35	0.66
K47C	neutral	-21	0.61
K47Q	neutral	-74	0.87
K47E	neutral	-21	0.61
K47G	effect	14	0.59
K47H	neutral	-41	0.72
K47I	effect	8	0.53
K47L	effect	1	0.53
K47K	neutral	-99	0.97
K47M	effect	1	0.53
K47F	effect	21	0.63
K47P	effect	49	0.71
K47S	neutral	-70	0.82
K47T	effect	9	0.53
K47W	effect	6	0.53
K47Y	effect	27	0.63
K47V	effect	13	0.59
H48A	effect	6	0.53
H48R	neutral	-5	0.53
H48N	neutral	-55	0.78
H48D	neutral	-24	0.61
H48C	effect	6	0.53
H48Q	neutral	-3	0.53
H48E	effect	24	0.63
H48G	neutral	-20	0.57
H48H	neutral	-99	0.97
H48I	neutral	-1	0.53
H48L	neutral	-10	0.53
H48K	effect	11	0.59
H48M	neutral	-21	0.61
H48F	neutral	-12	0.57
H48P	neutral	-53	0.78
H48S	neutral	-41	0.72
H48T	neutral	-3	0.53
H48W	effect	20	0.63
H48Y	neutral	-14	0.57
H48V	neutral	-7	0.53
L49A	effect	3	0.53
L49R	effect	41	0.71
L49N	effect	25	0.63
L49D	effect	51	0.75
L49C	neutral	-30	0.61
L49Q	effect	1	0.53
L49E	effect	44	0.71
L49G	effect	43	0.71
L49H	effect	21	0.63
L49I	neutral	-36	0.66
L49L	neutral	-99	0.97
L49K	effect	44	0.71
L49M	neutral	-59	0.78
L49F	neutral	-35	0.66
L49P	effect	49	0.71
L49S	effect	9	0.53
L49T	effect	15	0.59
L49W	effect	14	0.59
L49Y	effect	9	0.53
L49V	neutral	-27	0.61
L50A	effect	10	0.59
L50R	neutral	-1	0.53
L50N	effect	16	0.59
L50D	effect	51	0.75
L50C	neutral	-20	0.57
L50Q	effect	11	0.59
L50E	effect	26	0.63
L50G	effect	35	0.66
L50H	effect	8	0.53
L50I	neutral	-76	0.87
L50L	neutral	-99	0.97
L50K	neutral	-53	0.78
L50M	neutral	-41	0.72
L50F	neutral	-31	0.66
L50P	effect	35	0.66
L50S	effect	3	0.53
L50T	neutral	-70	0.82
L50W	neutral	-16	0.57
L50Y	neutral	-10	0.53
L50V	neutral	-76	0.87
D51A	neutral	-41	0.72
D51R	effect	33	0.66
D51N	neutral	-72	0.87
D51D	neutral	-99	0.97
D51C	neutral	-1	0.53
D51Q	neutral	-64	0.82
D51E	neutral	-91	0.97
D51G	neutral	-24	0.61
D51H	effect	23	0.63
D51I	effect	24	0.63
D51L	effect	33	0.66
D51K	neutral	-15	0.57
D51M	neutral	0	0.53
D51F	effect	32	0.66
D51P	effect	39	0.66
D51S	neutral	-63	0.82
D51T	neutral	-47	0.72
D51W	effect	42	0.71
D51Y	effect	26	0.63
D51V	neutral	-21	0.61
L52A	effect	13	0.59
L52R	effect	22	0.63
L52N	effect	8	0.53
L52D	effect	34	0.66
L52C	neutral	-2	0.53
L52Q	effect	2	0.53
L52E	effect	23	0.63
L52G	effect	33	0.66
L52H	effect	13	0.59
L52I	neutral	-31	0.66
L52L	neutral	-99	0.97
L52K	effect	14	0.59
L52M	neutral	-52	0.78
L52F	effect	5	0.53
L52P	effect	45	0.71
L52S	effect	10	0.59
L52T	effect	13	0.59
L52W	neutral	-7	0.53
L52Y	effect	11	0.59
L52V	neutral	-11	0.57
P53A	neutral	-7	0.53
P53R	neutral	-29	0.61
P53N	effect	8	0.53
P53D	effect	22	0.63
P53C	neutral	-6	0.53
P53Q	neutral	-56	0.78
P53E	neutral	-32	0.66
P53G	effect	25	0.63
P53H	neutral	-1	0.53
P53I	effect	15	0.59
P53L	effect	6	0.53
P53K	neutral	-39	0.66
P53M	neutral	-1	0.53
P53F	effect	16	0.59
P53P	neutral	-99	0.97
P53S	neutral	-14	0.57
P53T	effect	4	0.53
P53W	neutral	-10	0.53
P53Y	effect	7	0.53
P53V	effect	10	0.59
N54A	neutral	-80	0.87
N54R	neutral	-88	0.93
N54N	neutral	-99	0.97
N54D	neutral	-87	0.93
N54C	neutral	-47	0.72
N54Q	neutral	-95	0.97
N54E	neutral	-92	0.97
N54G	neutral	-97	0.97
N54H	neutral	-92	0.97
N54I	neutral	-74	0.87
N54L	neutral	-78	0.87
N54K	neutral	-95	0.97
N54M	neutral	-78	0.87
N54F	neutral	-37	0.66
N54P	neutral	-85	0.93
N54S	neutral	-92	0.97
N54T	neutral	-91	0.97
N54W	neutral	-19	0.57
N54Y	neutral	-43	0.72
N54V	neutral	-80	0.87
A55A	neutral	-99	0.97
A55R	effect	26	0.63
A55N	neutral	-12	0.57
A55D	effect	22	0.63
A55C	neutral	-14	0.57
A55Q	effect	6	0.53
A55E	neutral	-26	0.61
A55G	neutral	-45	0.72
A55H	neutral	-10	0.53
A55I	effect	3	0.53
A55L	neutral	-59	0.78
A55K	effect	23	0.63
A55M	neutral	0	0.53
A55F	effect	11	0.59
A55P	effect	29	0.63
A55S	neutral	-77	0.87
A55T	effect	14	0.59
A55W	effect	26	0.63
A55Y	effect	14	0.59
A55V	neutral	-9	0.53
E56A	neutral	-90	0.93
E56R	neutral	-82	0.93
E56N	neutral	-93	0.97
E56D	neutral	-95	0.97
E56C	neutral	-92	0.97
E56Q	neutral	-94	0.97
E56E	neutral	-99	0.97
E56G	neutral	-87	0.93
E56H	neutral	-88	0.93
E56I	neutral	-79	0.87
E56L	neutral	-90	0.93
E56K	neutral	-93	0.97
E56M	neutral	-86	0.93
E56F	neutral	-30	0.61
E56P	neutral	-76	0.87
E56S	neutral	-93	0.97
E56T	neutral	-93	0.97
E56W	neutral	-18	0.57
E56Y	neutral	-33	0.66
E56V	neutral	-88	0.93
M57A	neutral	-87	0.93
M57R	neutral	-90	0.93
M57N	neutral	-91	0.97
M57D	neutral	-81	0.93
M57C	neutral	-60	0.78
M57Q	neutral	-95	0.97
M57E	neutral	-94	0.97
M57G	neutral	-79	0.87
M57H	neutral	-82	0.93
M57I	neutral	-85	0.93
M57L	neutral	-85	0.93
M57K	neutral	-93	0.97
M57M	neutral	-99	0.97
M57F	neutral	-41	0.72
M57P	neutral	-63	0.82
M57S	neutral	-93	0.97
M57T	neutral	-96	0.97
M57W	neutral	-26	0.61
M57Y	neutral	-39	0.66
M57V	neutral	-86	0.93
N58A	neutral	-67	0.82
N58R	neutral	-94	0.97
N58N	neutral	-99	0.97
N58D	neutral	-78	0.87
N58C	neutral	-26	0.61
N58Q	neutral	-91	0.97
N58E	neutral	-80	0.87
N58G	neutral	-69	0.82
N58H	neutral	-94	0.97
N58I	neutral	-48	0.72
N58L	neutral	-68	0.82
N58K	neutral	-92	0.97
N58M	neutral	-56	0.78
N58F	effect	9	0.53
N58P	neutral	-65	0.82
N58S	neutral	-89	0.93
N58T	neutral	-90	0.93
N58W	effect	32	0.66
N58Y	neutral	0	0.53
N58V	neutral	-63	0.82
L59A	effect	27	0.63
L59R	effect	68	0.8
L59N	effect	58	0.75
L59D	effect	72	0.85
L59C	neutral	-3	0.53
L59Q	effect	47	0.71
L59E	effect	63	0.8
L59G	effect	66	0.8
L59H	effect	56	0.75
L59I	neutral	-21	0.61
L59L	neutral	-99	0.97
L59K	effect	69	0.8
L59M	neutral	-40	0.66
L59F	effect	15	0.59
L59P	effect	57	0.75
L59S	effect	49	0.71
L59T	effect	44	0.71
L59W	effect	50	0.75
L59Y	effect	40	0.71
L59V	neutral	-36	0.66
T60A	neutral	-45	0.72
T60R	neutral	-71	0.87
T60N	neutral	-63	0.82
T60D	neutral	-48	0.72
T60C	neutral	-49	0.72
T60Q	neutral	-76	0.87
T60E	neutral	-60	0.78
T60G	effect	4	0.53
T60H	neutral	-45	0.72
T60I	neutral	-19	0.57
T60L	effect	7	0.53
T60K	neutral	-81	0.93
T60M	neutral	-8	0.53
T60F	effect	7	0.53
T60P	effect	10	0.59
T60S	neutral	-89	0.93
T60T	neutral	-99	0.97
T60W	effect	21	0.63
T60Y	neutral	-1	0.53
T60V	neutral	-23	0.61
L61A	effect	3	0.53
L61R	effect	44	0.71
L61N	effect	35	0.66
L61D	effect	57	0.75
L61C	neutral	-33	0.66
L61Q	effect	18	0.59
L61E	effect	42	0.71
L61G	effect	45	0.71
L61H	effect	29	0.63
L61I	neutral	-92	0.97
L61L	neutral	-99	0.97
L61K	effect	46	0.71
L61M	neutral	-56	0.78
L61F	neutral	-43	0.72
L61P	effect	55	0.75
L61S	effect	23	0.63
L61T	effect	13	0.59
L61W	effect	10	0.59
L61Y	effect	13	0.59
L61V	neutral	-84	0.93
W62A	effect	56	0.75
W62R	effect	70	0.85
W62N	effect	73	0.85
W62D	effect	82	0.91
W62C	effect	12	0.59
W62Q	effect	67	0.8
W62E	effect	73	0.85
W62G	effect	76	0.85
W62H	effect	70	0.85
W62I	effect	14	0.59
W62L	effect	19	0.59
W62K	effect	74	0.85
W62M	effect	28	0.63
W62F	neutral	-35	0.66
W62P	effect	87	0.91
W62S	effect	71	0.85
W62T	effect	73	0.85
W62W	neutral	-99	0.97
W62Y	effect	19	0.59
W62V	effect	36	0.66
K63A	effect	16	0.59
K63R	neutral	-88	0.93
K63N	effect	4	0.53
K63D	effect	52	0.75
K63C	effect	18	0.59
K63Q	neutral	-57	0.78
K63E	effect	27	0.63
K63G	effect	35	0.66
K63H	neutral	-30	0.61
K63I	effect	7	0.53
K63L	effect	30	0.66
K63K	neutral	-99	0.97
K63M	effect	19	0.59
K63F	effect	44	0.71
K63P	effect	60	0.8
K63S	effect	6	0.53
K63T	effect	8	0.53
K63W	effect	56	0.75
K63Y	effect	24	0.63
K63V	effect	12	0.59
A64A	neutral	-99	0.97
A64R	effect	65	0.8
A64N	effect	42	0.71
A64D	effect	63	0.8
A64C	neutral	-11	0.57
A64Q	effect	50	0.75
A64E	effect	66	0.8
A64G	neutral	-35	0.66
A64H	effect	50	0.75
A64I	effect	42	0.71
A64L	effect	53	0.75
A64K	effect	67	0.8
A64M	effect	38	0.66
A64F	effect	61	0.8
A64P	effect	51	0.75
A64S	neutral	-23	0.61
A64T	effect	7	0.53
A64W	effect	71	0.85
A64Y	effect	61	0.8
A64V	effect	22	0.63
D65A	effect	80	0.91
D65R	effect	88	0.91
D65N	effect	75	0.85
D65D	neutral	-99	0.97
D65C	effect	79	0.85
D65Q	effect	78	0.85
D65E	effect	29	0.63
D65G	effect	87	0.91
D65H	effect	90	0.95
D65I	effect	90	0.95
D65L	effect	92	0.95
D65K	effect	91	0.95
D65M	effect	90	0.95
D65F	effect	91	0.95
D65P	effect	93	0.95
D65S	effect	75	0.85
D65T	effect	82	0.91
D65W	effect	93	0.95
D65Y	effect	92	0.95
D65V	effect	85	0.91
M66A	effect	67	0.8
M66R	effect	87	0.91
M66N	effect	72	0.85
M66D	effect	87	0.91
M66C	effect	51	0.75
M66Q	effect	76	0.85
M66E	effect	85	0.91
M66G	effect	85	0.91
M66H	effect	81	0.91
M66I	effect	43	0.71
M66L	neutral	-82	0.93
M66K	effect	87	0.91
M66M	neutral	-99	0.97
M66F	effect	48	0.71
M66P	effect	90	0.95
M66S	effect	79	0.85
M66T	effect	79	0.85
M66W	effect	79	0.85
M66Y	effect	67	0.8
M66V	effect	44	0.71
N67A	neutral	-91	0.97
N67R	neutral	-76	0.87
N67N	neutral	-99	0.97
N67D	neutral	-90	0.93
N67C	neutral	-92	0.97
N67Q	neutral	-93	0.97
N67E	neutral	-89	0.93
N67G	neutral	-87	0.93
N67H	neutral	-86	0.93
N67I	neutral	-63	0.82
N67L	neutral	-75	0.87
N67K	neutral	-84	0.93
N67M	neutral	-85	0.93
N67F	effect	10	0.59
N67P	neutral	-59	0.78
N67S	neutral	-96	0.97
N67T	neutral	-95	0.97
N67W	effect	28	0.63
N67Y	neutral	-12	0.57
N67V	neutral	-80	0.87
V68A	neutral	-92	0.97
V68R	neutral	-63	0.82
V68N	neutral	-78	0.87
V68D	neutral	-90	0.93
V68C	neutral	-83	0.93
V68Q	neutral	-95	0.97
V68E	neutral	-96	0.97
V68G	neutral	-63	0.82
V68H	neutral	-81	0.93
V68I	neutral	-96	0.97
V68L	neutral	-79	0.87
V68K	neutral	-90	0.93
V68M	neutral	-77	0.87
V68F	neutral	-64	0.82
V68P	neutral	-54	0.78
V68S	neutral	-82	0.93
V68T	neutral	-82	0.93
V68W	neutral	-47	0.72
V68Y	neutral	-56	0.78
V68V	neutral	-99	0.97
P69A	neutral	-65	0.82
P69R	neutral	-40	0.66
P69N	neutral	-79	0.87
P69D	neutral	-94	0.97
P69C	neutral	-65	0.82
P69Q	neutral	-83	0.93
P69E	neutral	-98	0.97
P69G	neutral	-54	0.78
P69H	neutral	-75	0.87
P69I	neutral	-39	0.66
P69L	neutral	-34	0.66
P69K	neutral	-56	0.78
P69M	neutral	-46	0.72
P69F	neutral	-29	0.61
P69P	neutral	-99	0.97
P69S	neutral	-65	0.82
P69T	neutral	-59	0.78
P69W	neutral	-20	0.57
P69Y	neutral	-49	0.72
P69V	neutral	-44	0.72
G70A	neutral	-38	0.66
G70R	effect	3	0.53
G70N	neutral	-47	0.72
G70D	neutral	-11	0.57
G70C	neutral	-24	0.61
G70Q	neutral	-32	0.66
G70E	neutral	-19	0.57
G70G	neutral	-99	0.97
G70H	neutral	-35	0.66
G70I	effect	11	0.59
G70L	effect	2	0.53
G70K	effect	8	0.53
G70M	neutral	-2	0.53
G70F	effect	16	0.59
G70P	effect	16	0.59
G70S	neutral	-41	0.72
G70T	neutral	-30	0.61
G70W	effect	30	0.66
G70Y	effect	13	0.59
G70V	neutral	-1	0.53
S71A	neutral	-22	0.61
S71R	effect	43	0.71
S71N	neutral	-15	0.57
S71D	effect	18	0.59
S71C	neutral	-3	0.53
S71Q	effect	20	0.63
S71E	effect	37	0.66
S71G	neutral	-25	0.61
S71H	effect	22	0.63
S71I	effect	35	0.66
S71L	effect	31	0.66
S71K	effect	39	0.66
S71M	effect	23	0.63
S71F	effect	39	0.66
S71P	effect	45	0.71
S71S	neutral	-99	0.97
S71T	neutral	-29	0.61
S71W	effect	58	0.75
S71Y	effect	45	0.71
S71V	effect	13	0.59
F72A	effect	17	0.59
F72R	effect	42	0.71
F72N	effect	43	0.71
F72D	effect	66	0.8
F72C	neutral	-28	0.61
F72Q	effect	23	0.63
F72E	effect	46	0.71
F72G	effect	49	0.71
F72H	effect	18	0.59
F72I	neutral	-27	0.61
F72L	neutral	-37	0.66
F72K	effect	51	0.75
F72M	neutral	-33	0.66
F72F	neutral	-99	0.97
F72P	effect	65	0.8
F72S	effect	31	0.66
F72T	effect	28	0.63
F72W	neutral	-25	0.61
F72Y	neutral	-88	0.93
F72V	neutral	-17	0.57
D73A	effect	5	0.53
D73R	effect	39	0.66
D73N	neutral	-14	0.57
D73D	neutral	-99	0.97
D73C	effect	6	0.53
D73Q	effect	28	0.63
D73E	neutral	-8	0.53
D73G	effect	23	0.63
D73H	effect	7	0.53
D73I	effect	40	0.71
D73L	effect	53	0.75
D73K	effect	50	0.75
D73M	effect	44	0.71
D73F	effect	51	0.75
D73P	effect	63	0.8
D73S	neutral	0	0.53
D73T	neutral	0	0.53
D73W	effect	64	0.8
D73Y	effect	54	0.75
D73V	effect	28	0.63
E74A	neutral	-81	0.93
E74R	effect	18	0.59
E74N	neutral	-81	0.93
E74D	neutral	-94	0.97
E74C	neutral	-28	0.61
E74Q	neutral	-83	0.93
E74E	neutral	-99	0.97
E74G	neutral	-58	0.78
E74H	neutral	-31	0.66
E74I	neutral	-15	0.57
E74L	effect	7	0.53
E74K	neutral	-72	0.87
E74M	neutral	-7	0.53
E74F	neutral	-7	0.53
E74P	neutral	-6	0.53
E74S	neutral	-76	0.87
E74T	neutral	-75	0.87
E74W	effect	31	0.66
E74Y	neutral	-11	0.57
E74V	neutral	-14	0.57
A75A	neutral	-99	0.97
A75R	effect	73	0.85
A75N	effect	56	0.75
A75D	effect	75	0.85
A75C	effect	1	0.53
A75Q	effect	58	0.75
A75E	effect	70	0.85
A75G	effect	38	0.66
A75H	effect	66	0.8
A75I	effect	7	0.53
A75L	effect	50	0.75
A75K	effect	74	0.85
A75M	effect	45	0.71
A75F	effect	63	0.8
A75P	neutral	-23	0.61
A75S	effect	5	0.53
A75T	effect	40	0.71
A75W	effect	73	0.85
A75Y	effect	63	0.8
A75V	neutral	-70	0.82
I76A	effect	29	0.63
I76R	effect	64	0.8
I76N	effect	57	0.75
I76D	effect	68	0.8
I76C	neutral	-17	0.57
I76Q	effect	43	0.71
I76E	effect	58	0.75
I76G	effect	62	0.8
I76H	effect	51	0.75
I76I	neutral	-99	0.97
I76L	neutral	-39	0.66
I76K	effect	65	0.8
I76M	neutral	-51	0.78
I76F	neutral	-25	0.61
I76P	effect	69	0.8
I76S	effect	44	0.71
I76T	effect	16	0.59
I76W	effect	53	0.75
I76Y	effect	41	0.71
I76V	neutral	-91	0.97
Q77A	neutral	-93	0.97
Q77R	neutral	-96	0.97
Q77N	neutral	-97	0.97
Q77D	neutral	-96	0.97
Q77C	neutral	-93	0.97
Q77Q	neutral	-99	0.97
Q77E	neutral	-98	0.97
Q77G	neutral	-84	0.93
Q77H	neutral	-96	0.97
Q77I	neutral	-82	0.93
Q77L	neutral	-86	0.93
Q77K	neutral	-97	0.97
Q77M	neutral	-94	0.97
Q77F	neutral	-52	0.78
Q77P	neutral	-78	0.87
Q77S	neutral	-97	0.97
Q77T	neutral	-95	0.97
Q77W	neutral	-59	0.78
Q77Y	neutral	-46	0.72
Q77V	neutral	-85	0.93
G78A	effect	31	0.66
G78R	effect	69	0.8
G78N	effect	21	0.63
G78D	effect	38	0.66
G78C	neutral	-18	0.57
G78Q	effect	53	0.75
G78E	effect	56	0.75
G78G	neutral	-99	0.97
G78H	effect	62	0.8
G78I	effect	66	0.8
G78L	effect	71	0.85
G78K	effect	78	0.85
G78M	effect	67	0.8
G78F	effect	74	0.85
G78P	effect	74	0.85
G78S	effect	43	0.71
G78T	effect	56	0.75
G78W	effect	77	0.85
G78Y	effect	75	0.85
G78V	effect	59	0.75
C79A	effect	26	0.63
C79R	effect	82	0.91
C79N	effect	71	0.85
C79D	effect	84	0.91
C79C	neutral	-99	0.97
C79Q	effect	76	0.85
C79E	effect	83	0.91
C79G	effect	75	0.85
C79H	effect	67	0.8
C79I	effect	60	0.8
C79L	effect	76	0.85
C79K	effect	82	0.91
C79M	effect	65	0.8
C79F	effect	75	0.85
C79P	effect	85	0.91
C79S	neutral	-15	0.57
C79T	effect	64	0.8
C79W	effect	84	0.91
C79Y	effect	75	0.85
C79V	effect	36	0.66
H80A	neutral	-85	0.93
H80R	neutral	-87	0.93
H80N	neutral	-93	0.97
H80D	neutral	-94	0.97
H80C	neutral	-67	0.82
H80Q	neutral	-96	0.97
H80E	neutral	-95	0.97
H80G	neutral	-80	0.87
H80H	neutral	-99	0.97
H80I	neutral	-89	0.93
H80L	neutral	-81	0.93
H80K	neutral	-92	0.97
H80M	neutral	-89	0.93
H80F	neutral	-44	0.72
H80P	neutral	-64	0.82
H80S	neutral	-95	0.97
H80T	neutral	-98	0.97
H80W	neutral	-26	0.61
H80Y	neutral	-41	0.72
H80V	neutral	-90	0.93
G81A	neutral	-68	0.82
G81R	effect	8	0.53
G81N	neutral	-32	0.66
G81D	effect	16	0.59
G81C	neutral	-71	0.87
G81Q	neutral	-8	0.53
G81E	effect	21	0.63
G81G	neutral	-99	0.97
G81H	neutral	-32	0.66
G81I	neutral	-37	0.66
G81L	neutral	-27	0.61
G81K	effect	38	0.66
G81M	neutral	-8	0.53
G81F	neutral	-43	0.72
G81P	effect	21	0.63
G81S	neutral	-39	0.66
G81T	neutral	-33	0.66
G81W	effect	12	0.59
G81Y	neutral	-77	0.87
G81V	neutral	-51	0.78
V82A	neutral	-25	0.61
V82R	effect	85	0.91
V82N	effect	74	0.85
V82D	effect	82	0.91
V82C	effect	9	0.53
V82Q	effect	71	0.85
V82E	effect	76	0.85
V82G	effect	77	0.85
V82H	effect	75	0.85
V82I	effect	6	0.53
V82L	effect	38	0.66
V82K	effect	85	0.91
V82M	effect	51	0.75
V82F	effect	70	0.85
V82P	effect	85	0.91
V82S	effect	65	0.8
V82T	effect	56	0.75
V82W	effect	85	0.91
V82Y	effect	77	0.85
V82V	neutral	-99	0.97
F83A	effect	59	0.75
F83R	effect	83	0.91
F83N	effect	81	0.91
F83D	effect	90	0.95
F83C	effect	42	0.71
F83Q	effect	77	0.85
F83E	effect	84	0.91
F83G	effect	81	0.91
F83H	effect	74	0.85
F83I	effect	36	0.66
F83L	effect	49	0.71
F83K	effect	86	0.91
F83M	effect	50	0.75
F83F	neutral	-99	0.97
F83P	effect	91	0.95
F83S	effect	77	0.85
F83T	effect	76	0.85
F83W	effect	69	0.8
F83Y	effect	30	0.66
F83V	effect	56	0.75
H84A	effect	76	0.85
H84R	effect	84	0.91
H84N	effect	48	0.71
H84D	effect	64	0.8
H84C	effect	69	0.8
H84Q	effect	25	0.63
H84E	effect	66	0.8
H84G	effect	81	0.91
H84H	neutral	-99	0.97
H84I	effect	83	0.91
H84L	effect	36	0.66
H84K	effect	87	0.91
H84M	effect	82	0.91
H84F	effect	75	0.85
H84P	effect	93	0.95
H84S	effect	78	0.85
H84T	effect	84	0.91
H84W	effect	89	0.91
H84Y	effect	79	0.85
H84V	effect	78	0.85
M85A	neutral	-5	0.53
M85R	effect	61	0.8
M85N	effect	45	0.71
M85D	effect	55	0.75
M85C	neutral	-26	0.61
M85Q	effect	28	0.63
M85E	effect	56	0.75
M85G	effect	48	0.71
M85H	effect	40	0.71
M85I	neutral	-34	0.66
M85L	neutral	-74	0.87
M85K	effect	63	0.8
M85M	neutral	-99	0.97
M85F	neutral	-3	0.53
M85P	effect	67	0.8
M85S	effect	16	0.59
M85T	neutral	-40	0.66
M85W	effect	52	0.75
M85Y	effect	16	0.59
M85V	neutral	-95	0.97
A86A	neutral	-99	0.97
A86R	effect	87	0.91
A86N	effect	81	0.91
A86D	effect	90	0.95
A86C	effect	35	0.66
A86Q	effect	80	0.91
A86E	effect	88	0.91
A86G	effect	62	0.8
A86H	effect	80	0.91
A86I	effect	76	0.85
A86L	effect	81	0.91
A86K	effect	88	0.91
A86M	effect	75	0.85
A86F	effect	85	0.91
A86P	effect	87	0.91
A86S	effect	57	0.75
A86T	effect	70	0.85
A86W	effect	91	0.95
A86Y	effect	86	0.91
A86V	effect	71	0.85
T87A	effect	13	0.59
T87R	effect	87	0.91
T87N	effect	71	0.85
T87D	effect	80	0.91
T87C	effect	36	0.66
T87Q	effect	61	0.8
T87E	effect	83	0.91
T87G	effect	75	0.85
T87H	effect	46	0.71
T87I	effect	80	0.91
T87L	effect	81	0.91
T87K	effect	85	0.91
T87M	effect	73	0.85
T87F	effect	77	0.85
T87P	effect	65	0.8
T87S	neutral	-5	0.53
T87T	neutral	-99	0.97
T87W	effect	86	0.91
T87Y	effect	82	0.91
T87V	effect	77	0.85
P88A	effect	26	0.63
P88R	effect	61	0.8
P88N	effect	34	0.66
P88D	effect	54	0.75
P88C	effect	16	0.59
P88Q	effect	28	0.63
P88E	effect	61	0.8
P88G	effect	39	0.66
P88H	effect	51	0.75
P88I	effect	33	0.66
P88L	effect	51	0.75
P88K	effect	68	0.8
P88M	effect	6	0.53
P88F	effect	36	0.66
P88P	neutral	-99	0.97
P88S	effect	12	0.59
P88T	effect	25	0.63
P88W	effect	64	0.8
P88Y	effect	58	0.75
P88V	effect	26	0.63
M89A	effect	38	0.66
M89R	effect	72	0.85
M89N	effect	41	0.71
M89D	effect	60	0.8
M89C	effect	20	0.63
M89Q	effect	38	0.66
M89E	effect	55	0.75
M89G	effect	66	0.8
M89H	effect	39	0.66
M89I	neutral	-43	0.72
M89L	effect	26	0.63
M89K	effect	67	0.8
M89M	neutral	-99	0.97
M89F	effect	24	0.63
M89P	effect	76	0.85
M89S	effect	49	0.71
M89T	neutral	-1	0.53
M89W	effect	61	0.8
M89Y	effect	19	0.59
M89V	neutral	-56	0.78
D90A	effect	28	0.63
D90R	effect	66	0.8
D90N	neutral	-39	0.66
D90D	neutral	-99	0.97
D90C	effect	26	0.63
D90Q	effect	48	0.71
D90E	neutral	-18	0.57
D90G	effect	41	0.71
D90H	effect	32	0.66
D90I	effect	46	0.71
D90L	effect	44	0.71
D90K	effect	61	0.8
D90M	effect	30	0.66
D90F	effect	33	0.66
D90P	effect	53	0.75
D90S	effect	31	0.66
D90T	effect	27	0.63
D90W	effect	66	0.8
D90Y	effect	41	0.71
D90V	effect	38	0.66
F91A	effect	54	0.75
F91R	effect	71	0.85
F91N	effect	67	0.8
F91D	effect	72	0.85
F91C	effect	48	0.71
F91Q	effect	55	0.75
F91E	effect	67	0.8
F91G	effect	74	0.85
F91H	effect	54	0.75
F91I	effect	33	0.66
F91L	neutral	-4	0.53
F91K	effect	68	0.8
F91M	effect	35	0.66
F91F	neutral	-99	0.97
F91P	effect	67	0.8
F91S	effect	62	0.8
F91T	effect	61	0.8
F91W	effect	51	0.75
F91Y	effect	40	0.71
F91V	effect	40	0.71
E92A	neutral	-67	0.82
E92R	neutral	-57	0.78
E92N	neutral	-76	0.87
E92D	neutral	-80	0.87
E92C	neutral	-22	0.61
E92Q	neutral	-85	0.93
E92E	neutral	-99	0.97
E92G	neutral	-58	0.78
E92H	neutral	-78	0.87
E92I	neutral	-47	0.72
E92L	neutral	-52	0.78
E92K	neutral	-54	0.78
E92M	neutral	-55	0.78
E92F	neutral	-1	0.53
E92P	neutral	-33	0.66
E92S	neutral	-61	0.82
E92T	neutral	-69	0.82
E92W	effect	1	0.53
E92Y	neutral	-17	0.57
E92V	neutral	-64	0.82
S93A	neutral	-31	0.66
S93R	effect	17	0.59
S93N	neutral	-12	0.57
S93D	effect	26	0.63
S93C	neutral	-32	0.66
S93Q	neutral	-8	0.53
S93E	effect	21	0.63
S93G	effect	6	0.53
S93H	neutral	-20	0.57
S93I	effect	18	0.59
S93L	effect	18	0.59
S93K	effect	20	0.63
S93M	neutral	-1	0.53
S93F	effect	27	0.63
S93P	neutral	-56	0.78
S93S	neutral	-99	0.97
S93T	neutral	-64	0.82
S93W	effect	29	0.63
S93Y	effect	17	0.59
S93V	effect	3	0.53
Q94A	neutral	-45	0.72
Q94R	neutral	-38	0.66
Q94N	neutral	-28	0.61
Q94D	neutral	-67	0.82
Q94C	neutral	-22	0.61
Q94Q	neutral	-99	0.97
Q94E	neutral	-78	0.87
Q94G	effect	1	0.53
Q94H	neutral	-33	0.66
Q94I	neutral	-43	0.72
Q94L	neutral	-74	0.87
Q94K	neutral	-94	0.97
Q94M	neutral	-39	0.66
Q94F	neutral	-11	0.57
Q94P	neutral	-64	0.82
Q94S	neutral	-76	0.87
Q94T	neutral	-40	0.66
Q94W	neutral	-6	0.53
Q94Y	neutral	-19	0.57
Q94V	neutral	-43	0.72
D95A	effect	14	0.59
D95R	effect	31	0.66
D95N	neutral	-34	0.66
D95D	neutral	-99	0.97
D95C	effect	3	0.53
D95Q	effect	16	0.59
D95E	effect	4	0.53
D95G	effect	37	0.66
D95H	effect	31	0.66
D95I	effect	20	0.63
D95L	effect	38	0.66
D95K	effect	39	0.66
D95M	effect	31	0.66
D95F	effect	39	0.66
D95P	effect	48	0.71
D95S	effect	10	0.59
D95T	effect	14	0.59
D95W	effect	49	0.71
D95Y	effect	30	0.66
D95V	effect	15	0.59
P96A	neutral	-33	0.66
P96R	effect	26	0.63
P96N	neutral	-9	0.53
P96D	effect	8	0.53
P96C	neutral	-22	0.61
P96Q	neutral	-9	0.53
P96E	effect	21	0.63
P96G	effect	22	0.63
P96H	neutral	-37	0.66
P96I	effect	6	0.53
P96L	effect	12	0.59
P96K	effect	18	0.59
P96M	neutral	-4	0.53
P96F	effect	14	0.59
P96P	neutral	-99	0.97
P96S	neutral	-7	0.53
P96T	neutral	-18	0.57
P96W	effect	15	0.59
P96Y	effect	1	0.53
P96V	neutral	-1	0.53
E97A	effect	23	0.63
E97R	effect	41	0.71
E97N	effect	38	0.66
E97D	effect	27	0.63
E97C	neutral	0	0.53
E97Q	neutral	-4	0.53
E97E	neutral	-99	0.97
E97G	effect	45	0.71
E97H	effect	23	0.63
E97I	effect	27	0.63
E97L	effect	23	0.63
E97K	effect	33	0.66
E97M	effect	12	0.59
E97F	effect	35	0.66
E97P	effect	58	0.75
E97S	effect	45	0.71
E97T	effect	24	0.63
E97W	neutral	0	0.53
E97Y	effect	27	0.63
E97V	effect	1	0.53
N98A	effect	2	0.53
N98R	neutral	-18	0.57
N98N	neutral	-99	0.97
N98D	effect	28	0.63
N98C	effect	1	0.53
N98Q	neutral	-5	0.53
N98E	effect	27	0.63
N98G	effect	11	0.59
N98H	effect	7	0.53
N98I	effect	20	0.63
N98L	effect	18	0.59
N98K	neutral	-30	0.61
N98M	neutral	-8	0.53
N98F	effect	28	0.63
N98P	effect	30	0.66
N98S	neutral	-9	0.53
N98T	neutral	-21	0.61
N98W	effect	43	0.71
N98Y	effect	23	0.63
N98V	effect	7	0.53
E99A	effect	19	0.59
E99R	effect	56	0.75
E99N	effect	26	0.63
E99D	neutral	-46	0.72
E99C	effect	13	0.59
E99Q	effect	8	0.53
E99E	neutral	-99	0.97
E99G	effect	51	0.75
E99H	effect	23	0.63
E99I	effect	22	0.63
E99L	effect	44	0.71
E99K	effect	48	0.71
E99M	effect	18	0.59
E99F	effect	45	0.71
E99P	effect	67	0.8
E99S	effect	35	0.66
E99T	effect	21	0.63
E99W	effect	53	0.75
E99Y	effect	42	0.71
E99V	effect	19	0.59
V100A	effect	8	0.53
V100R	effect	61	0.8
V100N	effect	34	0.66
V100D	effect	62	0.8
V100C	neutral	-14	0.57
V100Q	effect	28	0.63
V100E	effect	53	0.75
V100G	effect	56	0.75
V100H	effect	48	0.71
V100I	neutral	-73	0.87
V100L	neutral	-55	0.78
V100K	effect	51	0.75
V100M	neutral	-72	0.87
V100F	effect	31	0.66
V100P	effect	60	0.8
V100S	effect	40	0.71
V100T	effect	13	0.59
V100W	effect	53	0.75
V100Y	effect	44	0.71
[truncated: 5,101 more rows]

## Sheet: R. simplex DFR3
Variant	Predicted Effect	Score	Expected Accuracy
M1A	effect	32	0.66
M1R	effect	58	0.75
M1N	effect	47	0.71
M1D	effect	69	0.8
M1C	effect	16	0.59
M1Q	effect	30	0.66
M1E	effect	41	0.71
M1G	effect	43	0.71
M1H	effect	44	0.71
M1I	effect	21	0.63
M1L	neutral	-63	0.82
M1K	effect	58	0.75
M1M	neutral	-99	0.97
M1F	effect	36	0.66
M1P	effect	67	0.8
M1S	effect	26	0.63
M1T	effect	41	0.71
M1W	effect	56	0.75
M1Y	effect	36	0.66
M1V	effect	21	0.63
E2A	neutral	-78	0.87
E2R	neutral	-40	0.66
E2N	neutral	-80	0.87
E2D	neutral	-80	0.87
E2C	neutral	-73	0.87
E2Q	neutral	-74	0.87
E2E	neutral	-99	0.97
E2G	neutral	-54	0.78
E2H	neutral	-63	0.82
E2I	neutral	-71	0.87
E2L	neutral	-58	0.78
E2K	neutral	-58	0.78
E2M	neutral	-82	0.93
E2F	neutral	-49	0.72
E2P	neutral	-91	0.97
E2S	neutral	-97	0.97
E2T	neutral	-76	0.87
E2W	neutral	-37	0.66
E2Y	neutral	-53	0.78
E2V	neutral	-68	0.82
S3A	neutral	-97	0.97
S3R	neutral	-93	0.97
S3N	neutral	-97	0.97
S3D	neutral	-91	0.97
S3C	neutral	-73	0.87
S3Q	neutral	-96	0.97
S3E	neutral	-97	0.97
S3G	neutral	-95	0.97
S3H	neutral	-91	0.97
S3I	neutral	-90	0.93
S3L	neutral	-86	0.93
S3K	neutral	-96	0.97
S3M	neutral	-92	0.97
S3F	neutral	-77	0.87
S3P	neutral	-91	0.97
S3S	neutral	-99	0.97
S3T	neutral	-98	0.97
S3W	neutral	-38	0.66
S3Y	neutral	-50	0.72
S3V	neutral	-90	0.93
S4A	neutral	-96	0.97
S4R	neutral	-94	0.97
S4N	neutral	-97	0.97
S4D	neutral	-91	0.97
S4C	neutral	-90	0.93
S4Q	neutral	-94	0.97
S4E	neutral	-96	0.97
S4G	neutral	-92	0.97
S4H	neutral	-94	0.97
S4I	neutral	-91	0.97
S4L	neutral	-88	0.93
S4K	neutral	-96	0.97
S4M	neutral	-95	0.97
S4F	neutral	-77	0.87
S4P	neutral	-90	0.93
S4S	neutral	-99	0.97
S4T	neutral	-97	0.97
S4W	neutral	-45	0.72
S4Y	neutral	-53	0.78
S4V	neutral	-93	0.97
G5A	neutral	-90	0.93
G5R	neutral	-85	0.93
G5N	neutral	-95	0.97
G5D	neutral	-79	0.87
G5C	neutral	-76	0.87
G5Q	neutral	-93	0.97
G5E	neutral	-88	0.93
G5G	neutral	-99	0.97
G5H	neutral	-80	0.87
G5I	neutral	-76	0.87
G5L	neutral	-69	0.82
G5K	neutral	-90	0.93
G5M	neutral	-87	0.93
G5F	neutral	-60	0.78
G5P	neutral	-88	0.93
G5S	neutral	-96	0.97
G5T	neutral	-93	0.97
G5W	neutral	-19	0.57
G5Y	neutral	-68	0.82
G5V	neutral	-78	0.87
S6A	neutral	-93	0.97
S6R	neutral	-90	0.93
S6N	neutral	-97	0.97
S6D	neutral	-91	0.97
S6C	neutral	-89	0.93
S6Q	neutral	-95	0.97
S6E	neutral	-94	0.97
S6G	neutral	-95	0.97
S6H	neutral	-92	0.97
S6I	neutral	-75	0.87
S6L	neutral	-72	0.87
S6K	neutral	-94	0.97
S6M	neutral	-85	0.93
S6F	neutral	-37	0.66
S6P	neutral	-87	0.93
S6S	neutral	-99	0.97
S6T	neutral	-96	0.97
S6W	neutral	-18	0.57
S6Y	neutral	-31	0.66
S6V	neutral	-81	0.93
G7A	neutral	-69	0.82
G7R	neutral	-76	0.87
G7N	neutral	-90	0.93
G7D	neutral	-74	0.87
G7C	neutral	-71	0.87
G7Q	neutral	-78	0.87
G7E	neutral	-75	0.87
G7G	neutral	-99	0.97
G7H	neutral	-65	0.82
G7I	neutral	-35	0.66
G7L	neutral	-46	0.72
G7K	neutral	-81	0.93
G7M	neutral	-48	0.72
G7F	effect	21	0.63
G7P	neutral	-55	0.78
G7S	neutral	-94	0.97
G7T	neutral	-78	0.87
G7W	effect	35	0.66
G7Y	effect	2	0.53
G7V	neutral	-56	0.78
V8A	neutral	-77	0.87
V8R	neutral	-73	0.87
V8N	neutral	-67	0.82
V8D	neutral	-49	0.72
V8C	neutral	-82	0.93
V8Q	neutral	-67	0.82
V8E	neutral	-65	0.82
V8G	neutral	-69	0.82
V8H	neutral	-46	0.72
V8I	neutral	-80	0.87
V8L	neutral	-71	0.87
V8K	neutral	-70	0.82
V8M	neutral	-73	0.87
V8F	neutral	-63	0.82
V8P	neutral	-43	0.72
V8S	neutral	-86	0.93
V8T	neutral	-90	0.93
V8W	neutral	-21	0.61
V8Y	neutral	-53	0.78
V8V	neutral	-99	0.97
K9A	effect	25	0.63
K9R	neutral	-91	0.97
K9N	neutral	-27	0.61
K9D	effect	73	0.85
K9C	neutral	-4	0.53
K9Q	neutral	-35	0.66
K9E	effect	16	0.59
K9G	effect	28	0.63
K9H	effect	19	0.59
K9I	effect	21	0.63
K9L	effect	18	0.59
K9K	neutral	-99	0.97
K9M	effect	25	0.63
K9F	effect	53	0.75
K9P	effect	55	0.75
K9S	effect	40	0.71
K9T	neutral	-37	0.66
K9W	effect	64	0.8
K9Y	effect	52	0.75
K9V	neutral	-38	0.66
V10A	effect	15	0.59
V10R	effect	36	0.66
V10N	effect	47	0.71
V10D	effect	67	0.8
V10C	neutral	-4	0.53
V10Q	effect	32	0.66
V10E	effect	47	0.71
V10G	effect	57	0.75
V10H	effect	58	0.75
V10I	neutral	-5	0.53
V10L	effect	38	0.66
V10K	effect	43	0.71
V10M	neutral	-14	0.57
V10F	effect	50	0.75
V10P	effect	50	0.75
V10S	effect	28	0.63
V10T	effect	3	0.53
V10W	effect	68	0.8
V10Y	effect	9	0.53
V10V	neutral	-99	0.97
C11A	effect	17	0.59
C11R	effect	80	0.91
C11N	effect	70	0.85
C11D	effect	80	0.91
C11C	neutral	-99	0.97
C11Q	effect	75	0.85
C11E	effect	77	0.85
C11G	effect	68	0.8
C11H	effect	74	0.85
C11I	effect	49	0.71
C11L	effect	52	0.75
C11K	effect	79	0.85
C11M	effect	50	0.75
C11F	effect	53	0.75
C11P	effect	82	0.91
C11S	effect	53	0.75
C11T	effect	59	0.75
C11W	effect	79	0.85
C11Y	effect	58	0.75
C11V	effect	39	0.66
V12A	effect	57	0.75
V12R	effect	88	0.91
V12N	effect	81	0.91
V12D	effect	89	0.91
V12C	effect	41	0.71
V12Q	effect	79	0.85
V12E	effect	83	0.91
V12G	effect	84	0.91
V12H	effect	84	0.91
V12I	effect	20	0.63
V12L	effect	62	0.8
V12K	effect	88	0.91
V12M	effect	66	0.8
V12F	effect	79	0.85
V12P	effect	88	0.91
V12S	effect	75	0.85
V12T	effect	67	0.8
V12W	effect	87	0.91
V12Y	effect	81	0.91
V12V	neutral	-99	0.97
T13A	effect	82	0.91
T13R	effect	93	0.95
T13N	effect	82	0.91
T13D	effect	91	0.95
T13C	effect	78	0.85
T13Q	effect	88	0.91
T13E	effect	92	0.95
T13G	effect	88	0.91
T13H	effect	78	0.85
T13I	effect	84	0.91
T13L	effect	90	0.95
T13K	effect	93	0.95
T13M	effect	83	0.91
T13F	effect	91	0.95
T13P	effect	91	0.95
T13S	effect	76	0.85
T13T	neutral	-99	0.97
T13W	effect	93	0.95
T13Y	effect	90	0.95
T13V	effect	83	0.91
G14A	effect	83	0.91
G14R	effect	89	0.91
G14N	effect	84	0.91
G14D	effect	92	0.95
G14C	effect	83	0.91
G14Q	effect	88	0.91
G14E	effect	94	0.95
G14G	neutral	-99	0.97
G14H	effect	90	0.95
G14I	effect	92	0.95
G14L	effect	93	0.95
G14K	effect	94	0.95
G14M	effect	90	0.95
G14F	effect	93	0.95
G14P	effect	92	0.95
G14S	effect	81	0.91
G14T	effect	88	0.91
G14W	effect	94	0.95
G14Y	effect	92	0.95
G14V	effect	91	0.95
A15A	neutral	-99	0.97
A15R	effect	73	0.85
A15N	effect	58	0.75
A15D	effect	74	0.85
A15C	effect	18	0.59
A15Q	effect	60	0.8
A15E	effect	71	0.85
A15G	neutral	-92	0.97
A15H	effect	65	0.8
A15I	effect	52	0.75
A15L	effect	63	0.8
A15K	effect	74	0.85
A15M	effect	52	0.75
A15F	effect	66	0.8
A15P	effect	74	0.85
A15S	effect	11	0.59
A15T	effect	45	0.71
A15W	effect	67	0.8
A15Y	effect	64	0.8
A15V	effect	46	0.71
S16A	neutral	-92	0.97
S16R	effect	74	0.85
S16N	neutral	-21	0.61
S16D	effect	68	0.8
S16C	effect	31	0.66
S16Q	effect	55	0.75
S16E	effect	62	0.8
S16G	neutral	-65	0.82
S16H	effect	57	0.75
S16I	effect	75	0.85
S16L	effect	76	0.85
S16K	effect	71	0.85
S16M	effect	69	0.8
S16F	effect	78	0.85
S16P	effect	75	0.85
S16S	neutral	-99	0.97
S16T	neutral	-43	0.72
S16W	effect	82	0.91
S16Y	effect	73	0.85
S16V	effect	68	0.8
G17A	effect	51	0.75
G17R	effect	85	0.91
G17N	effect	43	0.71
G17D	effect	71	0.85
G17C	effect	41	0.71
G17Q	effect	70	0.85
G17E	effect	80	0.91
G17G	neutral	-99	0.97
G17H	effect	75	0.85
G17I	effect	79	0.85
G17L	effect	81	0.91
G17K	effect	87	0.91
G17M	effect	73	0.85
G17F	effect	81	0.91
G17P	effect	77	0.85
G17S	neutral	-55	0.78
G17T	effect	57	0.75
G17W	effect	83	0.91
G17Y	effect	79	0.85
G17V	effect	73	0.85
Y18A	effect	73	0.85
Y18R	effect	90	0.95
Y18N	effect	86	0.91
Y18D	effect	90	0.95
Y18C	effect	28	0.63
Y18Q	effect	84	0.91
Y18E	effect	88	0.91
Y18G	effect	87	0.91
Y18H	effect	59	0.75
Y18I	effect	72	0.85
Y18L	effect	74	0.85
Y18K	effect	91	0.95
Y18M	effect	78	0.85
Y18F	neutral	-41	0.72
Y18P	effect	94	0.95
Y18S	effect	85	0.91
Y18T	effect	86	0.91
Y18W	effect	74	0.85
Y18Y	neutral	-99	0.97
Y18V	effect	71	0.85
L19A	effect	3	0.53
L19R	effect	59	0.75
L19N	effect	43	0.71
L19D	effect	65	0.8
L19C	neutral	-25	0.61
L19Q	effect	28	0.63
L19E	effect	51	0.75
L19G	effect	52	0.75
L19H	effect	43	0.71
L19I	neutral	-97	0.97
L19L	neutral	-99	0.97
L19K	effect	60	0.8
L19M	neutral	-68	0.82
L19F	neutral	-8	0.53
L19P	effect	64	0.8
L19S	effect	18	0.59
L19T	effect	7	0.53
L19W	effect	40	0.71
L19Y	effect	25	0.63
L19V	neutral	-91	0.97
A20A	neutral	-99	0.97
A20R	effect	59	0.75
A20N	effect	22	0.63
A20D	effect	53	0.75
A20C	neutral	-20	0.57
A20Q	effect	8	0.53
A20E	effect	53	0.75
A20G	neutral	-97	0.97
A20H	effect	51	0.75
A20I	effect	41	0.71
A20L	effect	55	0.75
A20K	effect	64	0.8
A20M	effect	37	0.66
A20F	effect	62	0.8
A20P	effect	57	0.75
A20S	neutral	-16	0.57
A20T	effect	7	0.53
A20W	effect	70	0.85
A20Y	effect	60	0.8
A20V	effect	32	0.66
S21A	neutral	-79	0.87
S21R	effect	33	0.66
S21N	neutral	-23	0.61
S21D	effect	30	0.66
S21C	neutral	-6	0.53
S21Q	effect	11	0.59
S21E	effect	43	0.71
S21G	neutral	-31	0.66
S21H	effect	27	0.63
S21I	effect	48	0.71
S21L	effect	50	0.75
S21K	effect	52	0.75
S21M	effect	35	0.66
S21F	effect	49	0.71
S21P	effect	46	0.71
S21S	neutral	-99	0.97
S21T	neutral	-88	0.93
S21W	effect	65	0.8
S21Y	effect	18	0.59
S21V	effect	35	0.66
F22A	neutral	-23	0.61
F22R	effect	23	0.63
F22N	effect	16	0.59
F22D	effect	45	0.71
F22C	neutral	-91	0.97
F22Q	neutral	-3	0.53
F22E	effect	23	0.63
F22G	effect	17	0.59
F22H	effect	19	0.59
F22I	neutral	-65	0.82
F22L	neutral	-81	0.93
F22K	effect	29	0.63
F22M	neutral	-31	0.66
F22F	neutral	-99	0.97
F22P	effect	49	0.71
F22S	neutral	-82	0.93
F22T	neutral	-1	0.53
F22W	neutral	-86	0.93
F22Y	neutral	-93	0.97
F22V	neutral	-65	0.82
L23A	neutral	-43	0.72
L23R	neutral	0	0.53
L23N	neutral	-17	0.57
L23D	effect	21	0.63
L23C	neutral	-75	0.87
L23Q	neutral	-32	0.66
L23E	neutral	-3	0.53
L23G	neutral	-1	0.53
L23H	neutral	-59	0.78
L23I	neutral	-90	0.93
L23L	neutral	-99	0.97
L23K	effect	2	0.53
L23M	neutral	-84	0.93
L23F	neutral	-65	0.82
L23P	effect	12	0.59
L23S	neutral	-27	0.61
L23T	neutral	-58	0.78
L23W	neutral	-27	0.61
L23Y	neutral	-47	0.72
L23V	neutral	-86	0.93
I24A	neutral	-76	0.87
I24R	neutral	-53	0.78
I24N	neutral	-39	0.66
I24D	neutral	-7	0.53
I24C	neutral	-86	0.93
I24Q	neutral	-52	0.78
I24E	neutral	-28	0.61
I24G	neutral	-32	0.66
I24H	neutral	-46	0.72
I24I	neutral	-99	0.97
I24L	neutral	-86	0.93
I24K	neutral	-26	0.61
I24M	neutral	-78	0.87
I24F	neutral	-57	0.78
I24P	neutral	-12	0.57
I24S	neutral	-54	0.78
I24T	neutral	-68	0.82
I24W	neutral	-32	0.66
I24Y	neutral	-50	0.72
I24V	neutral	-99	0.97
S25A	neutral	-84	0.93
S25R	neutral	-91	0.97
S25N	neutral	-98	0.97
S25D	neutral	-75	0.87
S25C	neutral	-87	0.93
S25Q	neutral	-84	0.93
S25E	neutral	-82	0.93
S25G	neutral	-91	0.97
S25H	neutral	-87	0.93
S25I	neutral	-72	0.87
S25L	neutral	-85	0.93
S25K	neutral	-96	0.97
S25M	neutral	-61	0.82
S25F	neutral	-65	0.82
S25P	neutral	-77	0.87
S25S	neutral	-99	0.97
S25T	neutral	-93	0.97
S25W	neutral	-58	0.78
S25Y	neutral	-85	0.93
S25V	neutral	-80	0.87
H26A	neutral	-66	0.82
H26R	neutral	-95	0.97
H26N	neutral	-83	0.93
H26D	neutral	-48	0.72
H26C	neutral	-87	0.93
H26Q	neutral	-98	0.97
H26E	neutral	-69	0.82
H26G	neutral	-63	0.82
H26H	neutral	-99	0.97
H26I	neutral	-69	0.82
H26L	neutral	-77	0.87
H26K	neutral	-99	0.97
H26M	neutral	-96	0.97
H26F	neutral	-68	0.82
H26P	neutral	-37	0.66
H26S	neutral	-83	0.93
H26T	neutral	-97	0.97
H26W	neutral	-41	0.72
H26Y	neutral	-59	0.78
H26V	neutral	-67	0.82
L27A	neutral	-29	0.61
L27R	effect	38	0.66
L27N	effect	31	0.66
L27D	effect	61	0.8
L27C	neutral	-45	0.72
L27Q	effect	6	0.53
L27E	effect	41	0.71
L27G	effect	41	0.71
L27H	effect	19	0.59
L27I	neutral	-47	0.72
L27L	neutral	-99	0.97
L27K	effect	43	0.71
L27M	neutral	-60	0.78
L27F	neutral	-31	0.66
L27P	effect	19	0.59
L27S	effect	14	0.59
L27T	effect	1	0.53
L27W	effect	17	0.59
L27Y	effect	2	0.53
L27V	neutral	-59	0.78
L28A	neutral	-14	0.57
L28R	effect	28	0.63
L28N	effect	26	0.63
L28D	effect	56	0.75
L28C	neutral	-52	0.78
L28Q	effect	3	0.53
L28E	effect	36	0.66
L28G	effect	40	0.71
L28H	neutral	-37	0.66
L28I	neutral	-63	0.82
L28L	neutral	-99	0.97
L28K	effect	33	0.66
L28M	neutral	-74	0.87
L28F	neutral	-36	0.66
L28P	effect	51	0.75
L28S	effect	13	0.59
L28T	neutral	0	0.53
L28W	effect	18	0.59
L28Y	effect	3	0.53
L28V	neutral	-65	0.82
H29A	neutral	-89	0.93
H29R	neutral	-96	0.97
H29N	neutral	-96	0.97
H29D	neutral	-95	0.97
H29C	neutral	-95	0.97
H29Q	neutral	-98	0.97
H29E	neutral	-98	0.97
H29G	neutral	-93	0.97
H29H	neutral	-99	0.97
H29I	neutral	-86	0.93
H29L	neutral	-91	0.97
H29K	neutral	-94	0.97
H29M	neutral	-63	0.82
H29F	neutral	-48	0.72
H29P	neutral	-77	0.87
H29S	neutral	-97	0.97
H29T	neutral	-93	0.97
H29W	neutral	-37	0.66
H29Y	neutral	-86	0.93
H29V	neutral	-92	0.97
R30A	neutral	-90	0.93
R30R	neutral	-99	0.97
R30N	neutral	-96	0.97
R30D	neutral	-39	0.66
R30C	neutral	-82	0.93
R30Q	neutral	-97	0.97
R30E	neutral	-58	0.78
R30G	neutral	-51	0.78
R30H	neutral	-93	0.97
R30I	neutral	-66	0.82
R30L	neutral	-62	0.82
R30K	neutral	-99	0.97
R30M	neutral	-61	0.82
R30F	neutral	-38	0.66
R30P	neutral	-8	0.53
R30S	neutral	-73	0.87
R30T	neutral	-70	0.82
R30W	neutral	-18	0.57
R30Y	neutral	-60	0.78
R30V	neutral	-51	0.78
G31A	neutral	-16	0.57
G31R	effect	37	0.66
G31N	neutral	-42	0.72
G31D	neutral	-8	0.53
G31C	neutral	-21	0.61
G31Q	neutral	-21	0.61
G31E	effect	32	0.66
G31G	neutral	-99	0.97
G31H	neutral	-26	0.61
G31I	effect	34	0.66
G31L	effect	43	0.71
G31K	effect	42	0.71
G31M	effect	21	0.63
G31F	effect	42	0.71
G31P	effect	34	0.66
G31S	neutral	-39	0.66
G31T	neutral	-6	0.53
G31W	effect	52	0.75
G31Y	effect	37	0.66
G31V	effect	21	0.63
Y32A	effect	3	0.53
Y32R	effect	22	0.63
Y32N	effect	12	0.59
Y32D	effect	41	0.71
Y32C	neutral	-77	0.87
Y32Q	effect	5	0.53
Y32E	effect	25	0.63
Y32G	effect	28	0.63
Y32H	neutral	-69	0.82
Y32I	neutral	-15	0.57
Y32L	neutral	-13	0.57
Y32K	effect	28	0.63
Y32M	neutral	-10	0.53
Y32F	neutral	-67	0.82
Y32P	effect	51	0.75
Y32S	effect	12	0.59
Y32T	effect	13	0.59
Y32W	neutral	-36	0.66
Y32Y	neutral	-99	0.97
Y32V	neutral	-12	0.57
T33A	neutral	-85	0.93
T33R	neutral	-41	0.72
T33N	neutral	-73	0.87
T33D	neutral	-19	0.57
T33C	neutral	-55	0.78
T33Q	neutral	-90	0.93
T33E	neutral	-36	0.66
T33G	neutral	-32	0.66
T33H	neutral	-87	0.93
T33I	neutral	-90	0.93
T33L	neutral	-69	0.82
T33K	neutral	-80	0.87
T33M	neutral	-55	0.78
T33F	neutral	-32	0.66
T33P	neutral	-18	0.57
T33S	neutral	-95	0.97
T33T	neutral	-99	0.97
T33W	effect	11	0.59
T33Y	neutral	-34	0.66
T33V	neutral	-91	0.97
V34A	effect	12	0.59
V34R	effect	75	0.85
V34N	effect	57	0.75
V34D	effect	63	0.8
V34C	neutral	-6	0.53
V34Q	effect	56	0.75
V34E	effect	65	0.8
V34G	effect	63	0.8
V34H	effect	65	0.8
V34I	neutral	-5	0.53
V34L	effect	31	0.66
V34K	effect	76	0.85
V34M	effect	36	0.66
V34F	effect	59	0.75
V34P	effect	74	0.85
V34S	effect	50	0.75
V34T	effect	21	0.63
V34W	effect	77	0.85
V34Y	effect	62	0.8
V34V	neutral	-99	0.97
H35A	effect	31	0.66
H35R	neutral	-16	0.57
H35N	neutral	-2	0.53
H35D	effect	60	0.8
H35C	effect	16	0.59
H35Q	effect	6	0.53
H35E	effect	50	0.75
H35G	effect	38	0.66
H35H	neutral	-99	0.97
H35I	effect	21	0.63
H35L	effect	48	0.71
H35K	effect	2	0.53
H35M	effect	36	0.66
H35F	effect	47	0.71
H35P	effect	70	0.85
H35S	effect	33	0.66
H35T	effect	3	0.53
H35W	effect	58	0.75
H35Y	effect	44	0.71
H35V	effect	26	0.63
A36A	neutral	-99	0.97
A36R	effect	64	0.8
A36N	effect	35	0.66
A36D	effect	65	0.8
A36C	neutral	-54	0.78
A36Q	effect	46	0.71
A36E	effect	65	0.8
A36G	neutral	-84	0.93
A36H	effect	57	0.75
A36I	effect	36	0.66
A36L	effect	44	0.71
A36K	effect	67	0.8
A36M	effect	38	0.66
A36F	effect	58	0.75
A36P	effect	64	0.8
A36S	neutral	-77	0.87
A36T	neutral	-33	0.66
A36W	effect	70	0.85
A36Y	effect	60	0.8
A36V	effect	20	0.63
T37A	effect	27	0.63
T37R	effect	77	0.85
T37N	effect	44	0.71
T37D	effect	71	0.85
T37C	effect	17	0.59
T37Q	effect	57	0.75
T37E	effect	74	0.85
T37G	effect	60	0.8
T37H	effect	62	0.8
T37I	effect	61	0.8
T37L	effect	54	0.75
T37K	effect	76	0.85
T37M	effect	52	0.75
T37F	effect	66	0.8
T37P	effect	74	0.85
T37S	neutral	-10	0.53
T37T	neutral	-99	0.97
T37W	effect	74	0.85
T37Y	effect	68	0.8
T37V	effect	55	0.75
F38A	effect	18	0.59
F38R	effect	55	0.75
F38N	effect	52	0.75
F38D	effect	74	0.85
F38C	neutral	-34	0.66
F38Q	effect	38	0.66
F38E	effect	62	0.8
F38G	effect	61	0.8
F38H	effect	45	0.71
F38I	neutral	-53	0.78
F38L	neutral	-83	0.93
F38K	effect	62	0.8
F38M	neutral	-14	0.57
F38F	neutral	-99	0.97
F38P	effect	73	0.85
F38S	effect	31	0.66
F38T	effect	29	0.63
F38W	effect	46	0.71
F38Y	effect	23	0.63
F38V	effect	25	0.63
R39A	effect	48	0.71
R39R	neutral	-99	0.97
R39N	effect	47	0.71
R39D	effect	82	0.91
R39C	effect	41	0.71
R39Q	effect	13	0.59
R39E	effect	66	0.8
R39G	effect	67	0.8
R39H	effect	31	0.66
R39I	effect	46	0.71
R39L	effect	37	0.66
R39K	effect	6	0.53
R39M	effect	38	0.66
R39F	effect	60	0.8
R39P	effect	76	0.85
R39S	effect	34	0.66
R39T	effect	40	0.71
R39W	effect	74	0.85
R39Y	effect	35	0.66
R39V	effect	53	0.75
S40A	neutral	-17	0.57
S40R	effect	23	0.63
S40N	neutral	-95	0.97
S40D	neutral	-65	0.82
S40C	neutral	-17	0.57
S40Q	neutral	-1	0.53
S40E	effect	16	0.59
S40G	neutral	-12	0.57
S40H	neutral	-38	0.66
S40I	effect	1	0.53
S40L	effect	1	0.53
S40K	effect	27	0.63
S40M	effect	4	0.53
S40F	effect	23	0.63
S40P	neutral	-12	0.57
S40S	neutral	-99	0.97
S40T	neutral	-34	0.66
S40W	effect	37	0.66
S40Y	effect	21	0.63
S40V	effect	9	0.53
L41A	effect	45	0.71
L41R	effect	57	0.75
L41N	effect	47	0.71
L41D	effect	70	0.85
L41C	effect	27	0.63
L41Q	effect	56	0.75
L41E	effect	62	0.8
L41G	effect	66	0.8
L41H	effect	42	0.71
L41I	neutral	-46	0.72
L41L	neutral	-99	0.97
L41K	effect	62	0.8
L41M	neutral	-60	0.78
L41F	neutral	-13	0.57
L41P	effect	12	0.59
L41S	effect	43	0.71
L41T	effect	41	0.71
L41W	effect	60	0.8
L41Y	effect	52	0.75
L41V	effect	23	0.63
G42A	neutral	-42	0.72
G42R	neutral	-17	0.57
G42N	neutral	-62	0.82
G42D	neutral	-56	0.78
G42C	effect	5	0.53
G42Q	neutral	-57	0.78
G42E	neutral	-49	0.72
G42G	neutral	-99	0.97
G42H	neutral	-59	0.78
G42I	effect	36	0.66
G42L	effect	35	0.66
G42K	neutral	-28	0.61
G42M	effect	1	0.53
G42F	effect	40	0.71
G42P	effect	37	0.66
G42S	neutral	-67	0.82
G42T	neutral	-55	0.78
G42W	effect	51	0.75
G42Y	effect	35	0.66
G42V	effect	15	0.59
D43A	effect	14	0.59
D43R	effect	36	0.66
D43N	effect	22	0.63
D43D	neutral	-99	0.97
D43C	effect	15	0.59
D43Q	effect	30	0.66
D43E	neutral	-36	0.66
D43G	effect	42	0.71
D43H	effect	47	0.71
D43I	effect	24	0.63
D43L	effect	36	0.66
D43K	effect	58	0.75
D43M	effect	40	0.71
D43F	effect	46	0.71
D43P	effect	59	0.75
D43S	effect	23	0.63
D43T	effect	23	0.63
D43W	effect	59	0.75
D43Y	effect	51	0.75
D43V	effect	39	0.66
N44A	neutral	-34	0.66
N44R	effect	38	0.66
N44N	neutral	-99	0.97
N44D	neutral	-54	0.78
N44C	neutral	-2	0.53
N44Q	neutral	-64	0.82
N44E	neutral	-79	0.87
N44G	neutral	-58	0.78
N44H	neutral	-54	0.78
N44I	neutral	-2	0.53
N44L	effect	30	0.66
N44K	neutral	-25	0.61
N44M	effect	17	0.59
N44F	effect	29	0.63
N44P	neutral	-28	0.61
N44S	neutral	-70	0.82
N44T	neutral	-65	0.82
N44W	effect	49	0.71
N44Y	neutral	-5	0.53
N44V	neutral	-6	0.53
T45A	neutral	-97	0.97
T45R	neutral	-95	0.97
T45N	neutral	-97	0.97
T45D	neutral	-94	0.97
T45C	neutral	-95	0.97
T45Q	neutral	-97	0.97
T45E	neutral	-96	0.97
T45G	neutral	-93	0.97
T45H	neutral	-96	0.97
T45I	neutral	-88	0.93
T45L	neutral	-89	0.93
T45K	neutral	-96	0.97
T45M	neutral	-93	0.97
T45F	neutral	-87	0.93
T45P	neutral	-94	0.97
T45S	neutral	-97	0.97
T45T	neutral	-99	0.97
T45W	neutral	-74	0.87
T45Y	neutral	-87	0.93
T45V	neutral	-93	0.97
S46A	neutral	-77	0.87
S46R	neutral	-36	0.66
S46N	neutral	-64	0.82
S46D	neutral	-10	0.53
S46C	neutral	-33	0.66
S46Q	neutral	-47	0.72
S46E	neutral	-63	0.82
S46G	neutral	-49	0.72
S46H	neutral	-24	0.61
S46I	neutral	-21	0.61
S46L	neutral	-8	0.53
S46K	neutral	-87	0.93
S46M	neutral	-31	0.66
S46F	neutral	-13	0.57
S46P	neutral	-21	0.61
S46S	neutral	-99	0.97
S46T	neutral	-85	0.93
S46W	effect	22	0.63
S46Y	neutral	-12	0.57
S46V	neutral	-27	0.61
K47A	effect	30	0.66
K47R	effect	16	0.59
K47N	effect	40	0.71
K47D	effect	62	0.8
K47C	effect	30	0.66
K47Q	effect	37	0.66
K47E	effect	54	0.75
K47G	effect	57	0.75
K47H	effect	26	0.63
K47I	effect	32	0.66
K47L	effect	26	0.63
K47K	neutral	-99	0.97
K47M	effect	29	0.63
K47F	effect	54	0.75
K47P	effect	69	0.8
K47S	effect	32	0.66
K47T	effect	40	0.71
K47W	effect	65	0.8
K47Y	effect	39	0.66
K47V	effect	31	0.66
V48A	neutral	-64	0.82
V48R	neutral	-14	0.57
V48N	neutral	-76	0.87
V48D	effect	27	0.63
V48C	neutral	-90	0.93
V48Q	neutral	-18	0.57
V48E	effect	7	0.53
V48G	neutral	-3	0.53
V48H	neutral	-4	0.53
V48I	neutral	-93	0.97
V48L	neutral	-86	0.93
V48K	neutral	-8	0.53
V48M	neutral	-39	0.66
V48F	neutral	-13	0.57
V48P	neutral	-1	0.53
V48S	neutral	-27	0.61
V48T	neutral	-91	0.97
V48W	neutral	-31	0.66
V48Y	neutral	-34	0.66
V48V	neutral	-99	0.97
G49A	neutral	-80	0.87
G49R	neutral	-85	0.93
G49N	neutral	-90	0.93
G49D	neutral	-80	0.87
G49C	neutral	-42	0.72
G49Q	neutral	-59	0.78
G49E	neutral	-69	0.82
G49G	neutral	-99	0.97
G49H	neutral	-71	0.87
G49I	neutral	-7	0.53
G49L	neutral	-11	0.57
G49K	neutral	-35	0.66
G49M	neutral	-21	0.61
G49F	effect	2	0.53
G49P	neutral	-6	0.53
G49S	neutral	-95	0.97
G49T	neutral	-43	0.72
G49W	effect	8	0.53
G49Y	neutral	-3	0.53
G49V	neutral	-21	0.61
L50A	neutral	0	0.53
L50R	effect	30	0.66
L50N	effect	21	0.63
L50D	effect	46	0.71
L50C	neutral	-46	0.72
L50Q	effect	20	0.63
L50E	effect	44	0.71
L50G	effect	46	0.71
L50H	effect	3	0.53
L50I	neutral	-64	0.82
L50L	neutral	-99	0.97
L50K	effect	48	0.71
L50M	neutral	-52	0.78
L50F	neutral	-71	0.87
L50P	neutral	-24	0.61
L50S	effect	28	0.63
L50T	effect	20	0.63
L50W	effect	19	0.59
L50Y	neutral	-27	0.61
L50V	neutral	-29	0.61
L51A	effect	8	0.53
L51R	effect	56	0.75
L51N	effect	50	0.75
L51D	effect	69	0.8
L51C	neutral	-23	0.61
L51Q	effect	35	0.66
L51E	effect	59	0.75
L51G	effect	59	0.75
L51H	effect	36	0.66
L51I	neutral	-28	0.61
L51L	neutral	-99	0.97
L51K	effect	60	0.8
L51M	neutral	-55	0.78
L51F	neutral	-16	0.57
L51P	effect	66	0.8
L51S	effect	25	0.63
L51T	effect	35	0.66
L51W	effect	36	0.66
L51Y	effect	32	0.66
L51V	neutral	-17	0.57
E52A	neutral	-83	0.93
E52R	neutral	-91	0.97
E52N	neutral	-94	0.97
E52D	neutral	-90	0.93
E52C	neutral	-68	0.82
E52Q	neutral	-94	0.97
E52E	neutral	-99	0.97
E52G	neutral	-87	0.93
E52H	neutral	-77	0.87
E52I	neutral	-65	0.82
E52L	neutral	-88	0.93
E52K	neutral	-94	0.97
E52M	neutral	-87	0.93
E52F	neutral	-51	0.78
E52P	neutral	-39	0.66
E52S	neutral	-91	0.97
E52T	neutral	-94	0.97
E52W	neutral	-46	0.72
E52Y	neutral	-66	0.82
E52V	neutral	-68	0.82
R53A	neutral	-80	0.87
R53R	neutral	-99	0.97
R53N	neutral	-94	0.97
R53D	neutral	-61	0.82
R53C	neutral	-48	0.72
R53Q	neutral	-82	0.93
R53E	neutral	-80	0.87
R53G	neutral	-81	0.93
R53H	neutral	-51	0.78
R53I	neutral	-17	0.57
R53L	neutral	-72	0.87
R53K	neutral	-92	0.97
R53M	neutral	-32	0.66
R53F	effect	5	0.53
R53P	neutral	-53	0.78
R53S	neutral	-98	0.97
R53T	neutral	-84	0.93
R53W	effect	17	0.59
R53Y	neutral	-21	0.61
R53V	neutral	-68	0.82
L54A	neutral	-9	0.53
L54R	neutral	-10	0.53
L54N	effect	23	0.63
L54D	effect	48	0.71
L54C	neutral	-42	0.72
L54Q	neutral	-8	0.53
L54E	effect	33	0.66
L54G	effect	35	0.66
L54H	neutral	-1	0.53
L54I	neutral	-90	0.93
L54L	neutral	-99	0.97
L54K	effect	28	0.63
L54M	neutral	-96	0.97
L54F	neutral	-92	0.97
L54P	effect	39	0.66
L54S	effect	12	0.59
L54T	effect	4	0.53
L54W	neutral	-69	0.82
L54Y	neutral	-23	0.61
L54V	neutral	-56	0.78
D55A	neutral	-31	0.66
D55R	neutral	-19	0.57
D55N	neutral	-32	0.66
D55D	neutral	-99	0.97
D55C	neutral	-33	0.66
D55Q	neutral	-44	0.72
D55E	neutral	-44	0.72
D55G	neutral	-19	0.57
D55H	neutral	-31	0.66
D55I	neutral	-12	0.57
D55L	neutral	-3	0.53
D55K	neutral	-2	0.53
D55M	neutral	-16	0.57
D55F	effect	3	0.53
D55P	neutral	-93	0.97
D55S	neutral	-83	0.93
D55T	neutral	-51	0.78
D55W	effect	11	0.59
D55Y	neutral	-7	0.53
D55V	neutral	-34	0.66
P56A	neutral	-94	0.97
P56R	neutral	-91	0.97
P56N	neutral	-97	0.97
P56D	neutral	-93	0.97
P56C	neutral	-74	0.87
P56Q	neutral	-96	0.97
P56E	neutral	-92	0.97
P56G	neutral	-98	0.97
P56H	neutral	-95	0.97
P56I	neutral	-57	0.78
P56L	neutral	-85	0.93
P56K	neutral	-93	0.97
P56M	neutral	-63	0.82
P56F	neutral	-62	0.82
P56P	neutral	-99	0.97
P56S	neutral	-96	0.97
P56T	neutral	-93	0.97
P56W	neutral	-48	0.72
P56Y	neutral	-63	0.82
P56V	neutral	-90	0.93
T57A	neutral	-96	0.97
T57R	neutral	-71	0.87
T57N	neutral	-85	0.93
T57D	neutral	-73	0.87
T57C	neutral	-75	0.87
T57Q	neutral	-75	0.87
T57E	neutral	-72	0.87
T57G	neutral	-77	0.87
T57H	neutral	-72	0.87
T57I	neutral	-55	0.78
T57L	neutral	-54	0.78
T57K	neutral	-76	0.87
T57M	neutral	-65	0.82
T57F	neutral	-49	0.72
T57P	neutral	-81	0.93
T57S	neutral	-95	0.97
T57T	neutral	-99	0.97
T57W	neutral	-52	0.78
T57Y	neutral	-63	0.82
T57V	neutral	-65	0.82
G58A	neutral	-94	0.97
G58R	neutral	-82	0.93
G58N	neutral	-95	0.97
G58D	neutral	-92	0.97
G58C	neutral	-62	0.82
G58Q	neutral	-94	0.97
G58E	neutral	-92	0.97
G58G	neutral	-99	0.97
G58H	neutral	-91	0.97
G58I	neutral	-80	0.87
G58L	neutral	-79	0.87
G58K	neutral	-93	0.97
G58M	neutral	-83	0.93
G58F	neutral	-26	0.61
G58P	neutral	-87	0.93
G58S	neutral	-96	0.97
G58T	neutral	-95	0.97
G58W	neutral	-13	0.57
G58Y	neutral	-34	0.66
G58V	neutral	-83	0.93
T59A	neutral	-91	0.97
T59R	neutral	-88	0.93
T59N	neutral	-93	0.97
T59D	neutral	-88	0.93
T59C	neutral	-61	0.82
T59Q	neutral	-92	0.97
T59E	neutral	-94	0.97
T59G	neutral	-92	0.97
T59H	neutral	-85	0.93
T59I	neutral	-75	0.87
T59L	neutral	-75	0.87
T59K	neutral	-92	0.97
T59M	neutral	-80	0.87
T59F	neutral	-30	0.61
T59P	neutral	-83	0.93
T59S	neutral	-97	0.97
T59T	neutral	-99	0.97
T59W	neutral	-21	0.61
T59Y	neutral	-35	0.66
T59V	neutral	-81	0.93
R60A	effect	36	0.66
R60R	neutral	-99	0.97
R60N	neutral	-70	0.82
R60D	effect	61	0.8
R60C	effect	23	0.63
R60Q	neutral	-12	0.57
R60E	effect	46	0.71
R60G	neutral	-10	0.53
R60H	neutral	-38	0.66
R60I	effect	34	0.66
R60L	effect	16	0.59
R60K	neutral	-88	0.93
R60M	effect	25	0.63
R60F	effect	40	0.71
R60P	effect	53	0.75
R60S	effect	20	0.63
R60T	effect	15	0.59
R60W	effect	62	0.8
R60Y	effect	38	0.66
R60V	effect	34	0.66
L61A	effect	13	0.59
L61R	effect	50	0.75
L61N	effect	44	0.71
L61D	effect	66	0.8
L61C	neutral	-29	0.61
L61Q	effect	28	0.63
L61E	effect	50	0.75
L61G	effect	56	0.75
L61H	effect	39	0.66
L61I	neutral	-46	0.72
L61L	neutral	-99	0.97
L61K	effect	53	0.75
L61M	neutral	-62	0.82
L61F	neutral	-12	0.57
L61P	effect	62	0.8
L61S	effect	33	0.66
L61T	effect	25	0.63
L61W	effect	34	0.66
L61Y	effect	23	0.63
L61V	neutral	-55	0.78
K62A	neutral	-63	0.82
K62R	neutral	-97	0.97
K62N	neutral	-72	0.87
K62D	neutral	-16	0.57
K62C	neutral	-55	0.78
K62Q	neutral	-88	0.93
K62E	neutral	-45	0.72
K62G	neutral	-39	0.66
K62H	neutral	-92	0.97
K62I	neutral	-78	0.87
K62L	neutral	-85	0.93
K62K	neutral	-99	0.97
K62M	neutral	-76	0.87
K62F	neutral	-67	0.82
K62P	neutral	-37	0.66
K62S	neutral	-77	0.87
K62T	neutral	-80	0.87
K62W	neutral	-16	0.57
K62Y	neutral	-66	0.82
K62V	neutral	-88	0.93
L63A	neutral	-6	0.53
L63R	effect	42	0.71
L63N	effect	29	0.63
L63D	effect	55	0.75
L63C	neutral	-64	0.82
L63Q	effect	18	0.59
L63E	effect	44	0.71
L63G	effect	43	0.71
L63H	effect	25	0.63
L63I	neutral	-75	0.87
L63L	neutral	-99	0.97
L63K	effect	47	0.71
L63M	neutral	-47	0.72
L63F	neutral	-56	0.78
L63P	effect	50	0.75
L63S	effect	18	0.59
L63T	effect	8	0.53
L63W	effect	1	0.53
L63Y	effect	5	0.53
L63V	neutral	-71	0.87
F64A	effect	35	0.66
F64R	effect	64	0.8
F64N	effect	65	0.8
F64D	effect	78	0.85
F64C	neutral	-21	0.61
F64Q	effect	56	0.75
F64E	effect	68	0.8
F64G	effect	66	0.8
F64H	effect	52	0.75
F64I	neutral	-5	0.53
F64L	effect	23	0.63
F64K	effect	67	0.8
F64M	effect	24	0.63
F64F	neutral	-99	0.97
F64P	effect	79	0.85
F64S	effect	58	0.75
F64T	effect	56	0.75
F64W	neutral	0	0.53
F64Y	neutral	-58	0.78
F64V	neutral	-6	0.53
Q65A	neutral	-30	0.61
Q65R	neutral	-42	0.72
Q65N	neutral	-52	0.78
Q65D	neutral	-25	0.61
Q65C	neutral	-43	0.72
Q65Q	neutral	-99	0.97
Q65E	neutral	-97	0.97
Q65G	neutral	-22	0.61
Q65H	neutral	-66	0.82
Q65I	neutral	-39	0.66
Q65L	neutral	-11	0.57
Q65K	neutral	-91	0.97
Q65M	neutral	-31	0.66
Q65F	neutral	-9	0.53
Q65P	neutral	-1	0.53
Q65S	neutral	-44	0.72
Q65T	neutral	-45	0.72
Q65W	effect	3	0.53
Q65Y	neutral	-45	0.72
Q65V	neutral	-42	0.72
A66A	neutral	-99	0.97
A66R	effect	51	0.75
A66N	effect	15	0.59
A66D	effect	53	0.75
A66C	neutral	-34	0.66
A66Q	effect	22	0.63
A66E	effect	45	0.71
A66G	neutral	-53	0.78
A66H	effect	39	0.66
A66I	neutral	-13	0.57
A66L	effect	27	0.63
A66K	effect	53	0.75
A66M	effect	12	0.59
A66F	effect	42	0.71
A66P	effect	29	0.63
A66S	neutral	-41	0.72
A66T	neutral	-20	0.57
A66W	effect	58	0.75
A66Y	effect	42	0.71
A66V	neutral	-22	0.61
D67A	effect	81	0.91
D67R	effect	93	0.95
D67N	effect	77	0.85
D67D	neutral	-99	0.97
D67C	effect	77	0.85
D67Q	effect	81	0.91
D67E	effect	73	0.85
D67G	effect	89	0.91
D67H	effect	91	0.95
D67I	effect	90	0.95
D67L	effect	92	0.95
D67K	effect	92	0.95
D67M	effect	91	0.95
D67F	effect	90	0.95
D67P	effect	94	0.95
D67S	effect	74	0.85
D67T	effect	86	0.91
D67W	effect	94	0.95
D67Y	effect	92	0.95
D67V	effect	84	0.91
I68A	effect	45	0.71
I68R	effect	67	0.8
I68N	effect	50	0.75
I68D	effect	75	0.85
I68C	effect	11	0.59
I68Q	effect	52	0.75
I68E	effect	69	0.8
I68G	effect	71	0.85
I68H	effect	61	0.8
I68I	neutral	-99	0.97
I68L	neutral	-92	0.97
I68K	effect	71	0.85
I68M	neutral	-90	0.93
I68F	effect	21	0.63
I68P	effect	75	0.85
I68S	effect	54	0.75
I68T	effect	52	0.75
I68W	effect	62	0.8
I68Y	effect	54	0.75
I68V	neutral	-74	0.87
Y69A	effect	28	0.63
Y69R	effect	47	0.71
Y69N	effect	6	0.53
Y69D	effect	43	0.71
Y69C	neutral	-70	0.82
Y69Q	effect	11	0.59
Y69E	effect	40	0.71
Y69G	effect	41	0.71
Y69H	effect	8	0.53
Y69I	effect	6	0.53
Y69L	effect	1	0.53
Y69K	effect	44	0.71
Y69M	neutral	-13	0.57
Y69F	neutral	-65	0.82
Y69P	effect	67	0.8
Y69S	effect	12	0.59
Y69T	effect	24	0.63
Y69W	effect	27	0.63
Y69Y	neutral	-99	0.97
Y69V	effect	11	0.59
K70A	neutral	-84	0.93
K70R	neutral	-95	0.97
K70N	neutral	-98	0.97
K70D	neutral	-93	0.97
K70C	neutral	-43	0.72
K70Q	neutral	-92	0.97
K70E	neutral	-86	0.93
K70G	neutral	-77	0.87
K70H	neutral	-82	0.93
K70I	neutral	-64	0.82
K70L	neutral	-52	0.78
K70K	neutral	-99	0.97
K70M	neutral	-49	0.72
K70F	neutral	-13	0.57
K70P	neutral	-2	0.53
K70S	neutral	-90	0.93
K70T	neutral	-85	0.93
K70W	effect	10	0.59
K70Y	neutral	-20	0.57
K70V	neutral	-57	0.78
P71A	neutral	-80	0.87
P71R	effect	19	0.59
P71N	neutral	-79	0.87
P71D	neutral	-35	0.66
P71C	neutral	-59	0.78
P71Q	neutral	-31	0.66
P71E	neutral	-73	0.87
P71G	neutral	-17	0.57
P71H	neutral	-36	0.66
P71I	effect	3	0.53
P71L	effect	3	0.53
P71K	neutral	-1	0.53
P71M	neutral	-3	0.53
P71F	neutral	-1	0.53
P71P	neutral	-99	0.97
P71S	neutral	-78	0.87
P71T	neutral	-18	0.57
P71W	effect	26	0.63
P71Y	neutral	-29	0.61
P71V	neutral	-3	0.53
D72A	neutral	-91	0.97
D72R	neutral	-70	0.82
D72N	neutral	-95	0.97
D72D	neutral	-99	0.97
D72C	neutral	-78	0.87
D72Q	neutral	-94	0.97
D72E	neutral	-97	0.97
D72G	neutral	-93	0.97
D72H	neutral	-90	0.93
D72I	neutral	-75	0.87
D72L	neutral	-72	0.87
D72K	neutral	-85	0.93
D72M	neutral	-68	0.82
D72F	neutral	-53	0.78
D72P	neutral	-60	0.78
D72S	neutral	-95	0.97
D72T	neutral	-93	0.97
D72W	effect	13	0.59
D72Y	neutral	-72	0.87
D72V	neutral	-79	0.87
E73A	neutral	-45	0.72
E73R	neutral	-18	0.57
E73N	neutral	-71	0.87
E73D	neutral	-80	0.87
E73C	neutral	-47	0.72
E73Q	neutral	-81	0.93
E73E	neutral	-99	0.97
E73G	neutral	-49	0.72
E73H	effect	23	0.63
E73I	effect	16	0.59
E73L	neutral	-49	0.72
E73K	neutral	-25	0.61
E73M	effect	10	0.59
E73F	effect	29	0.63
E73P	neutral	-14	0.57
E73S	neutral	-72	0.87
E73T	neutral	-85	0.93
E73W	effect	44	0.71
E73Y	effect	27	0.63
E73V	neutral	-53	0.78
F74A	effect	25	0.63
F74R	effect	52	0.75
F74N	effect	51	0.75
F74D	effect	71	0.85
F74C	neutral	-12	0.57
F74Q	effect	36	0.66
F74E	effect	56	0.75
F74G	effect	58	0.75
F74H	effect	36	0.66
F74I	neutral	-22	0.61
F74L	neutral	-28	0.61
F74K	effect	58	0.75
F74M	neutral	-36	0.66
F74F	neutral	-99	0.97
F74P	effect	73	0.85
F74S	effect	43	0.71
F74T	effect	42	0.71
F74W	effect	11	0.59
F74Y	neutral	-82	0.93
F74V	neutral	-20	0.57
A75A	neutral	-99	0.97
A75R	neutral	-92	0.97
A75N	neutral	-81	0.93
A75D	neutral	-85	0.93
A75C	neutral	-89	0.93
A75Q	neutral	-95	0.97
A75E	neutral	-96	0.97
A75G	neutral	-82	0.93
A75H	neutral	-74	0.87
A75I	neutral	-56	0.78
A75L	neutral	-51	0.78
A75K	neutral	-89	0.93
A75M	neutral	-65	0.82
A75F	neutral	-56	0.78
A75P	neutral	-33	0.66
A75S	neutral	-83	0.93
A75T	neutral	-78	0.87
A75W	neutral	-16	0.57
A75Y	neutral	-59	0.78
A75V	neutral	-67	0.82
A76A	neutral	-99	0.97
A76R	neutral	-96	0.97
A76N	neutral	-98	0.97
A76D	neutral	-97	0.97
A76C	neutral	-88	0.93
A76Q	neutral	-98	0.97
A76E	neutral	-97	0.97
A76G	neutral	-97	0.97
A76H	neutral	-97	0.97
A76I	neutral	-95	0.97
A76L	neutral	-95	0.97
A76K	neutral	-98	0.97
A76M	neutral	-97	0.97
A76F	neutral	-68	0.82
A76P	neutral	-99	0.97
A76S	neutral	-99	0.97
A76T	neutral	-98	0.97
A76W	neutral	-52	0.78
A76Y	neutral	-95	0.97
A76V	neutral	-95	0.97
A77A	neutral	-99	0.97
A77R	effect	79	0.85
A77N	effect	63	0.8
A77D	effect	79	0.85
A77C	effect	20	0.63
A77Q	effect	64	0.8
A77E	effect	75	0.85
A77G	effect	46	0.71
A77H	effect	72	0.85
A77I	effect	48	0.71
A77L	effect	67	0.8
A77K	effect	79	0.85
A77M	effect	57	0.75
A77F	effect	74	0.85
A77P	effect	61	0.8
A77S	effect	17	0.59
A77T	effect	49	0.71
A77W	effect	81	0.91
A77Y	effect	73	0.85
A77V	effect	20	0.63
I78A	effect	24	0.63
I78R	effect	65	0.8
I78N	effect	57	0.75
I78D	effect	72	0.85
I78C	neutral	-14	0.57
I78Q	effect	45	0.71
I78E	effect	62	0.8
I78G	effect	63	0.8
I78H	effect	54	0.75
I78I	neutral	-99	0.97
I78L	neutral	-21	0.61
I78K	effect	68	0.8
I78M	neutral	-39	0.66
I78F	neutral	-13	0.57
I78P	effect	73	0.85
I78S	effect	44	0.71
I78T	effect	17	0.59
I78W	effect	59	0.75
I78Y	effect	47	0.71
I78V	neutral	-80	0.87
Q79A	neutral	-95	0.97
Q79R	neutral	-95	0.97
Q79N	neutral	-95	0.97
Q79D	neutral	-93	0.97
Q79C	neutral	-74	0.87
Q79Q	neutral	-99	0.97
Q79E	neutral	-98	0.97
Q79G	neutral	-80	0.87
Q79H	neutral	-98	0.97
Q79I	neutral	-80	0.87
Q79L	neutral	-80	0.87
Q79K	neutral	-97	0.97
Q79M	neutral	-91	0.97
Q79F	neutral	-34	0.66
Q79P	neutral	-74	0.87
Q79S	neutral	-94	0.97
Q79T	neutral	-94	0.97
Q79W	neutral	-20	0.57
Q79Y	neutral	-54	0.78
Q79V	neutral	-85	0.93
G80A	effect	49	0.71
G80R	effect	76	0.85
G80N	effect	58	0.75
G80D	effect	57	0.75
G80C	effect	56	0.75
G80Q	effect	67	0.8
G80E	effect	75	0.85
G80G	neutral	-99	0.97
G80H	effect	74	0.85
G80I	effect	79	0.85
G80L	effect	83	0.91
G80K	effect	86	0.91
G80M	effect	79	0.85
G80F	effect	81	0.91
G80P	effect	81	0.91
G80S	effect	55	0.75
G80T	effect	70	0.85
G80W	effect	86	0.91
G80Y	effect	66	0.8
G80V	effect	75	0.85
C81A	effect	12	0.59
C81R	effect	78	0.85
C81N	effect	62	0.8
C81D	effect	78	0.85
C81C	neutral	-99	0.97
C81Q	effect	69	0.8
C81E	effect	77	0.85
C81G	effect	66	0.8
C81H	effect	62	0.8
C81I	effect	54	0.75
C81L	effect	70	0.85
C81K	effect	78	0.85
C81M	effect	60	0.8
C81F	effect	71	0.85
C81P	effect	81	0.91
C81S	effect	18	0.59
C81T	effect	34	0.66
C81W	effect	81	0.91
C81Y	effect	75	0.85
C81V	effect	42	0.71
Q82A	neutral	-73	0.87
Q82R	neutral	-90	0.93
Q82N	neutral	-83	0.93
Q82D	neutral	-95	0.97
Q82C	neutral	-89	0.93
Q82Q	neutral	-99	0.97
Q82E	neutral	-99	0.97
Q82G	neutral	-61	0.82
Q82H	neutral	-98	0.97
Q82I	neutral	-78	0.87
Q82L	neutral	-63	0.82
Q82K	neutral	-92	0.97
Q82M	neutral	-81	0.93
Q82F	neutral	-64	0.82
Q82P	neutral	-38	0.66
Q82S	neutral	-84	0.93
Q82T	neutral	-87	0.93
Q82W	neutral	-51	0.78
Q82Y	neutral	-69	0.82
Q82V	neutral	-82	0.93
I83A	neutral	-33	0.66
I83R	effect	11	0.59
I83N	effect	16	0.59
I83D	effect	33	0.66
I83C	neutral	-54	0.78
I83Q	effect	6	0.53
I83E	effect	30	0.66
I83G	neutral	-50	0.72
I83H	neutral	-3	0.53
I83I	neutral	-99	0.97
I83L	neutral	-50	0.72
I83K	effect	39	0.66
I83M	neutral	-32	0.66
I83F	neutral	-93	0.97
I83P	effect	47	0.71
I83S	neutral	-9	0.53
I83T	neutral	-6	0.53
I83W	effect	8	0.53
I83Y	neutral	-82	0.93
I83V	neutral	-50	0.72
V84A	effect	31	0.66
V84R	effect	86	0.91
V84N	effect	73	0.85
V84D	effect	83	0.91
V84C	effect	11	0.59
V84Q	effect	75	0.85
V84E	effect	76	0.85
V84G	effect	78	0.85
V84H	effect	80	0.91
V84I	effect	18	0.59
V84L	effect	48	0.71
V84K	effect	86	0.91
V84M	effect	51	0.75
V84F	effect	53	0.75
V84P	effect	83	0.91
V84S	effect	66	0.8
V84T	effect	60	0.8
V84W	effect	85	0.91
V84Y	effect	76	0.85
V84V	neutral	-99	0.97
V85A	effect	26	0.63
V85R	effect	74	0.85
V85N	effect	54	0.75
V85D	effect	70	0.85
V85C	neutral	-6	0.53
V85Q	effect	59	0.75
V85E	effect	62	0.8
V85G	effect	59	0.75
V85H	effect	56	0.75
V85I	effect	26	0.63
V85L	neutral	-57	0.78
V85K	effect	76	0.85
V85M	effect	37	0.66
V85F	neutral	-57	0.78
V85P	effect	75	0.85
V85S	effect	44	0.71
V85T	effect	38	0.66
V85W	effect	65	0.8
V85Y	effect	25	0.63
V85V	neutral	-99	0.97
H86A	effect	51	0.75
H86R	effect	48	0.71
H86N	effect	70	0.85
H86D	effect	85	0.91
H86C	effect	66	0.8
H86Q	effect	7	0.53
H86E	effect	83	0.91
H86G	effect	50	0.75
H86H	neutral	-99	0.97
H86I	effect	41	0.71
H86L	neutral	-39	0.66
H86K	effect	52	0.75
H86M	effect	44	0.71
H86F	effect	56	0.75
H86P	effect	62	0.8
H86S	effect	76	0.85
H86T	effect	52	0.75
H86W	effect	88	0.91
H86Y	effect	75	0.85
H86V	effect	42	0.71
M87A	effect	12	0.59
M87R	effect	50	0.75
M87N	effect	31	0.66
M87D	effect	61	0.8
M87C	neutral	-25	0.61
M87Q	neutral	-14	0.57
M87E	effect	43	0.71
M87G	effect	46	0.71
M87H	effect	23	0.63
M87I	neutral	-85	0.93
M87L	neutral	-81	0.93
M87K	effect	52	0.75
M87M	neutral	-99	0.97
M87F	neutral	-14	0.57
M87P	effect	58	0.75
M87S	effect	16	0.59
M87T	neutral	-26	0.61
M87W	effect	45	0.71
M87Y	effect	1	0.53
M87V	neutral	-96	0.97
A88A	neutral	-99	0.97
A88R	effect	57	0.75
A88N	effect	30	0.66
A88D	effect	66	0.8
A88C	neutral	-23	0.61
A88Q	effect	27	0.63
A88E	effect	54	0.75
A88G	effect	2	0.53
A88H	neutral	-7	0.53
A88I	effect	24	0.63
A88L	effect	34	0.66
A88K	effect	53	0.75
A88M	effect	16	0.59
A88F	effect	47	0.71
A88P	effect	49	0.71
A88S	neutral	-12	0.57
A88T	effect	6	0.53
A88W	effect	67	0.8
A88Y	effect	47	0.71
A88V	effect	13	0.59
T89A	effect	44	0.71
T89R	effect	84	0.91
T89N	effect	58	0.75
T89D	effect	80	0.91
T89C	effect	20	0.63
T89Q	effect	58	0.75
T89E	effect	80	0.91
T89G	effect	70	0.85
T89H	effect	45	0.71
T89I	effect	74	0.85
T89L	effect	76	0.85
T89K	effect	82	0.91
T89M	effect	66	0.8
T89F	effect	78	0.85
T89P	effect	80	0.91
T89S	effect	37	0.66
T89T	neutral	-99	0.97
T89W	effect	79	0.85
T89Y	effect	75	0.85
T89V	effect	70	0.85
P90A	effect	55	0.75
P90R	effect	79	0.85
P90N	effect	59	0.75
P90D	effect	75	0.85
P90C	effect	49	0.71
P90Q	effect	71	0.85
P90E	effect	79	0.85
P90G	effect	62	0.8
P90H	effect	73	0.85
P90I	effect	74	0.85
P90L	effect	71	0.85
P90K	effect	83	0.91
P90M	effect	72	0.85
P90F	effect	78	0.85
P90P	neutral	-99	0.97
P90S	effect	37	0.66
P90T	effect	49	0.71
P90W	effect	80	0.91
P90Y	effect	78	0.85
P90V	effect	71	0.85
L91A	neutral	-58	0.78
L91R	neutral	-48	0.72
L91N	neutral	-64	0.82
L91D	effect	35	0.66
L91C	neutral	-70	0.82
L91Q	neutral	-76	0.87
L91E	neutral	-40	0.66
L91G	neutral	-40	0.66
L91H	neutral	-58	0.78
L91I	neutral	-94	0.97
L91L	neutral	-99	0.97
L91K	neutral	-58	0.78
L91M	neutral	-95	0.97
L91F	neutral	-94	0.97
L91P	neutral	-12	0.57
L91S	neutral	-70	0.82
L91T	neutral	-76	0.87
L91W	effect	6	0.53
L91Y	neutral	-90	0.93
L91V	neutral	-92	0.97
Q92A	neutral	-78	0.87
Q92R	neutral	-81	0.93
Q92N	neutral	-87	0.93
Q92D	neutral	-71	0.87
Q92C	neutral	-66	0.82
Q92Q	neutral	-99	0.97
Q92E	neutral	-87	0.93
Q92G	neutral	-75	0.87
Q92H	neutral	-93	0.97
Q92I	neutral	-85	0.93
Q92L	neutral	-88	0.93
Q92K	neutral	-75	0.87
Q92M	neutral	-88	0.93
Q92F	neutral	-84	0.93
Q92P	neutral	-74	0.87
Q92S	neutral	-85	0.93
Q92T	neutral	-89	0.93
Q92W	neutral	-48	0.72
Q92Y	neutral	-88	0.93
Q92V	neutral	-83	0.93
H93A	effect	42	0.71
H93R	effect	28	0.63
H93N	effect	35	0.66
H93D	effect	57	0.75
H93C	effect	40	0.71
H93Q	effect	3	0.53
H93E	effect	56	0.75
H93G	effect	46	0.71
H93H	neutral	-99	0.97
H93I	effect	37	0.66
H93L	effect	5	0.53
H93K	effect	14	0.59
H93M	effect	39	0.66
H93F	effect	29	0.63
H93P	effect	55	0.75
H93S	effect	35	0.66
H93T	effect	35	0.66
H93W	effect	57	0.75
H93Y	effect	35	0.66
H93V	effect	34	0.66
Y94A	neutral	-33	0.66
Y94R	neutral	-41	0.72
Y94N	neutral	-68	0.82
Y94D	neutral	-50	0.72
Y94C	neutral	-41	0.72
Y94Q	neutral	-72	0.87
Y94E	neutral	-43	0.72
Y94G	neutral	-24	0.61
Y94H	neutral	-65	0.82
Y94I	neutral	-64	0.82
Y94L	neutral	-59	0.78
Y94K	neutral	-31	0.66
Y94M	neutral	-45	0.72
Y94F	neutral	-78	0.87
Y94P	neutral	-8	0.53
Y94S	neutral	-56	0.78
Y94T	neutral	-57	0.78
Y94W	neutral	-48	0.72
Y94Y	neutral	-99	0.97
Y94V	neutral	-51	0.78
S95A	neutral	-70	0.82
S95R	neutral	-59	0.78
S95N	neutral	-84	0.93
S95D	neutral	-54	0.78
S95C	neutral	-10	0.53
S95Q	neutral	-78	0.87
S95E	neutral	-65	0.82
S95G	neutral	-71	0.87
S95H	neutral	-32	0.66
S95I	effect	10	0.59
S95L	neutral	-30	0.61
S95K	neutral	-58	0.78
S95M	effect	11	0.59
S95F	effect	36	0.66
S95P	neutral	-90	0.93
S95S	neutral	-99	0.97
S95T	neutral	-82	0.93
S95W	effect	35	0.66
S95Y	effect	23	0.63
S95V	neutral	-59	0.78
H96A	neutral	-44	0.72
H96R	neutral	-67	0.82
H96N	neutral	-68	0.82
H96D	neutral	-40	0.66
H96C	neutral	-45	0.72
H96Q	neutral	-69	0.82
H96E	neutral	-51	0.78
H96G	neutral	-47	0.72
H96H	neutral	-99	0.97
H96I	neutral	-40	0.66
H96L	neutral	-36	0.66
H96K	neutral	-75	0.87
H96M	neutral	-41	0.72
H96F	neutral	-46	0.72
H96P	neutral	-40	0.66
H96S	neutral	-75	0.87
H96T	neutral	-75	0.87
H96W	neutral	-15	0.57
H96Y	neutral	-64	0.82
H96V	neutral	-46	0.72
S97A	neutral	-31	0.66
S97R	neutral	-10	0.53
S97N	neutral	-84	0.93
S97D	neutral	-53	0.78
S97C	neutral	-25	0.61
S97Q	neutral	-78	0.87
S97E	neutral	-11	0.57
S97G	neutral	-73	0.87
S97H	neutral	-18	0.57
S97I	effect	2	0.53
S97L	effect	2	0.53
S97K	neutral	-71	0.87
S97M	neutral	-5	0.53
S97F	neutral	-14	0.57
S97P	effect	8	0.53
S97S	neutral	-99	0.97
S97T	neutral	-84	0.93
S97W	effect	21	0.63
S97Y	neutral	-11	0.57
S97V	neutral	-10	0.53
T98A	neutral	-84	0.93
T98R	neutral	-71	0.87
T98N	neutral	-87	0.93
T98D	neutral	-83	0.93
T98C	neutral	-78	0.87
T98Q	neutral	-93	0.97
T98E	neutral	-74	0.87
T98G	neutral	-86	0.93
T98H	neutral	-92	0.97
T98I	neutral	-79	0.87
T98L	neutral	-75	0.87
T98K	neutral	-79	0.87
T98M	neutral	-75	0.87
T98F	neutral	-64	0.82
T98P	neutral	-81	0.93
T98S	neutral	-97	0.97
T98T	neutral	-99	0.97
T98W	neutral	-43	0.72
T98Y	neutral	-74	0.87
T98V	neutral	-76	0.87
P99A	neutral	-79	0.87
P99R	neutral	-76	0.87
P99N	neutral	-94	0.97
P99D	neutral	-84	0.93
P99C	neutral	-53	0.78
P99Q	neutral	-94	0.97
P99E	neutral	-79	0.87
P99G	neutral	-69	0.82
P99H	neutral	-88	0.93
P99I	neutral	-61	0.82
P99L	neutral	-74	0.87
P99K	neutral	-90	0.93
P99M	neutral	-74	0.87
P99F	neutral	-8	0.53
P99P	neutral	-99	0.97
P99S	neutral	-88	0.93
P99T	neutral	-87	0.93
P99W	neutral	-10	0.53
P99Y	neutral	-55	0.78
P99V	neutral	-69	0.82
Y100A	neutral	-1	0.53
Y100R	effect	28	0.63
Y100N	neutral	-18	0.57
Y100D	effect	59	0.75
Y100C	effect	5	0.53
Y100Q	effect	1	0.53
Y100E	neutral	-9	0.53
Y100G	effect	55	0.75
Y100H	neutral	-56	0.78
Y100I	effect	8	0.53
Y100L	neutral	-41	0.72
Y100K	effect	31	0.66
Y100M	neutral	-15	0.57
Y100F	neutral	-74	0.87
Y100P	effect	59	0.75
Y100S	neutral	-28	0.61
Y100T	effect	31	0.66
Y100W	effect	11	0.59
Y100Y	neutral	-99	0.97
[truncated: 4,761 more rows]

## Sheet: R. simplex ANS
Variant	Predicted Effect	Score	Expected Accuracy
M1A	effect	69	0.8
M1R	effect	80	0.91
M1N	effect	72	0.85
M1D	effect	84	0.91
M1C	effect	54	0.75
M1Q	effect	64	0.8
M1E	effect	80	0.91
M1G	effect	80	0.91
M1H	effect	71	0.85
M1I	effect	60	0.8
M1L	effect	63	0.8
M1K	effect	79	0.85
M1M	neutral	-99	0.97
M1F	effect	66	0.8
M1P	effect	60	0.8
M1S	effect	51	0.75
M1T	effect	69	0.8
M1W	effect	77	0.85
M1Y	effect	65	0.8
M1V	effect	60	0.8
V2A	neutral	-97	0.97
V2R	neutral	-48	0.72
V2N	neutral	-66	0.82
V2D	neutral	-32	0.66
V2C	neutral	-81	0.93
V2Q	neutral	-70	0.82
V2E	neutral	-63	0.82
V2G	neutral	-54	0.78
V2H	neutral	-55	0.78
V2I	neutral	-97	0.97
V2L	neutral	-92	0.97
V2K	neutral	-48	0.72
V2M	neutral	-96	0.97
V2F	neutral	-64	0.82
V2P	neutral	-50	0.72
V2S	neutral	-70	0.82
V2T	neutral	-96	0.97
V2W	neutral	-49	0.72
V2Y	neutral	-59	0.78
V2V	neutral	-99	0.97
S3A	neutral	-93	0.97
S3R	neutral	-86	0.93
S3N	neutral	-94	0.97
S3D	neutral	-87	0.93
S3C	neutral	-82	0.93
S3Q	neutral	-96	0.97
S3E	neutral	-96	0.97
S3G	neutral	-92	0.97
S3H	neutral	-75	0.87
S3I	neutral	-93	0.97
S3L	neutral	-92	0.97
S3K	neutral	-87	0.93
S3M	neutral	-85	0.93
S3F	neutral	-54	0.78
S3P	neutral	-90	0.93
S3S	neutral	-99	0.97
S3T	neutral	-98	0.97
S3W	neutral	-49	0.72
S3Y	neutral	-61	0.82
S3V	neutral	-95	0.97
P4A	neutral	-84	0.93
P4R	neutral	-56	0.78
P4N	neutral	-75	0.87
P4D	neutral	-58	0.78
P4C	neutral	-55	0.78
P4Q	neutral	-82	0.93
P4E	neutral	-77	0.87
P4G	neutral	-55	0.78
P4H	neutral	-59	0.78
P4I	neutral	-71	0.87
P4L	neutral	-70	0.82
P4K	neutral	-65	0.82
P4M	neutral	-81	0.93
P4F	neutral	-13	0.57
P4P	neutral	-99	0.97
P4S	neutral	-92	0.97
P4T	neutral	-88	0.93
P4W	neutral	0	0.53
P4Y	neutral	-14	0.57
P4V	neutral	-73	0.87
M5A	neutral	-39	0.66
M5R	effect	20	0.63
M5N	effect	6	0.53
M5D	effect	30	0.66
M5C	neutral	-18	0.57
M5Q	neutral	-19	0.57
M5E	effect	1	0.53
M5G	effect	21	0.63
M5H	effect	5	0.53
M5I	neutral	-71	0.87
M5L	neutral	-67	0.82
M5K	effect	19	0.59
M5M	neutral	-99	0.97
M5F	neutral	-38	0.66
M5P	neutral	-2	0.53
M5S	neutral	-18	0.57
M5T	neutral	-77	0.87
M5W	effect	3	0.53
M5Y	neutral	-20	0.57
M5V	neutral	-91	0.97
P6A	neutral	-83	0.93
P6R	neutral	-66	0.82
P6N	neutral	-81	0.93
P6D	neutral	-70	0.82
P6C	neutral	-72	0.87
P6Q	neutral	-89	0.93
P6E	neutral	-87	0.93
P6G	neutral	-62	0.82
P6H	neutral	-64	0.82
P6I	neutral	-72	0.87
P6L	neutral	-70	0.82
P6K	neutral	-80	0.87
P6M	neutral	-84	0.93
P6F	neutral	-48	0.72
P6P	neutral	-99	0.97
P6S	neutral	-88	0.93
P6T	neutral	-90	0.93
P6W	neutral	-11	0.57
P6Y	neutral	-22	0.61
P6V	neutral	-81	0.93
P7A	neutral	-68	0.82
P7R	neutral	-8	0.53
P7N	neutral	-44	0.72
P7D	neutral	-15	0.57
P7C	neutral	-47	0.72
P7Q	neutral	-44	0.72
P7E	neutral	-44	0.72
P7G	neutral	-33	0.66
P7H	effect	6	0.53
P7I	neutral	-53	0.78
P7L	neutral	-25	0.61
P7K	neutral	-16	0.57
P7M	neutral	-30	0.61
P7F	effect	19	0.59
P7P	neutral	-99	0.97
P7S	neutral	-70	0.82
P7T	neutral	-87	0.93
P7W	effect	12	0.59
P7Y	effect	14	0.59
P7V	neutral	-50	0.72
I8A	neutral	-69	0.82
I8R	neutral	-5	0.53
I8N	neutral	-11	0.57
I8D	effect	17	0.59
I8C	neutral	-68	0.82
I8Q	neutral	-47	0.72
I8E	neutral	-47	0.72
I8G	effect	6	0.53
I8H	neutral	-16	0.57
I8I	neutral	-99	0.97
I8L	neutral	-89	0.93
I8K	neutral	-64	0.82
I8M	neutral	-94	0.97
I8F	neutral	-36	0.66
I8P	neutral	-75	0.87
I8S	neutral	-83	0.93
I8T	neutral	-89	0.93
I8W	neutral	-45	0.72
I8Y	neutral	-21	0.61
I8V	neutral	-96	0.97
Q9A	neutral	-80	0.87
Q9R	neutral	-74	0.87
Q9N	neutral	-76	0.87
Q9D	neutral	-68	0.82
Q9C	neutral	-64	0.82
Q9Q	neutral	-99	0.97
Q9E	neutral	-91	0.97
Q9G	neutral	-57	0.78
Q9H	neutral	-77	0.87
Q9I	neutral	-81	0.93
Q9L	neutral	-85	0.93
Q9K	neutral	-86	0.93
Q9M	neutral	-86	0.93
Q9F	neutral	-58	0.78
Q9P	neutral	-73	0.87
Q9S	neutral	-90	0.93
Q9T	neutral	-89	0.93
Q9W	neutral	-21	0.61
Q9Y	neutral	-62	0.82
Q9V	neutral	-80	0.87
P10A	neutral	-46	0.72
P10R	effect	8	0.53
P10N	neutral	-16	0.57
P10D	effect	2	0.53
P10C	effect	3	0.53
P10Q	neutral	-57	0.78
P10E	neutral	-19	0.57
P10G	neutral	-10	0.53
P10H	neutral	-6	0.53
P10I	neutral	-16	0.57
P10L	neutral	-30	0.61
P10K	neutral	-14	0.57
P10M	neutral	-40	0.66
P10F	effect	33	0.66
P10P	neutral	-99	0.97
P10S	neutral	-46	0.72
P10T	neutral	-38	0.66
P10W	effect	37	0.66
P10Y	effect	28	0.63
P10V	neutral	-23	0.61
S11A	neutral	-59	0.78
S11R	neutral	-40	0.66
S11N	neutral	-50	0.72
S11D	effect	5	0.53
S11C	neutral	-14	0.57
S11Q	neutral	-55	0.78
S11E	neutral	-20	0.57
S11G	neutral	-33	0.66
S11H	neutral	-33	0.66
S11I	neutral	-31	0.66
S11L	neutral	-19	0.57
S11K	neutral	-39	0.66
S11M	neutral	-24	0.61
S11F	neutral	-11	0.57
S11P	neutral	-28	0.61
S11S	neutral	-99	0.97
S11T	neutral	-74	0.87
S11W	effect	34	0.66
S11Y	neutral	-8	0.53
S11V	neutral	-67	0.82
P12A	neutral	-78	0.87
P12R	neutral	-73	0.87
P12N	neutral	-79	0.87
P12D	neutral	-61	0.82
P12C	neutral	-49	0.72
P12Q	neutral	-87	0.93
P12E	neutral	-85	0.93
P12G	neutral	-54	0.78
P12H	neutral	-60	0.78
P12I	neutral	-73	0.87
P12L	neutral	-68	0.82
P12K	neutral	-80	0.87
P12M	neutral	-64	0.82
P12F	neutral	-18	0.57
P12P	neutral	-99	0.97
P12S	neutral	-87	0.93
P12T	neutral	-87	0.93
P12W	neutral	-7	0.53
P12Y	neutral	-20	0.57
P12V	neutral	-81	0.93
R13A	effect	42	0.71
R13R	neutral	-99	0.97
R13N	effect	56	0.75
R13D	effect	73	0.85
R13C	effect	44	0.71
R13Q	effect	28	0.63
R13E	effect	67	0.8
R13G	effect	68	0.8
R13H	effect	52	0.75
R13I	effect	32	0.66
R13L	effect	42	0.71
R13K	effect	53	0.75
R13M	effect	27	0.63
R13F	effect	59	0.75
R13P	effect	51	0.75
R13S	effect	26	0.63
R13T	effect	45	0.71
R13W	effect	69	0.8
R13Y	effect	58	0.75
R13V	effect	30	0.66
V14A	effect	36	0.66
V14R	effect	55	0.75
V14N	effect	40	0.71
V14D	effect	62	0.8
V14C	neutral	-6	0.53
V14Q	effect	45	0.71
V14E	effect	56	0.75
V14G	effect	58	0.75
V14H	effect	51	0.75
V14I	neutral	-17	0.57
V14L	effect	62	0.8
V14K	effect	75	0.85
V14M	effect	52	0.75
V14F	effect	45	0.71
V14P	effect	58	0.75
V14S	effect	37	0.66
V14T	effect	39	0.66
V14W	effect	73	0.85
V14Y	effect	55	0.75
V14V	neutral	-99	0.97
E15A	effect	5	0.53
E15R	effect	25	0.63
E15N	effect	25	0.63
E15D	effect	11	0.59
E15C	neutral	-6	0.53
E15Q	neutral	-90	0.93
E15E	neutral	-99	0.97
E15G	effect	37	0.66
E15H	effect	32	0.66
E15I	neutral	-17	0.57
E15L	effect	24	0.63
E15K	effect	42	0.71
E15M	effect	11	0.59
E15F	effect	14	0.59
E15P	effect	57	0.75
E15S	effect	24	0.63
E15T	effect	17	0.59
E15W	effect	51	0.75
E15Y	effect	31	0.66
E15V	neutral	-7	0.53
I16A	neutral	-72	0.87
I16R	neutral	-60	0.78
I16N	neutral	-59	0.78
I16D	neutral	-23	0.61
I16C	neutral	-78	0.87
I16Q	neutral	-56	0.78
I16E	neutral	-69	0.82
I16G	neutral	-26	0.61
I16H	neutral	-60	0.78
I16I	neutral	-99	0.97
I16L	neutral	-77	0.87
I16K	neutral	-56	0.78
I16M	neutral	-85	0.93
I16F	neutral	-42	0.72
I16P	neutral	-13	0.57
I16S	neutral	-85	0.93
I16T	neutral	-83	0.93
I16W	effect	22	0.63
I16Y	neutral	-54	0.78
I16V	neutral	-75	0.87
L17A	effect	20	0.63
L17R	effect	48	0.71
L17N	effect	33	0.66
L17D	effect	50	0.75
L17C	neutral	-14	0.57
L17Q	effect	35	0.66
L17E	effect	30	0.66
L17G	effect	45	0.71
L17H	effect	23	0.63
L17I	neutral	-69	0.82
L17L	neutral	-99	0.97
L17K	effect	50	0.75
L17M	neutral	-32	0.66
L17F	effect	14	0.59
L17P	effect	53	0.75
L17S	effect	17	0.59
L17T	effect	22	0.63
L17W	effect	48	0.71
L17Y	effect	34	0.66
L17V	neutral	-41	0.72
A18A	neutral	-99	0.97
A18R	effect	62	0.8
A18N	effect	44	0.71
A18D	effect	65	0.8
A18C	neutral	-27	0.61
A18Q	effect	47	0.71
A18E	effect	63	0.8
A18G	effect	33	0.66
A18H	effect	56	0.75
A18I	effect	2	0.53
A18L	effect	21	0.63
A18K	effect	62	0.8
A18M	neutral	-9	0.53
A18F	effect	50	0.75
A18P	effect	63	0.8
A18S	neutral	-70	0.82
A18T	effect	21	0.63
A18W	effect	62	0.8
A18Y	effect	50	0.75
A18V	neutral	-9	0.53
S19A	neutral	-82	0.93
S19R	neutral	-83	0.93
S19N	neutral	-91	0.97
S19D	neutral	-79	0.87
S19C	neutral	-70	0.82
S19Q	neutral	-87	0.93
S19E	neutral	-83	0.93
S19G	neutral	-83	0.93
S19H	neutral	-57	0.78
S19I	neutral	-28	0.61
S19L	neutral	-72	0.87
S19K	neutral	-88	0.93
S19M	neutral	-48	0.72
S19F	neutral	-19	0.57
S19P	neutral	-6	0.53
S19S	neutral	-99	0.97
S19T	neutral	-90	0.93
S19W	effect	3	0.53
S19Y	neutral	-12	0.57
S19V	neutral	-37	0.66
S20A	neutral	-71	0.87
S20R	neutral	-47	0.72
S20N	neutral	-77	0.87
S20D	neutral	-34	0.66
S20C	neutral	-39	0.66
S20Q	neutral	-65	0.82
S20E	neutral	-51	0.78
S20G	neutral	-49	0.72
S20H	neutral	-62	0.82
S20I	neutral	-37	0.66
S20L	neutral	-44	0.72
S20K	neutral	-55	0.78
S20M	neutral	-43	0.72
S20F	neutral	-38	0.66
S20P	neutral	-28	0.61
S20S	neutral	-99	0.97
S20T	neutral	-76	0.87
S20W	effect	31	0.66
S20Y	neutral	-29	0.61
S20V	neutral	-47	0.72
G21A	neutral	-36	0.66
G21R	neutral	-36	0.66
G21N	neutral	-60	0.78
G21D	effect	33	0.66
G21C	neutral	-54	0.78
G21Q	neutral	-62	0.82
G21E	neutral	-14	0.57
G21G	neutral	-99	0.97
G21H	neutral	-60	0.78
G21I	neutral	-30	0.61
G21L	neutral	-35	0.66
G21K	neutral	-26	0.61
G21M	neutral	-15	0.57
G21F	neutral	-34	0.66
G21P	neutral	-33	0.66
G21S	neutral	-82	0.93
G21T	neutral	-45	0.72
G21W	effect	37	0.66
G21Y	neutral	-28	0.61
G21V	neutral	-40	0.66
T22A	neutral	-88	0.93
T22R	neutral	-80	0.87
T22N	neutral	-93	0.97
T22D	neutral	-83	0.93
T22C	neutral	-95	0.97
T22Q	neutral	-92	0.97
T22E	neutral	-88	0.93
T22G	neutral	-86	0.93
T22H	neutral	-91	0.97
T22I	neutral	-95	0.97
T22L	neutral	-96	0.97
T22K	neutral	-84	0.93
T22M	neutral	-91	0.97
T22F	neutral	-85	0.93
T22P	neutral	-93	0.97
T22S	neutral	-94	0.97
T22T	neutral	-99	0.97
T22W	neutral	-72	0.87
T22Y	neutral	-88	0.93
T22V	neutral	-91	0.97
T23A	neutral	-85	0.93
T23R	neutral	-85	0.93
T23N	neutral	-95	0.97
T23D	neutral	-94	0.97
T23C	neutral	-57	0.78
T23Q	neutral	-98	0.97
T23E	neutral	-92	0.97
T23G	neutral	-87	0.93
T23H	neutral	-94	0.97
T23I	neutral	-77	0.87
T23L	neutral	-77	0.87
T23K	neutral	-93	0.97
T23M	neutral	-90	0.93
T23F	neutral	-24	0.61
T23P	neutral	-84	0.93
T23S	neutral	-96	0.97
T23T	neutral	-99	0.97
T23W	neutral	-19	0.57
T23Y	neutral	-35	0.66
T23V	neutral	-80	0.87
T24A	neutral	-91	0.97
T24R	neutral	-85	0.93
T24N	neutral	-75	0.87
T24D	neutral	-42	0.72
T24C	neutral	-75	0.87
T24Q	neutral	-95	0.97
T24E	neutral	-87	0.93
T24G	neutral	-38	0.66
T24H	neutral	-79	0.87
T24I	neutral	-50	0.72
T24L	neutral	-76	0.87
T24K	neutral	-89	0.93
T24M	neutral	-65	0.82
T24F	neutral	-34	0.66
T24P	neutral	-31	0.66
T24S	neutral	-98	0.97
T24T	neutral	-99	0.97
T24W	neutral	-14	0.57
T24Y	neutral	-31	0.66
T24V	neutral	-83	0.93
I25A	effect	49	0.71
I25R	effect	68	0.8
I25N	effect	64	0.8
I25D	effect	76	0.85
I25C	effect	24	0.63
I25Q	effect	56	0.75
I25E	effect	70	0.85
I25G	effect	71	0.85
I25H	effect	60	0.8
I25I	neutral	-99	0.97
I25L	neutral	-76	0.87
I25K	effect	69	0.8
I25M	neutral	-19	0.57
I25F	effect	16	0.59
I25P	effect	70	0.85
I25S	effect	48	0.71
I25T	effect	51	0.75
I25W	effect	58	0.75
I25Y	effect	47	0.71
I25V	neutral	-25	0.61
P26A	effect	32	0.66
P26R	effect	49	0.71
P26N	effect	51	0.75
P26D	effect	60	0.8
P26C	neutral	-17	0.57
P26Q	effect	42	0.71
P26E	effect	50	0.75
P26G	effect	57	0.75
P26H	effect	51	0.75
P26I	effect	50	0.75
P26L	effect	53	0.75
P26K	effect	64	0.8
P26M	effect	41	0.71
P26F	effect	56	0.75
P26P	neutral	-99	0.97
P26S	effect	24	0.63
P26T	effect	47	0.71
P26W	effect	63	0.8
P26Y	effect	54	0.75
P26V	effect	43	0.71
K27A	neutral	-80	0.87
K27R	neutral	-89	0.93
K27N	neutral	-66	0.82
K27D	neutral	-63	0.82
K27C	neutral	-29	0.61
K27Q	neutral	-84	0.93
K27E	neutral	-78	0.87
K27G	neutral	-37	0.66
K27H	neutral	-68	0.82
K27I	neutral	-62	0.82
K27L	neutral	-73	0.87
K27K	neutral	-99	0.97
K27M	neutral	-75	0.87
K27F	effect	9	0.53
K27P	neutral	-71	0.87
K27S	neutral	-89	0.93
K27T	neutral	-84	0.93
K27W	effect	28	0.63
K27Y	effect	7	0.53
K27V	neutral	-66	0.82
E28A	neutral	-11	0.57
E28R	neutral	-1	0.53
E28N	neutral	-9	0.53
E28D	neutral	-43	0.72
E28C	neutral	-44	0.72
E28Q	neutral	-61	0.82
E28E	neutral	-99	0.97
E28G	effect	22	0.63
E28H	neutral	-4	0.53
E28I	neutral	0	0.53
E28L	effect	10	0.59
E28K	effect	18	0.59
E28M	neutral	-26	0.61
E28F	effect	1	0.53
E28P	effect	41	0.71
E28S	neutral	-5	0.53
E28T	neutral	-4	0.53
E28W	effect	32	0.66
E28Y	effect	17	0.59
E28V	effect	5	0.53
Y29A	effect	71	0.85
Y29R	effect	87	0.91
Y29N	effect	86	0.91
Y29D	effect	89	0.91
Y29C	effect	56	0.75
Y29Q	effect	85	0.91
Y29E	effect	88	0.91
Y29G	effect	85	0.91
Y29H	effect	79	0.85
Y29I	effect	72	0.85
Y29L	effect	75	0.85
Y29K	effect	88	0.91
Y29M	effect	76	0.85
Y29F	neutral	-29	0.61
Y29P	effect	87	0.91
Y29S	effect	84	0.91
Y29T	effect	78	0.85
Y29W	effect	80	0.91
Y29Y	neutral	-99	0.97
Y29V	effect	74	0.85
I30A	effect	40	0.71
I30R	effect	51	0.75
I30N	effect	49	0.71
I30D	effect	57	0.75
I30C	effect	16	0.59
I30Q	effect	40	0.71
I30E	effect	59	0.75
I30G	effect	59	0.75
I30H	effect	30	0.66
I30I	neutral	-99	0.97
I30L	neutral	-25	0.61
I30K	effect	52	0.75
I30M	neutral	-31	0.66
I30F	effect	24	0.63
I30P	effect	60	0.8
I30S	effect	36	0.66
I30T	effect	30	0.66
I30W	effect	45	0.71
I30Y	effect	29	0.63
I30V	neutral	-95	0.97
R31A	effect	57	0.75
R31R	neutral	-99	0.97
R31N	effect	63	0.8
R31D	effect	83	0.91
R31C	effect	52	0.75
R31Q	effect	40	0.71
R31E	effect	76	0.85
R31G	effect	72	0.85
R31H	effect	38	0.66
R31I	effect	55	0.75
R31L	effect	45	0.71
R31K	effect	46	0.71
R31M	effect	34	0.66
R31F	effect	50	0.75
R31P	effect	75	0.85
R31S	effect	66	0.8
R31T	effect	65	0.8
R31W	effect	46	0.71
R31Y	effect	56	0.75
R31V	effect	57	0.75
T32A	neutral	-78	0.87
T32R	neutral	-54	0.78
T32N	neutral	-68	0.82
T32D	neutral	-28	0.61
T32C	neutral	-60	0.78
T32Q	neutral	-74	0.87
T32E	neutral	-34	0.66
T32G	neutral	-56	0.78
T32H	neutral	-70	0.82
T32I	neutral	-29	0.61
T32L	neutral	-40	0.66
T32K	neutral	-50	0.72
T32M	neutral	-43	0.72
T32F	neutral	-18	0.57
T32P	neutral	-92	0.97
T32S	neutral	-92	0.97
T32T	neutral	-99	0.97
T32W	neutral	-13	0.57
T32Y	neutral	-30	0.61
T32V	neutral	-35	0.66
E33A	neutral	-47	0.72
E33R	effect	11	0.59
E33N	effect	5	0.53
E33D	neutral	-52	0.78
E33C	neutral	-17	0.57
E33Q	neutral	-78	0.87
E33E	neutral	-99	0.97
E33G	effect	26	0.63
E33H	neutral	-30	0.61
E33I	neutral	-8	0.53
E33L	neutral	-8	0.53
E33K	neutral	-47	0.72
E33M	neutral	-20	0.57
E33F	neutral	-3	0.53
E33P	neutral	-21	0.61
E33S	neutral	-21	0.61
E33T	neutral	-5	0.53
E33W	effect	17	0.59
E33Y	neutral	-5	0.53
E33V	neutral	-71	0.87
E34A	neutral	-56	0.78
E34R	neutral	-48	0.72
E34N	neutral	-61	0.82
E34D	neutral	-71	0.87
E34C	neutral	-61	0.82
E34Q	neutral	-78	0.87
E34E	neutral	-99	0.97
E34G	neutral	-31	0.66
E34H	neutral	-75	0.87
E34I	neutral	-45	0.72
E34L	neutral	-50	0.72
E34K	neutral	-48	0.72
E34M	neutral	-39	0.66
E34F	neutral	-11	0.57
E34P	neutral	-30	0.61
E34S	neutral	-73	0.87
E34T	neutral	-56	0.78
E34W	neutral	-27	0.61
E34Y	neutral	-58	0.78
E34V	neutral	-57	0.78
E35A	neutral	-18	0.57
E35R	neutral	-4	0.53
E35N	neutral	-16	0.57
E35D	neutral	-22	0.61
E35C	neutral	-27	0.61
E35Q	neutral	-37	0.66
E35E	neutral	-99	0.97
E35G	effect	11	0.59
E35H	neutral	-36	0.66
E35I	neutral	-12	0.57
E35L	neutral	-12	0.57
E35K	neutral	-1	0.53
E35M	neutral	-19	0.57
E35F	neutral	-8	0.53
E35P	effect	5	0.53
E35S	neutral	0	0.53
E35T	neutral	-9	0.53
E35W	effect	1	0.53
E35Y	neutral	-11	0.57
E35V	neutral	-26	0.61
R36A	neutral	-31	0.66
R36R	neutral	-99	0.97
R36N	neutral	-20	0.57
R36D	effect	58	0.75
R36C	effect	4	0.53
R36Q	neutral	-81	0.93
R36E	neutral	-3	0.53
R36G	neutral	0	0.53
R36H	neutral	-70	0.82
R36I	neutral	-18	0.57
R36L	neutral	-66	0.82
R36K	neutral	-85	0.93
R36M	neutral	-37	0.66
R36F	effect	1	0.53
R36P	neutral	-3	0.53
R36S	neutral	-46	0.72
R36T	neutral	-42	0.72
R36W	effect	23	0.63
R36Y	effect	7	0.53
R36V	neutral	-34	0.66
K37A	neutral	-73	0.87
K37R	neutral	-89	0.93
K37N	neutral	-72	0.87
K37D	neutral	-57	0.78
K37C	neutral	-22	0.61
K37Q	neutral	-80	0.87
K37E	neutral	-64	0.82
K37G	neutral	-42	0.72
K37H	neutral	-35	0.66
K37I	neutral	-76	0.87
K37L	neutral	-72	0.87
K37K	neutral	-99	0.97
K37M	neutral	-40	0.66
K37F	neutral	-24	0.61
K37P	neutral	-67	0.82
K37S	neutral	-78	0.87
K37T	neutral	-83	0.93
K37W	neutral	-1	0.53
K37Y	neutral	-29	0.61
K37V	neutral	-74	0.87
S38A	neutral	-62	0.82
S38R	neutral	-49	0.72
S38N	neutral	-79	0.87
S38D	neutral	-29	0.61
S38C	neutral	-80	0.87
S38Q	neutral	-69	0.82
S38E	neutral	-41	0.72
S38G	neutral	-67	0.82
S38H	neutral	-65	0.82
S38I	neutral	-41	0.72
S38L	neutral	-44	0.72
S38K	neutral	-60	0.78
S38M	neutral	-41	0.72
S38F	neutral	-36	0.66
S38P	neutral	-44	0.72
S38S	neutral	-99	0.97
S38T	neutral	-80	0.87
S38W	effect	6	0.53
S38Y	neutral	-39	0.66
S38V	neutral	-54	0.78
I39A	neutral	-25	0.61
I39R	effect	4	0.53
I39N	neutral	-43	0.72
I39D	effect	8	0.53
I39C	neutral	-47	0.72
I39Q	neutral	-27	0.61
I39E	neutral	-24	0.61
I39G	neutral	-1	0.53
I39H	neutral	-22	0.61
I39I	neutral	-99	0.97
I39L	neutral	-86	0.93
I39K	effect	1	0.53
I39M	neutral	-89	0.93
I39F	neutral	-66	0.82
I39P	neutral	-9	0.53
I39S	neutral	-32	0.66
I39T	neutral	-62	0.82
I39W	neutral	-10	0.53
I39Y	neutral	-71	0.87
I39V	neutral	-73	0.87
T40A	neutral	-78	0.87
T40R	neutral	-23	0.61
T40N	neutral	-82	0.93
T40D	neutral	-57	0.78
T40C	neutral	-81	0.93
T40Q	neutral	-54	0.78
T40E	neutral	-7	0.53
T40G	neutral	-84	0.93
T40H	neutral	-55	0.78
T40I	neutral	-42	0.72
T40L	neutral	-35	0.66
T40K	neutral	-15	0.57
T40M	neutral	-48	0.72
T40F	neutral	-4	0.53
T40P	neutral	-73	0.87
T40S	neutral	-86	0.93
T40T	neutral	-99	0.97
T40W	neutral	-5	0.53
T40Y	neutral	-24	0.61
T40V	neutral	-74	0.87
G41A	neutral	-58	0.78
G41R	neutral	-48	0.72
G41N	neutral	-68	0.82
G41D	neutral	-48	0.72
G41C	neutral	-68	0.82
G41Q	neutral	-64	0.82
G41E	neutral	-49	0.72
G41G	neutral	-99	0.97
G41H	neutral	-64	0.82
G41I	neutral	-59	0.78
G41L	neutral	-44	0.72
G41K	neutral	-45	0.72
G41M	neutral	-46	0.72
G41F	neutral	-50	0.72
G41P	neutral	-52	0.78
G41S	neutral	-67	0.82
G41T	neutral	-83	0.93
G41W	effect	14	0.59
G41Y	neutral	-57	0.78
G41V	neutral	-57	0.78
D42A	neutral	-49	0.72
D42R	neutral	-31	0.66
D42N	neutral	-81	0.93
D42D	neutral	-99	0.97
D42C	neutral	-64	0.82
D42Q	neutral	-62	0.82
D42E	neutral	-58	0.78
D42G	neutral	-33	0.66
D42H	neutral	-70	0.82
D42I	neutral	-48	0.72
D42L	neutral	-43	0.72
D42K	neutral	-26	0.61
D42M	neutral	-48	0.72
D42F	neutral	-41	0.72
D42P	neutral	-30	0.61
D42S	neutral	-60	0.78
D42T	neutral	-66	0.82
D42W	neutral	-16	0.57
D42Y	neutral	-66	0.82
D42V	neutral	-56	0.78
V43A	neutral	-77	0.87
V43R	neutral	-57	0.78
V43N	neutral	-76	0.87
V43D	neutral	-30	0.61
V43C	neutral	-66	0.82
V43Q	neutral	-79	0.87
V43E	neutral	-44	0.72
V43G	neutral	-47	0.72
V43H	neutral	-80	0.87
V43I	neutral	-93	0.97
V43L	neutral	-89	0.93
V43K	neutral	-60	0.78
V43M	neutral	-87	0.93
V43F	neutral	-76	0.87
V43P	neutral	-65	0.82
V43S	neutral	-73	0.87
V43T	neutral	-78	0.87
V43W	neutral	-54	0.78
V43Y	neutral	-83	0.93
V43V	neutral	-99	0.97
F44A	neutral	-43	0.72
F44R	neutral	-63	0.82
F44N	neutral	-57	0.78
F44D	neutral	-40	0.66
F44C	neutral	-57	0.78
F44Q	neutral	-73	0.87
F44E	neutral	-46	0.72
F44G	neutral	-43	0.72
F44H	neutral	-75	0.87
F44I	neutral	-64	0.82
F44L	neutral	-73	0.87
F44K	neutral	-65	0.82
F44M	neutral	-72	0.87
F44F	neutral	-99	0.97
F44P	neutral	-40	0.66
F44S	neutral	-63	0.82
F44T	neutral	-65	0.82
F44W	neutral	-48	0.72
F44Y	neutral	-88	0.93
F44V	neutral	-63	0.82
A45A	neutral	-99	0.97
A45R	neutral	-59	0.78
A45N	neutral	-82	0.93
A45D	neutral	-70	0.82
A45C	neutral	-84	0.93
A45Q	neutral	-86	0.93
A45E	neutral	-85	0.93
A45G	neutral	-80	0.87
A45H	neutral	-65	0.82
A45I	neutral	-80	0.87
A45L	neutral	-81	0.93
A45K	neutral	-75	0.87
A45M	neutral	-78	0.87
A45F	neutral	-62	0.82
A45P	neutral	-70	0.82
A45S	neutral	-91	0.97
A45T	neutral	-80	0.87
A45W	effect	6	0.53
A45Y	neutral	-59	0.78
A45V	neutral	-83	0.93
D46A	neutral	-64	0.82
D46R	neutral	-41	0.72
D46N	neutral	-77	0.87
D46D	neutral	-99	0.97
D46C	neutral	-14	0.57
D46Q	neutral	-73	0.87
D46E	neutral	-90	0.93
D46G	neutral	-47	0.72
D46H	neutral	-65	0.82
D46I	neutral	-38	0.66
D46L	neutral	-43	0.72
D46K	neutral	-49	0.72
D46M	neutral	-30	0.61
D46F	neutral	-5	0.53
D46P	neutral	-32	0.66
D46S	neutral	-66	0.82
D46T	neutral	-68	0.82
D46W	effect	23	0.63
D46Y	neutral	-11	0.57
D46V	neutral	-47	0.72
E47A	neutral	-48	0.72
E47R	neutral	-29	0.61
E47N	neutral	-39	0.66
E47D	neutral	-33	0.66
E47C	neutral	-30	0.61
E47Q	neutral	-58	0.78
E47E	neutral	-99	0.97
E47G	neutral	-16	0.57
E47H	neutral	-48	0.72
E47I	neutral	-40	0.66
E47L	neutral	-29	0.61
E47K	neutral	-29	0.61
E47M	neutral	-34	0.66
E47F	neutral	-36	0.66
E47P	neutral	-25	0.61
E47S	neutral	-37	0.66
E47T	neutral	-36	0.66
E47W	effect	14	0.59
E47Y	neutral	-37	0.66
E47V	neutral	-53	0.78
K48A	neutral	-31	0.66
K48R	neutral	-76	0.87
K48N	neutral	-53	0.78
K48D	neutral	-12	0.57
K48C	effect	5	0.53
K48Q	neutral	-30	0.61
K48E	neutral	-26	0.61
K48G	neutral	-5	0.53
K48H	neutral	-59	0.78
K48I	neutral	-48	0.72
K48L	neutral	-41	0.72
K48K	neutral	-99	0.97
K48M	neutral	-59	0.78
K48F	neutral	-10	0.53
K48P	neutral	-19	0.57
K48S	neutral	-35	0.66
K48T	neutral	-36	0.66
K48W	effect	24	0.63
K48Y	neutral	-19	0.57
K48V	neutral	-49	0.72
S49A	neutral	-66	0.82
S49R	neutral	-69	0.82
S49N	neutral	-86	0.93
S49D	neutral	-53	0.78
S49C	neutral	-47	0.72
S49Q	neutral	-73	0.87
S49E	neutral	-62	0.82
S49G	neutral	-55	0.78
S49H	neutral	-54	0.78
S49I	neutral	-47	0.72
S49L	neutral	-39	0.66
S49K	neutral	-84	0.93
S49M	neutral	-52	0.78
S49F	neutral	-29	0.61
S49P	neutral	-63	0.82
S49S	neutral	-99	0.97
S49T	neutral	-78	0.87
S49W	effect	23	0.63
S49Y	effect	1	0.53
S49V	neutral	-49	0.72
S50A	neutral	-83	0.93
S50R	neutral	-71	0.87
S50N	neutral	-92	0.97
S50D	neutral	-85	0.93
S50C	neutral	-47	0.72
S50Q	neutral	-92	0.97
S50E	neutral	-86	0.93
S50G	neutral	-93	0.97
S50H	neutral	-87	0.93
S50I	neutral	-64	0.82
S50L	neutral	-64	0.82
S50K	neutral	-85	0.93
S50M	neutral	-70	0.82
S50F	neutral	-12	0.57
S50P	neutral	-81	0.93
S50S	neutral	-99	0.97
S50T	neutral	-89	0.93
S50W	neutral	-11	0.57
S50Y	neutral	-35	0.66
S50V	neutral	-77	0.87
Q51A	neutral	-68	0.82
Q51R	neutral	-80	0.87
Q51N	neutral	-86	0.93
Q51D	neutral	-79	0.87
Q51C	neutral	-33	0.66
Q51Q	neutral	-99	0.97
Q51E	neutral	-93	0.97
Q51G	neutral	-64	0.82
Q51H	neutral	-75	0.87
Q51I	neutral	-70	0.82
Q51L	neutral	-76	0.87
Q51K	neutral	-85	0.93
Q51M	neutral	-73	0.87
Q51F	neutral	-30	0.61
Q51P	neutral	-74	0.87
Q51S	neutral	-86	0.93
Q51T	neutral	-84	0.93
Q51W	neutral	-51	0.78
Q51Y	neutral	-28	0.61
Q51V	neutral	-75	0.87
G52A	neutral	-68	0.82
G52R	neutral	-27	0.61
G52N	neutral	-70	0.82
G52D	neutral	-49	0.72
G52C	neutral	-49	0.72
G52Q	neutral	-66	0.82
G52E	neutral	-37	0.66
G52G	neutral	-99	0.97
G52H	neutral	-58	0.78
G52I	neutral	-24	0.61
G52L	neutral	-30	0.61
G52K	neutral	-52	0.78
G52M	neutral	-49	0.72
G52F	neutral	-21	0.61
G52P	neutral	-33	0.66
G52S	neutral	-73	0.87
G52T	neutral	-60	0.78
G52W	neutral	-4	0.53
G52Y	neutral	-49	0.72
G52V	neutral	-39	0.66
P53A	neutral	-40	0.66
P53R	neutral	-35	0.66
P53N	neutral	-50	0.72
P53D	neutral	-27	0.61
P53C	neutral	-69	0.82
P53Q	neutral	-61	0.82
P53E	neutral	-20	0.57
P53G	neutral	-35	0.66
P53H	neutral	-70	0.82
[truncated: 6,631 more rows]

[truncated: 2 more sheets: R. simplex UF3GT, R. simplex MYB10L]
